# Supplementary material for: Every-other-day feeding extends lifespan but fails to delay many symptoms of aging in mice
Source: Nat Commun. 2017 Jul 24;8:155. doi: 10.1038/s41467-017-00178-3 (PMC5537224; doi:10.1038/s41467-017-00178-3)
Supplement: Supplementary file 3 — Supplementary Data 1 [file 41467_2017_178_MOESM3_ESM.xlsx]

## Sheet: RNA-seq DE gene lists
Effect of Age									Effect of Diet									Age x Diet Interaction
ENSEMBL	GENENAME	SYMBOL	baseMean	log2FoldChange	lfcSE	stat	pvalue	padj	ENSEMBL	GENENAME	SYMBOL	baseMean	log2FoldChange	lfcSE	stat	pvalue	padj	ENSEMBL	GENENAME	SYMBOL	baseMean	log2FoldChange	lfcSE	stat	pvalue	padj
ENSMUSG00000073418	complement component 4B (Chido blood group)	C4b	511.916	2.73015	0.111795	24.421	1.02265e-131	1.77726e-127	ENSMUSG00000073418	complement component 4B (Chido blood group)	C4b	511.916	0.00256928	0.137603	0.0186718	0.985103	0.998045	ENSMUSG00000073418	complement component 4B (Chido blood group)	C4b	511.916	-0.430553	0.162978	-2.64178	0.00824705	0.999755
ENSMUSG00000020932	glial fibrillary acidic protein	Gfap	2474.45	1.23622	0.0847927	14.5794	3.80063e-48	3.30256e-44	ENSMUSG00000020932	glial fibrillary acidic protein	Gfap	2474.45	-0.174021	0.0926766	-1.87773	0.0604183	0.996094	ENSMUSG00000020932	glial fibrillary acidic protein	Gfap	2474.45	-0.130272	0.120761	-1.07876	0.280696	0.999755
ENSMUSG00000069516	lysozyme 2	Lyz2	208.357	1.90597	0.133792	14.2458	4.76266e-46	2.75901e-42	ENSMUSG00000069516	lysozyme 2	Lyz2	208.357	-0.0488136	0.163554	-0.298456	0.765355	0.996094	ENSMUSG00000069516	lysozyme 2	Lyz2	208.357	-0.482614	0.196364	-2.45775	0.0139811	0.999755
ENSMUSG00000021091	serine (or cysteine) peptidase inhibitor, clade A, member 3N	Serpina3n	316.44	1.56257	0.131268	11.9037	1.13214e-32	4.91889e-29	ENSMUSG00000021091	serine (or cysteine) peptidase inhibitor, clade A, member 3N	Serpina3n	316.44	0.125239	0.149687	0.836668	0.402779	0.996094	ENSMUSG00000021091	serine (or cysteine) peptidase inhibitor, clade A, member 3N	Serpina3n	316.44	-0.502853	0.187983	-2.675	0.00747303	0.999755
ENSMUSG00000038642	cathepsin S	Ctss	985.689	0.92209	0.090787	10.1566	3.09598e-24	1.0761e-20	ENSMUSG00000038642	cathepsin S	Ctss	985.689	0.00238572	0.0998996	0.0238812	0.980947	0.997362	ENSMUSG00000038642	cathepsin S	Ctss	985.689	-0.188624	0.12936	-1.45813	0.144805	0.999755
ENSMUSG00000046805	macrophage expressed gene 1	Mpeg1	498.57	0.973804	0.103054	9.44944	3.40651e-21	8.7265e-18	ENSMUSG00000046805	macrophage expressed gene 1	Mpeg1	498.57	-0.039221	0.115748	-0.338848	0.734724	0.996094	ENSMUSG00000046805	macrophage expressed gene 1	Mpeg1	498.57	-0.0685432	0.147606	-0.464366	0.642385	0.999755
ENSMUSG00000022548	apolipoprotein D	Apod	2549.91	0.816115	0.0863965	9.44616	3.5149e-21	8.7265e-18	ENSMUSG00000022548	apolipoprotein D	Apod	2549.91	-0.0153447	0.0934511	-0.1642	0.869574	0.996094	ENSMUSG00000022548	apolipoprotein D	Apod	2549.91	-0.0495744	0.122531	-0.404587	0.685781	0.999755
ENSMUSG00000041828	ATP-binding cassette, sub-family A (ABC1), member 8a	Abca8a	295.753	1.39705	0.148849	9.38566	6.25218e-21	1.35821e-17	ENSMUSG00000041828	ATP-binding cassette, sub-family A (ABC1), member 8a	Abca8a	295.753	0.317926	0.165729	1.91834	0.0550675	0.996094	ENSMUSG00000041828	ATP-binding cassette, sub-family A (ABC1), member 8a	Abca8a	295.753	-0.313635	0.210415	-1.49055	0.136079	0.999755
ENSMUSG00000095041	NA	NA	848.932	1.42202	0.158641	8.96375	3.1383e-19	6.06006e-16	ENSMUSG00000095041	NA	NA	848.932	-0.38155	0.17431	-2.18891	0.0286031	0.996094	ENSMUSG00000095041	NA	NA	848.932	0.223635	0.226463	0.987514	0.323391	0.999755
ENSMUSG00000051242	protocadherin beta 9	Pcdhb9	236.273	1.07474	0.122642	8.76322	1.89751e-18	3.29769e-15	ENSMUSG00000051242	protocadherin beta 9	Pcdhb9	236.273	0.28983	0.138114	2.09849	0.0358623	0.996094	ENSMUSG00000051242	protocadherin beta 9	Pcdhb9	236.273	-0.286407	0.173307	-1.6526	0.0984114	0.999755
ENSMUSG00000024164	complement component 3	C3	41.071	3.27027	0.393087	8.31946	8.83617e-17	1.39603e-13	ENSMUSG00000024164	complement component 3	C3	41.071	0.896812	0.464876	1.92914	0.0537131	0.996094	ENSMUSG00000024164	complement component 3	C3	41.071	-1.15678	0.53379	-2.1671	0.030227	0.999755
ENSMUSG00000007891	cathepsin D	Ctsd	4113.98	0.486146	0.0664599	7.31488	2.5762e-13	3.73097e-10	ENSMUSG00000007891	cathepsin D	Ctsd	4113.98	0.00843105	0.0715532	0.117829	0.906203	0.996094	ENSMUSG00000007891	cathepsin D	Ctsd	4113.98	-0.144366	0.0941984	-1.53258	0.12538	0.999755
ENSMUSG00000036887	complement component 1, q subcomponent, alpha polypeptide	C1qa	342.555	1.01286	0.139445	7.26349	3.7722e-13	5.04286e-10	ENSMUSG00000036887	complement component 1, q subcomponent, alpha polypeptide	C1qa	342.555	-0.235196	0.156503	-1.50282	0.132885	0.996094	ENSMUSG00000036887	complement component 1, q subcomponent, alpha polypeptide	C1qa	342.555	-0.181045	0.200986	-0.900783	0.367704	0.999755
ENSMUSG00000079293	C-type lectin domain family 7, member a	Clec7a	24.3312	3.21083	0.457888	7.01227	2.3448e-12	2.91074e-09	ENSMUSG00000079293	C-type lectin domain family 7, member a	Clec7a	24.3312	0.183782	0.591474	0.310719	0.756014	0.996094	ENSMUSG00000079293	C-type lectin domain family 7, member a	Clec7a	24.3312	-0.87915	0.666571	-1.31891	0.187198	0.999755
ENSMUSG00000060802	beta-2 microglobulin	B2m	1135.75	0.685643	0.0985154	6.95975	3.40869e-12	3.94931e-09	ENSMUSG00000060802	beta-2 microglobulin	B2m	1135.75	-0.0340037	0.107139	-0.317378	0.750957	0.996094	ENSMUSG00000060802	beta-2 microglobulin	B2m	1135.75	-0.102993	0.140028	-0.735517	0.462025	0.999755
ENSMUSG00000024810	interleukin 33	Il33	1085.67	0.595934	0.0869407	6.85448	7.15714e-12	7.77399e-09	ENSMUSG00000024810	interleukin 33	Il33	1085.67	0.117123	0.0943387	1.24152	0.214415	0.996094	ENSMUSG00000024810	interleukin 33	Il33	1085.67	-0.256078	0.123342	-2.07616	0.037879	0.999755
ENSMUSG00000030579	TYRO protein tyrosine kinase binding protein	Tyrobp	136.116	1.06549	0.155804	6.83863	7.99516e-12	8.1734e-09	ENSMUSG00000030579	TYRO protein tyrosine kinase binding protein	Tyrobp	136.116	0.106808	0.178068	0.599815	0.54863	0.996094	ENSMUSG00000030579	TYRO protein tyrosine kinase binding protein	Tyrobp	136.116	-0.437127	0.223889	-1.95243	0.0508871	0.999755
ENSMUSG00000005125	N-myc downstream regulated gene 1	Ndrg1	1349.69	0.544883	0.0805057	6.76825	1.30347e-11	1.2585e-08	ENSMUSG00000005125	N-myc downstream regulated gene 1	Ndrg1	1349.69	0.0274056	0.087396	0.313579	0.753841	0.996094	ENSMUSG00000005125	N-myc downstream regulated gene 1	Ndrg1	1349.69	-0.224543	0.114418	-1.96248	0.0497063	0.999755
ENSMUSG00000036905	complement component 1, q subcomponent, beta polypeptide	C1qb	406.975	0.849765	0.125741	6.75804	1.39871e-11	1.27938e-08	ENSMUSG00000036905	complement component 1, q subcomponent, beta polypeptide	C1qb	406.975	-0.184355	0.14007	-1.31616	0.188121	0.996094	ENSMUSG00000036905	complement component 1, q subcomponent, beta polypeptide	C1qb	406.975	-0.174152	0.180716	-0.963682	0.335205	0.999755
ENSMUSG00000036896	complement component 1, q subcomponent, C chain	C1qc	249.363	0.983831	0.146569	6.71242	1.91424e-11	1.66338e-08	ENSMUSG00000036896	complement component 1, q subcomponent, C chain	C1qc	249.363	-0.209815	0.165803	-1.26545	0.205712	0.996094	ENSMUSG00000036896	complement component 1, q subcomponent, C chain	C1qc	249.363	-0.209738	0.211923	-0.989691	0.322325	0.999755
ENSMUSG00000064339	NA	NA	47659.4	0.557217	0.0837805	6.65091	2.91285e-11	2.41059e-08	ENSMUSG00000064339	NA	NA	47659.4	0.185481	0.0895923	2.07028	0.0384262	0.996094	ENSMUSG00000064339	NA	NA	47659.4	-0.0903567	0.118483	-0.762616	0.445693	0.999755
ENSMUSG00000064337	NA	NA	31562	0.518627	0.0801734	6.46882	9.87681e-11	7.80223e-08	ENSMUSG00000064337	NA	NA	31562	0.195893	0.0857468	2.28455	0.0223389	0.996094	ENSMUSG00000064337	NA	NA	31562	-0.0760055	0.113378	-0.670372	0.502621	0.999755
ENSMUSG00000000290	integrin beta 2	Itgb2	73.6016	1.308	0.204011	6.41142	1.44166e-10	1.08933e-07	ENSMUSG00000000290	integrin beta 2	Itgb2	73.6016	0.23653	0.236085	1.00189	0.316399	0.996094	ENSMUSG00000000290	integrin beta 2	Itgb2	73.6016	-0.502835	0.291303	-1.72616	0.0843191	0.999755
ENSMUSG00000030124	lymphocyte-activation gene 3	Lag3	67.988	1.25458	0.200046	6.27145	3.57704e-10	2.59022e-07	ENSMUSG00000030124	lymphocyte-activation gene 3	Lag3	67.988	-0.356508	0.248258	-1.43604	0.150992	0.996094	ENSMUSG00000030124	lymphocyte-activation gene 3	Lag3	67.988	-0.0474367	0.300625	-0.157794	0.874619	0.999755
ENSMUSG00000023992	triggering receptor expressed on myeloid cells 2	Trem2	97.9888	1.06864	0.171597	6.22758	4.73681e-10	3.29284e-07	ENSMUSG00000023992	triggering receptor expressed on myeloid cells 2	Trem2	97.9888	-0.367584	0.207628	-1.77039	0.0766615	0.996094	ENSMUSG00000023992	triggering receptor expressed on myeloid cells 2	Trem2	97.9888	-0.0765593	0.256073	-0.298974	0.76496	0.999755
ENSMUSG00000033880	lectin, galactoside-binding, soluble, 3 binding protein	Lgals3bp	215.194	1.0409	0.167473	6.21533	5.12167e-10	3.42344e-07	ENSMUSG00000033880	lectin, galactoside-binding, soluble, 3 binding protein	Lgals3bp	215.194	0.0995365	0.186177	0.534635	0.592903	0.996094	ENSMUSG00000033880	lectin, galactoside-binding, soluble, 3 binding protein	Lgals3bp	215.194	-0.206395	0.238469	-0.865503	0.386763	0.999755
ENSMUSG00000026728	vimentin	Vim	365.706	0.667616	0.108469	6.15492	7.51177e-10	4.83508e-07	ENSMUSG00000026728	vimentin	Vim	365.706	-0.197375	0.122269	-1.61427	0.106469	0.996094	ENSMUSG00000026728	vimentin	Vim	365.706	0.0569567	0.156464	0.364023	0.71584	0.999755
ENSMUSG00000016256	cathepsin Z	Ctsz	315.334	0.725248	0.121833	5.95282	2.63557e-09	1.63584e-06	ENSMUSG00000016256	cathepsin Z	Ctsz	315.334	-0.0423738	0.135674	-0.312322	0.754796	0.996094	ENSMUSG00000016256	cathepsin Z	Ctsz	315.334	-0.204859	0.174682	-1.17275	0.240895	0.999755
ENSMUSG00000076609	NA	NA	15.8339	4.42162	0.750958	5.88797	3.90957e-09	2.34291e-06	ENSMUSG00000076609	NA	NA	15.8339	0.875557	0.913909	0.958035	0.338045	0.996094	ENSMUSG00000076609	NA	NA	15.8339	-2.27791	1.02513	-2.22207	0.0262788	0.999755
ENSMUSG00000018217	peripheral myelin protein 22	Pmp22	343.832	0.640986	0.109247	5.86729	4.42982e-09	2.56619e-06	ENSMUSG00000018217	peripheral myelin protein 22	Pmp22	343.832	0.109092	0.12068	0.903983	0.366004	0.996094	ENSMUSG00000018217	peripheral myelin protein 22	Pmp22	343.832	-0.182147	0.155422	-1.17195	0.241216	0.999755
ENSMUSG00000031207	moesin	Msn	349.409	0.635561	0.110951	5.72831	1.01435e-08	5.68659e-06	ENSMUSG00000031207	moesin	Msn	349.409	0.192735	0.121716	1.58349	0.113311	0.996094	ENSMUSG00000031207	moesin	Msn	349.409	-0.274051	0.157303	-1.74218	0.0814763	0.999755
ENSMUSG00000026656	Fc receptor, IgG, low affinity IIb	Fcgr2b	61.3481	1.14994	0.204355	5.62719	1.83173e-08	9.948e-06	ENSMUSG00000026656	Fc receptor, IgG, low affinity IIb	Fcgr2b	61.3481	0.0418193	0.241036	0.173498	0.86226	0.996094	ENSMUSG00000026656	Fc receptor, IgG, low affinity IIb	Fcgr2b	61.3481	-0.414998	0.297023	-1.39719	0.162356	0.999755
ENSMUSG00000021423	lymphocyte antigen 86	Ly86	110.227	0.848024	0.151547	5.59578	2.19638e-08	1.1314e-05	ENSMUSG00000021423	lymphocyte antigen 86	Ly86	110.227	-0.27517	0.18122	-1.51843	0.128906	0.996094	ENSMUSG00000021423	lymphocyte antigen 86	Ly86	110.227	0.105762	0.223848	0.472471	0.636591	0.999755
ENSMUSG00000027199	glycine amidinotransferase (L-arginine:glycine amidinotransferase)	Gatm	2048.24	0.467707	0.0836023	5.59443	2.21345e-08	1.1314e-05	ENSMUSG00000027199	glycine amidinotransferase (L-arginine:glycine amidinotransferase)	Gatm	2048.24	0.0987463	0.0900234	1.0969	0.272687	0.996094	ENSMUSG00000027199	glycine amidinotransferase (L-arginine:glycine amidinotransferase)	Gatm	2048.24	-0.0266899	0.118322	-0.22557	0.821536	0.999755
ENSMUSG00000001930	Von Willebrand factor homolog	Vwf	168.107	0.928343	0.166317	5.58178	2.38072e-08	1.18213e-05	ENSMUSG00000001930	Von Willebrand factor homolog	Vwf	168.107	0.366179	0.18249	2.00657	0.0447958	0.996094	ENSMUSG00000001930	Von Willebrand factor homolog	Vwf	168.107	-0.76395	0.235697	-3.24124	0.00119011	0.999755
ENSMUSG00000044043	protocadherin beta 14	Pcdhb14	166.617	0.701635	0.125851	5.57511	2.4738e-08	1.19423e-05	ENSMUSG00000044043	protocadherin beta 14	Pcdhb14	166.617	-0.000988889	0.143586	-0.00688708	0.994505	0.999185	ENSMUSG00000044043	protocadherin beta 14	Pcdhb14	166.617	-0.176319	0.181514	-0.971378	0.33136	0.999755
ENSMUSG00000033208	S100 protein, beta polypeptide, neural	S100b	1573.34	0.414918	0.0758434	5.47073	4.48198e-08	2.1052e-05	ENSMUSG00000033208	S100 protein, beta polypeptide, neural	S100b	1573.34	0.0542178	0.0819766	0.661381	0.508368	0.996094	ENSMUSG00000033208	S100 protein, beta polypeptide, neural	S100b	1573.34	-0.15345	0.107593	-1.4262	0.153811	0.999755
ENSMUSG00000073411	histocompatibility 2, D region locus 1	H2-D1	360.984	0.808873	0.149567	5.40811	6.36937e-08	2.83989e-05	ENSMUSG00000073411	histocompatibility 2, D region locus 1	H2-D1	360.984	-0.151913	0.165121	-0.920008	0.357568	0.996094	ENSMUSG00000073411	histocompatibility 2, D region locus 1	H2-D1	360.984	0.0440087	0.213713	0.205924	0.83685	0.999755
ENSMUSG00000021665	hexosaminidase B	Hexb	1295.03	0.476259	0.0880655	5.40801	6.37297e-08	2.83989e-05	ENSMUSG00000021665	hexosaminidase B	Hexb	1295.03	-0.0166643	0.0954353	-0.174613	0.861384	0.996094	ENSMUSG00000021665	hexosaminidase B	Hexb	1295.03	0.0245881	0.124982	0.196733	0.844037	0.999755
ENSMUSG00000030111	alpha-2-macroglobulin	A2m	105.619	1.1322	0.210395	5.38131	7.39469e-08	3.21281e-05	ENSMUSG00000030111	alpha-2-macroglobulin	A2m	105.619	-0.392084	0.244797	-1.60167	0.109229	0.996094	ENSMUSG00000030111	alpha-2-macroglobulin	A2m	105.619	-0.210128	0.309038	-0.679942	0.496541	0.999755
ENSMUSG00000030789	integrin alpha X	Itgax	11.6484	3.72173	0.693931	5.36326	8.17326e-08	3.46447e-05	ENSMUSG00000030789	integrin alpha X	Itgax	11.6484	0.653394	0.876401	0.745542	0.455944	0.996094	ENSMUSG00000030789	integrin alpha X	Itgax	11.6484	-1.3857	0.959049	-1.44487	0.148494	0.999755
ENSMUSG00000076617	NA	NA	248.577	0.780872	0.148004	5.27602	1.32019e-07	5.46277e-05	ENSMUSG00000076617	NA	NA	248.577	0.163992	0.162449	1.0095	0.312737	0.996094	ENSMUSG00000076617	NA	NA	248.577	-0.517649	0.210746	-2.45627	0.0140386	0.999755
ENSMUSG00000022817	integrin beta 5	Itgb5	385.225	0.617179	0.117315	5.26087	1.43379e-07	5.79484e-05	ENSMUSG00000022817	integrin beta 5	Itgb5	385.225	-0.204692	0.13055	-1.56792	0.116901	0.996094	ENSMUSG00000022817	integrin beta 5	Itgb5	385.225	-0.0875372	0.168814	-0.518542	0.60408	0.999755
ENSMUSG00000056737	capping protein (actin filament), gelsolin-like	Capg	27.277	1.83617	0.355791	5.16082	2.45866e-07	9.71114e-05	ENSMUSG00000056737	capping protein (actin filament), gelsolin-like	Capg	27.277	0.324541	0.417896	0.776608	0.43739	0.996094	ENSMUSG00000056737	capping protein (actin filament), gelsolin-like	Capg	27.277	-1.03285	0.509897	-2.0256	0.042806	0.999755
ENSMUSG00000030701	pleckstrin homology domain containing, family B (evectins) member 1	Plekhb1	2712.78	0.355351	0.0691687	5.13746	2.78482e-07	0.00010755	ENSMUSG00000030701	pleckstrin homology domain containing, family B (evectins) member 1	Plekhb1	2712.78	-0.0391683	0.0745848	-0.525152	0.599478	0.996094	ENSMUSG00000030701	pleckstrin homology domain containing, family B (evectins) member 1	Plekhb1	2712.78	-0.0544155	0.0981281	-0.554535	0.579213	0.999755
ENSMUSG00000026421	cysteine and glycine-rich protein 1	Csrp1	2855.25	0.3081	0.0607209	5.07403	3.89484e-07	0.000147149	ENSMUSG00000026421	cysteine and glycine-rich protein 1	Csrp1	2855.25	0.135791	0.0652526	2.081	0.0374341	0.996094	ENSMUSG00000026421	cysteine and glycine-rich protein 1	Csrp1	2855.25	-0.195062	0.0859497	-2.26949	0.0232386	0.999755
ENSMUSG00000064215	interferon, alpha-inducible protein 27	Ifi27	335.356	0.563298	0.112095	5.02516	5.03005e-07	0.000185994	ENSMUSG00000064215	interferon, alpha-inducible protein 27	Ifi27	335.356	-0.155211	0.125533	-1.23642	0.216303	0.996094	ENSMUSG00000064215	interferon, alpha-inducible protein 27	Ifi27	335.356	0.18212	0.160922	1.13173	0.257748	0.999755
ENSMUSG00000005142	mannosidase 2, alpha B1	Man2b1	421.5	0.536108	0.106776	5.02085	5.14445e-07	0.000186261	ENSMUSG00000005142	mannosidase 2, alpha B1	Man2b1	421.5	0.107915	0.116804	0.923897	0.35554	0.996094	ENSMUSG00000005142	mannosidase 2, alpha B1	Man2b1	421.5	-0.248128	0.151827	-1.63428	0.1022	0.999755
ENSMUSG00000061232	histocompatibility 2, K1, K region	H2-K1	245.554	0.796759	0.159996	4.97986	6.36294e-07	0.000225677	ENSMUSG00000061232	histocompatibility 2, K1, K region	H2-K1	245.554	-0.0667836	0.177361	-0.37654	0.706516	0.996094	ENSMUSG00000061232	histocompatibility 2, K1, K region	H2-K1	245.554	-0.002733	0.228548	-0.0119581	0.990459	0.999755
ENSMUSG00000074170	pleckstrin homology domain containing, family F (with FYVE domain) member 1	Plekhf1	32.8209	1.68234	0.341824	4.92166	8.58141e-07	0.000298273	ENSMUSG00000074170	pleckstrin homology domain containing, family F (with FYVE domain) member 1	Plekhf1	32.8209	0.976738	0.375849	2.59875	0.00935628	0.996094	ENSMUSG00000074170	pleckstrin homology domain containing, family F (with FYVE domain) member 1	Plekhf1	32.8209	-1.69928	0.473546	-3.58842	0.000332693	0.999755
ENSMUSG00000037419	endonuclease domain containing 1	Endod1	1691.92	0.346566	0.0704934	4.91629	8.81981e-07	0.000300548	ENSMUSG00000037419	endonuclease domain containing 1	Endod1	1691.92	0.165346	0.0758632	2.17953	0.0292925	0.996094	ENSMUSG00000037419	endonuclease domain containing 1	Endod1	1691.92	-0.218238	0.0997598	-2.18764	0.0286962	0.999755
ENSMUSG00000036777	anillin, actin binding protein	Anln	949.477	0.702607	0.143296	4.90319	9.42933e-07	0.000313347	ENSMUSG00000036777	anillin, actin binding protein	Anln	949.477	0.0260244	0.154606	0.168327	0.866326	0.996094	ENSMUSG00000036777	anillin, actin binding protein	Anln	949.477	-0.0937358	0.203081	-0.461568	0.644391	0.999755
ENSMUSG00000092274	NA	NA	586.604	0.757354	0.154544	4.90057	9.556e-07	0.000313347	ENSMUSG00000092274	NA	NA	586.604	0.185871	0.166832	1.11412	0.265226	0.996094	ENSMUSG00000092274	NA	NA	586.604	-0.503249	0.219039	-2.29753	0.0215886	0.999755
ENSMUSG00000029816	glycoprotein (transmembrane) nmb	Gpnmb	46.6905	1.1666	0.23827	4.89613	9.77447e-07	0.000314575	ENSMUSG00000029816	glycoprotein (transmembrane) nmb	Gpnmb	46.6905	-0.547593	0.301675	-1.81518	0.0694965	0.996094	ENSMUSG00000029816	glycoprotein (transmembrane) nmb	Gpnmb	46.6905	0.172594	0.363888	0.474306	0.635282	0.999755
ENSMUSG00000027562	carbonic anhydrase 2	Car2	2356.54	0.30228	0.0620507	4.8715	1.10754e-06	0.000349961	ENSMUSG00000027562	carbonic anhydrase 2	Car2	2356.54	0.0527535	0.0669226	0.788276	0.430535	0.996094	ENSMUSG00000027562	carbonic anhydrase 2	Car2	2356.54	0.166555	0.087784	1.89733	0.0577846	0.999755
ENSMUSG00000032554	transferrin	Trf	254.595	0.622025	0.128413	4.84394	1.27289e-06	0.000395027	ENSMUSG00000032554	transferrin	Trf	254.595	0.172282	0.141118	1.22084	0.222148	0.996094	ENSMUSG00000032554	transferrin	Trf	254.595	-0.152737	0.181912	-0.839621	0.401121	0.999755
ENSMUSG00000018774	CD68 antigen	Cd68	70.949	0.886202	0.184355	4.80703	1.53191e-06	0.000467071	ENSMUSG00000018774	CD68 antigen	Cd68	70.949	-0.164779	0.217844	-0.756408	0.449405	0.996094	ENSMUSG00000018774	CD68 antigen	Cd68	70.949	-0.372291	0.272605	-1.36568	0.17204	0.999755
ENSMUSG00000068129	cystatin F (leukocystatin)	Cst7	9.83468	5.23567	1.09548	4.77933	1.7588e-06	0.000527004	ENSMUSG00000068129	cystatin F (leukocystatin)	Cst7	9.83468	-3.73325	2.85128	-1.30933	0.190424	0.996094	ENSMUSG00000068129	cystatin F (leukocystatin)	Cst7	9.83468	2.78746	2.88351	0.966688	0.3337	0.999755
ENSMUSG00000078771	ecotropic viral integration site 2a	Evi2a	335.076	0.484351	0.101642	4.76526	1.8861e-06	0.000555569	ENSMUSG00000078771	ecotropic viral integration site 2a	Evi2a	335.076	0.214527	0.111015	1.93241	0.0533091	0.996094	ENSMUSG00000078771	ecotropic viral integration site 2a	Evi2a	335.076	-0.212801	0.143674	-1.48114	0.13857	0.999755
ENSMUSG00000041515	interferon regulatory factor 8	Irf8	42.2778	1.15189	0.244968	4.70222	2.57347e-06	0.000745405	ENSMUSG00000041515	interferon regulatory factor 8	Irf8	42.2778	-0.00488974	0.289161	-0.0169101	0.986508	0.998045	ENSMUSG00000041515	interferon regulatory factor 8	Irf8	42.2778	-0.687404	0.359984	-1.90954	0.0561921	0.999755
ENSMUSG00000029826	zinc finger CCCH type, antiviral 1	Zc3hav1	96.1389	0.827487	0.177171	4.67056	3.00378e-06	0.000855782	ENSMUSG00000029826	zinc finger CCCH type, antiviral 1	Zc3hav1	96.1389	0.132316	0.201025	0.658207	0.510405	0.996094	ENSMUSG00000029826	zinc finger CCCH type, antiviral 1	Zc3hav1	96.1389	0.0825481	0.25133	0.328446	0.742575	0.999755
ENSMUSG00000045498	protocadherin beta 3	Pcdhb3	93.392	0.842173	0.181426	4.64196	3.45117e-06	0.000967386	ENSMUSG00000045498	protocadherin beta 3	Pcdhb3	93.392	0.220506	0.203738	1.0823	0.279117	0.996094	ENSMUSG00000045498	protocadherin beta 3	Pcdhb3	93.392	-0.195907	0.256928	-0.762495	0.445765	0.999755
ENSMUSG00000006301	transmembrane BAX inhibitor motif containing 1	Tmbim1	413.157	0.417842	0.0901635	4.63427	3.58195e-06	0.000988106	ENSMUSG00000006301	transmembrane BAX inhibitor motif containing 1	Tmbim1	413.157	0.124297	0.0987272	1.25899	0.208032	0.996094	ENSMUSG00000006301	transmembrane BAX inhibitor motif containing 1	Tmbim1	413.157	-0.271681	0.128324	-2.11715	0.0342469	0.999755
ENSMUSG00000026177	solute carrier family 11 (proton-coupled divalent metal ion transporters), member 1	Slc11a1	23.9648	1.69783	0.371097	4.57516	4.75846e-06	0.00129214	ENSMUSG00000026177	solute carrier family 11 (proton-coupled divalent metal ion transporters), member 1	Slc11a1	23.9648	0.640429	0.423555	1.51203	0.130525	0.996094	ENSMUSG00000026177	solute carrier family 11 (proton-coupled divalent metal ion transporters), member 1	Slc11a1	23.9648	-0.912526	0.515862	-1.76893	0.076905	0.999755
ENSMUSG00000000682	CD52 antigen	Cd52	24.7938	1.70899	0.37476	4.56023	5.10975e-06	0.00134259	ENSMUSG00000000682	CD52 antigen	Cd52	24.7938	0.472682	0.430496	1.098	0.272206	0.996094	ENSMUSG00000000682	CD52 antigen	Cd52	24.7938	-1.1904	0.532152	-2.23696	0.0252892	0.999755
ENSMUSG00000059498	Fc receptor, IgG, low affinity III	Fcgr3	132.834	0.775822	0.170158	4.55943	5.12932e-06	0.00134259	ENSMUSG00000059498	Fc receptor, IgG, low affinity III	Fcgr3	132.834	0.0726193	0.190239	0.381727	0.702664	0.996094	ENSMUSG00000059498	Fc receptor, IgG, low affinity III	Fcgr3	132.834	-0.246324	0.243239	-1.01268	0.311212	0.999755
ENSMUSG00000051678	protocadherin beta 6	Pcdhb6	65.0484	0.933489	0.204824	4.55752	5.176e-06	0.00134259	ENSMUSG00000051678	protocadherin beta 6	Pcdhb6	65.0484	-0.21062	0.242597	-0.868192	0.385289	0.996094	ENSMUSG00000051678	protocadherin beta 6	Pcdhb6	65.0484	-0.117267	0.301489	-0.388959	0.697306	0.999755
ENSMUSG00000030786	integrin alpha M	Itgam	251.839	0.52619	0.115663	4.54933	5.38172e-06	0.00137543	ENSMUSG00000030786	integrin alpha M	Itgam	251.839	0.265795	0.12621	2.10598	0.0352065	0.996094	ENSMUSG00000030786	integrin alpha M	Itgam	251.839	-0.33631	0.163402	-2.05817	0.0395734	0.999755
ENSMUSG00000045876	protocadherin beta 8	Pcdhb8	70.7302	0.997496	0.220128	4.53144	5.85828e-06	0.00147552	ENSMUSG00000045876	protocadherin beta 8	Pcdhb8	70.7302	-0.132937	0.255352	-0.520605	0.602642	0.996094	ENSMUSG00000045876	protocadherin beta 8	Pcdhb8	70.7302	-0.160133	0.320162	-0.500162	0.616961	0.999755
ENSMUSG00000015950	neutrophil cytosolic factor 1	Ncf1	65.8285	0.971048	0.214703	4.52274	6.10434e-06	0.00149717	ENSMUSG00000015950	neutrophil cytosolic factor 1	Ncf1	65.8285	0.237643	0.24188	0.982481	0.325863	0.996094	ENSMUSG00000015950	neutrophil cytosolic factor 1	Ncf1	65.8285	-0.682365	0.307138	-2.22169	0.0263041	0.999755
ENSMUSG00000040552	complement component 3a receptor 1	C3ar1	35.6509	1.41468	0.312823	4.52232	6.11651e-06	0.00149717	ENSMUSG00000040552	complement component 3a receptor 1	C3ar1	35.6509	-0.125566	0.372864	-0.336761	0.736297	0.996094	ENSMUSG00000040552	complement component 3a receptor 1	C3ar1	35.6509	-0.314101	0.458319	-0.685333	0.493134	0.999755
ENSMUSG00000040170	flavin containing monooxygenase 2	Fmo2	49.072	1.49594	0.331268	4.51581	6.30752e-06	0.00152248	ENSMUSG00000040170	flavin containing monooxygenase 2	Fmo2	49.072	0.888392	0.36206	2.45372	0.0141388	0.996094	ENSMUSG00000040170	flavin containing monooxygenase 2	Fmo2	49.072	-0.642098	0.455661	-1.40916	0.158789	0.999755
ENSMUSG00000038147	CD84 antigen	Cd84	39.9378	1.22198	0.271025	4.50874	6.52138e-06	0.0015488	ENSMUSG00000038147	CD84 antigen	Cd84	39.9378	-0.196744	0.32757	-0.600617	0.548095	0.996094	ENSMUSG00000038147	CD84 antigen	Cd84	39.9378	-0.0271385	0.399293	-0.0679665	0.945812	0.999755
ENSMUSG00000103332	protocadherin gamma subfamily A, 2	Pcdhga2	116.609	0.687611	0.152587	4.50636	6.59482e-06	0.0015488	ENSMUSG00000103332	protocadherin gamma subfamily A, 2	Pcdhga2	116.609	-0.0449276	0.174553	-0.257387	0.79688	0.996094	ENSMUSG00000103332	protocadherin gamma subfamily A, 2	Pcdhga2	116.609	-0.047436	0.220155	-0.215466	0.829404	0.999755
ENSMUSG00000058715	Fc receptor, IgE, high affinity I, gamma polypeptide	Fcer1g	79.2447	0.856479	0.191937	4.4623	8.10839e-06	0.00187888	ENSMUSG00000058715	Fc receptor, IgE, high affinity I, gamma polypeptide	Fcer1g	79.2447	0.0724754	0.218399	0.331848	0.740004	0.996094	ENSMUSG00000058715	Fc receptor, IgE, high affinity I, gamma polypeptide	Fcer1g	79.2447	-0.374653	0.276243	-1.35624	0.175021	0.999755
ENSMUSG00000071847	adenomatosis polyposis coli down-regulated 1	Apcdd1	175.836	-0.581064	0.131051	-4.43388	9.25502e-06	0.00211635	ENSMUSG00000071847	adenomatosis polyposis coli down-regulated 1	Apcdd1	175.836	-0.13796	0.136796	-1.00851	0.313209	0.996094	ENSMUSG00000071847	adenomatosis polyposis coli down-regulated 1	Apcdd1	175.836	0.284027	0.185545	1.53077	0.125826	0.999755
ENSMUSG00000026395	protein tyrosine phosphatase, receptor type, C	Ptprc	60.92	0.921488	0.208525	4.41909	9.91195e-06	0.00223714	ENSMUSG00000026395	protein tyrosine phosphatase, receptor type, C	Ptprc	60.92	-0.110781	0.244763	-0.452607	0.650831	0.996094	ENSMUSG00000026395	protein tyrosine phosphatase, receptor type, C	Ptprc	60.92	-0.198921	0.304862	-0.652494	0.514082	0.999755
ENSMUSG00000044468	family with sequence similarity 46, member C	Fam46c	49.9499	0.986701	0.225575	4.37415	1.21906e-05	0.00271615	ENSMUSG00000044468	family with sequence similarity 46, member C	Fam46c	49.9499	0.0164446	0.263823	0.0623319	0.950299	0.996094	ENSMUSG00000044468	family with sequence similarity 46, member C	Fam46c	49.9499	-0.241965	0.326824	-0.740352	0.459086	0.999755
ENSMUSG00000050063	kallikrein related-peptidase 6	Klk6	94.7184	0.801598	0.187132	4.2836	1.83891e-05	0.00404536	ENSMUSG00000050063	kallikrein related-peptidase 6	Klk6	94.7184	0.207241	0.208424	0.994324	0.320065	0.996094	ENSMUSG00000050063	kallikrein related-peptidase 6	Klk6	94.7184	-0.515347	0.266854	-1.93119	0.0534591	0.999755
ENSMUSG00000047945	MARCKS-like 1	Marcksl1	285.03	-0.512649	0.120221	-4.26422	2.00597e-05	0.00435773	ENSMUSG00000047945	MARCKS-like 1	Marcksl1	285.03	-0.0402798	0.126033	-0.319598	0.749273	0.996094	ENSMUSG00000047945	MARCKS-like 1	Marcksl1	285.03	0.123783	0.169941	0.728384	0.466379	0.999755
ENSMUSG00000037280	UDP-N-acetyl-alpha-D-galactosamine:polypeptide N-acetylgalactosaminyltransferase 6	Galnt6	228.511	0.533539	0.125546	4.24975	2.14005e-05	0.00455013	ENSMUSG00000037280	UDP-N-acetyl-alpha-D-galactosamine:polypeptide N-acetylgalactosaminyltransferase 6	Galnt6	228.511	0.145053	0.138074	1.05055	0.293466	0.996094	ENSMUSG00000037280	UDP-N-acetyl-alpha-D-galactosamine:polypeptide N-acetylgalactosaminyltransferase 6	Galnt6	228.511	-0.173255	0.178174	-0.972393	0.330855	0.999755
ENSMUSG00000047307	protocadherin beta 13	Pcdhb13	91.6935	0.732045	0.172285	4.24904	2.14691e-05	0.00455013	ENSMUSG00000047307	protocadherin beta 13	Pcdhb13	91.6935	-0.1306	0.199609	-0.654279	0.512932	0.996094	ENSMUSG00000047307	protocadherin beta 13	Pcdhb13	91.6935	0.0423981	0.250188	0.169465	0.865431	0.999755
ENSMUSG00000004707	lymphocyte antigen 9	Ly9	10.9713	2.39209	0.564604	4.23676	2.26767e-05	0.00474817	ENSMUSG00000004707	lymphocyte antigen 9	Ly9	10.9713	-0.0512589	0.748903	-0.0684453	0.945431	0.996094	ENSMUSG00000004707	lymphocyte antigen 9	Ly9	10.9713	-0.0107203	0.839462	-0.0127705	0.989811	0.999755
ENSMUSG00000046718	bone marrow stromal cell antigen 2	Bst2	33.412	1.17339	0.277549	4.22769	2.36099e-05	0.00488471	ENSMUSG00000046718	bone marrow stromal cell antigen 2	Bst2	33.412	0.134076	0.324757	0.41285	0.679717	0.996094	ENSMUSG00000046718	bone marrow stromal cell antigen 2	Bst2	33.412	-0.46089	0.400207	-1.15163	0.249474	0.999755
ENSMUSG00000031838	interferon gamma inducible protein 30	Ifi30	23.5596	1.4587	0.347946	4.19233	2.76101e-05	0.00564514	ENSMUSG00000031838	interferon gamma inducible protein 30	Ifi30	23.5596	0.675134	0.390889	1.72718	0.0841355	0.996094	ENSMUSG00000031838	interferon gamma inducible protein 30	Ifi30	23.5596	-1.28973	0.487203	-2.64722	0.00811572	0.999755
ENSMUSG00000095334	NA	NA	61.7214	0.964538	0.231862	4.15996	3.18301e-05	0.00643228	ENSMUSG00000095334	NA	NA	61.7214	0.394779	0.256704	1.53788	0.124078	0.996094	ENSMUSG00000095334	NA	NA	61.7214	-0.945854	0.329642	-2.86934	0.00411329	0.999755
ENSMUSG00000038007	alkaline ceramidase 2	Acer2	99.0178	0.862869	0.207787	4.15265	3.28641e-05	0.0065649	ENSMUSG00000038007	alkaline ceramidase 2	Acer2	99.0178	0.223993	0.229394	0.976458	0.328838	0.996094	ENSMUSG00000038007	alkaline ceramidase 2	Acer2	99.0178	-0.842059	0.297199	-2.83332	0.00460672	0.999755
ENSMUSG00000060675	phospholipase A2, group XVI	Pla2g16	603.062	0.3936	0.0950417	4.14134	3.45288e-05	0.00681904	ENSMUSG00000060675	phospholipase A2, group XVI	Pla2g16	603.062	0.125976	0.103023	1.22279	0.221408	0.996094	ENSMUSG00000060675	phospholipase A2, group XVI	Pla2g16	603.062	-0.228304	0.134823	-1.69336	0.0903879	0.999755
ENSMUSG00000021242	Niemann-Pick type C2	Npc2	617.306	0.330317	0.0799127	4.13348	3.57318e-05	0.00692144	ENSMUSG00000021242	Niemann-Pick type C2	Npc2	617.306	-0.0823476	0.0879907	-0.935868	0.349341	0.996094	ENSMUSG00000021242	Niemann-Pick type C2	Npc2	617.306	0.00739634	0.114335	0.0646903	0.948421	0.999755
ENSMUSG00000024661	ferritin heavy chain 1	Fth1	9659.34	0.389278	0.0941932	4.13276	3.58438e-05	0.00692144	ENSMUSG00000024661	ferritin heavy chain 1	Fth1	9659.34	-0.024657	0.100836	-0.244526	0.806823	0.996094	ENSMUSG00000024661	ferritin heavy chain 1	Fth1	9659.34	-0.00981009	0.133265	-0.0736132	0.941318	0.999755
ENSMUSG00000001025	S100 calcium binding protein A6 (calcyclin)	S100a6	105.838	0.653239	0.158685	4.11658	3.84529e-05	0.00734366	ENSMUSG00000001025	S100 calcium binding protein A6 (calcyclin)	S100a6	105.838	0.073023	0.179073	0.407783	0.683433	0.996094	ENSMUSG00000001025	S100 calcium binding protein A6 (calcyclin)	S100a6	105.838	-0.163019	0.227154	-0.717657	0.472969	0.999755
ENSMUSG00000042834	neuronal regeneration related protein	Nrep	703.561	-0.485344	0.118144	-4.10806	3.98993e-05	0.00753707	ENSMUSG00000042834	neuronal regeneration related protein	Nrep	703.561	0.12243	0.124846	0.980648	0.326766	0.996094	ENSMUSG00000042834	neuronal regeneration related protein	Nrep	703.561	-0.115558	0.166816	-0.692727	0.488481	0.999755
ENSMUSG00000026830	ermin, ERM-like protein	Ermn	1445.67	0.49604	0.121684	4.07644	4.57298e-05	0.00854556	ENSMUSG00000026830	ermin, ERM-like protein	Ermn	1445.67	0.0819019	0.130774	0.626284	0.531129	0.996094	ENSMUSG00000026830	ermin, ERM-like protein	Ermn	1445.67	-0.111064	0.17226	-0.644745	0.519092	0.999755
ENSMUSG00000037708	sperm associated antigen 6 like	Spag6l	28.3374	1.45591	0.357734	4.0698	4.70525e-05	0.00869921	ENSMUSG00000037708	sperm associated antigen 6 like	Spag6l	28.3374	-0.0303237	0.430896	-0.0703736	0.943896	0.996094	ENSMUSG00000037708	sperm associated antigen 6 like	Spag6l	28.3374	0.368261	0.516757	0.712638	0.47607	0.999755
ENSMUSG00000005251	receptor-interacting serine-threonine kinase 4	Ripk4	13.4247	1.96121	0.48227	4.06662	4.76999e-05	0.00872607	ENSMUSG00000005251	receptor-interacting serine-threonine kinase 4	Ripk4	13.4247	1.0912	0.537058	2.03181	0.0421725	0.996094	ENSMUSG00000005251	receptor-interacting serine-threonine kinase 4	Ripk4	13.4247	-1.84744	0.65759	-2.80942	0.00496313	0.999755
ENSMUSG00000026519	transmembrane protein 63a	Tmem63a	367.763	0.423863	0.104707	4.04806	5.16428e-05	0.00934897	ENSMUSG00000026519	transmembrane protein 63a	Tmem63a	367.763	0.0620388	0.11474	0.540689	0.588722	0.996094	ENSMUSG00000026519	transmembrane protein 63a	Tmem63a	367.763	-0.107403	0.148961	-0.72101	0.470903	0.999755
ENSMUSG00000046764	NA	NA	6.39289	3.91336	0.972062	4.02583	5.67739e-05	0.0101719	ENSMUSG00000046764	NA	NA	6.39289	-1.11384	1.72656	-0.645122	0.518848	0.996094	ENSMUSG00000046764	NA	NA	6.39289	0.536309	1.8008	0.297817	0.765843	0.999755
ENSMUSG00000030168	adiponectin receptor 2	Adipor2	1093.03	0.620984	0.15463	4.01592	5.92144e-05	0.0105009	ENSMUSG00000030168	adiponectin receptor 2	Adipor2	1093.03	0.25489	0.165877	1.53662	0.124386	0.996094	ENSMUSG00000030168	adiponectin receptor 2	Adipor2	1093.03	-0.477124	0.218764	-2.181	0.0291835	0.999755
ENSMUSG00000076431	SRY (sex determining region Y)-box 4	Sox4	219.617	-0.714086	0.17822	-4.00676	6.15575e-05	0.0108061	ENSMUSG00000076431	SRY (sex determining region Y)-box 4	Sox4	219.617	-0.149103	0.187641	-0.794619	0.426835	0.996094	ENSMUSG00000076431	SRY (sex determining region Y)-box 4	Sox4	219.617	0.37371	0.251677	1.48488	0.137576	0.999755
ENSMUSG00000020629	acireductone dioxygenase 1	Adi1	307.405	0.452038	0.112965	4.00158	6.29196e-05	0.0109348	ENSMUSG00000020629	acireductone dioxygenase 1	Adi1	307.405	0.212097	0.122862	1.72631	0.084292	0.996094	ENSMUSG00000020629	acireductone dioxygenase 1	Adi1	307.405	-0.238813	0.15975	-1.49492	0.134935	0.999755
ENSMUSG00000004266	protein tyrosine phosphatase, non-receptor type 6	Ptpn6	42.172	1.01779	0.254986	3.99156	6.56407e-05	0.0112947	ENSMUSG00000004266	protein tyrosine phosphatase, non-receptor type 6	Ptpn6	42.172	0.361294	0.287568	1.25638	0.208978	0.996094	ENSMUSG00000004266	protein tyrosine phosphatase, non-receptor type 6	Ptpn6	42.172	-0.427432	0.358999	-1.19062	0.233802	0.999755
ENSMUSG00000029838	pleiotrophin	Ptn	1693.66	-0.334254	0.0838037	-3.98853	6.64829e-05	0.0113275	ENSMUSG00000029838	pleiotrophin	Ptn	1693.66	-0.141721	0.0894569	-1.58424	0.11314	0.996094	ENSMUSG00000029838	pleiotrophin	Ptn	1693.66	0.128175	0.118759	1.07929	0.280458	0.999755
ENSMUSG00000051599	protocadherin beta 2	Pcdhb2	49.4443	1.11747	0.280663	3.98153	6.84735e-05	0.0114577	ENSMUSG00000051599	protocadherin beta 2	Pcdhb2	49.4443	-0.0549179	0.324537	-0.169219	0.865624	0.996094	ENSMUSG00000051599	protocadherin beta 2	Pcdhb2	49.4443	0.0330409	0.404504	0.0816825	0.934899	0.999755
ENSMUSG00000005716	parvalbumin	Pvalb	601.282	0.414516	0.104175	3.97903	6.91982e-05	0.0114577	ENSMUSG00000005716	parvalbumin	Pvalb	601.282	0.131044	0.112742	1.16233	0.2451	0.996094	ENSMUSG00000005716	parvalbumin	Pvalb	601.282	-0.15411	0.147569	-1.04432	0.296337	0.999755
ENSMUSG00000021913	oxoglutarate dehydrogenase-like	Ogdhl	1047.81	0.311101	0.0781869	3.97894	6.92246e-05	0.0114577	ENSMUSG00000021913	oxoglutarate dehydrogenase-like	Ogdhl	1047.81	0.0272293	0.0846578	0.32164	0.747726	0.996094	ENSMUSG00000021913	oxoglutarate dehydrogenase-like	Ogdhl	1047.81	-0.213873	0.111186	-1.92355	0.0544106	0.999755
ENSMUSG00000044726	glutamate rich 5	Erich5	9.31861	2.31428	0.582408	3.97364	7.07819e-05	0.0115868	ENSMUSG00000044726	glutamate rich 5	Erich5	9.31861	1.40985	0.644005	2.18918	0.0285836	0.996094	ENSMUSG00000044726	glutamate rich 5	Erich5	9.31861	-2.28435	0.773857	-2.95191	0.0031582	0.999755
ENSMUSG00000032060	crystallin, alpha B	Cryab	823.8	0.490811	0.123575	3.97178	7.13381e-05	0.0115868	ENSMUSG00000032060	crystallin, alpha B	Cryab	823.8	-0.00585824	0.13354	-0.0438689	0.965009	0.996522	ENSMUSG00000032060	crystallin, alpha B	Cryab	823.8	-0.0494487	0.175289	-0.282098	0.777869	0.999755
ENSMUSG00000020774	aspartoacylase	Aspa	338.746	0.457248	0.115587	3.95587	7.62576e-05	0.0121922	ENSMUSG00000020774	aspartoacylase	Aspa	338.746	0.234395	0.125289	1.87083	0.0613684	0.996094	ENSMUSG00000020774	aspartoacylase	Aspa	338.746	-0.263177	0.163338	-1.61124	0.107127	0.999755
ENSMUSG00000033777	toll-like receptor 13	Tlr13	39.7156	1.04848	0.265198	3.95356	7.69964e-05	0.0121922	ENSMUSG00000033777	toll-like receptor 13	Tlr13	39.7156	0.380287	0.298475	1.2741	0.202629	0.996094	ENSMUSG00000033777	toll-like receptor 13	Tlr13	39.7156	-0.615238	0.374567	-1.64253	0.100479	0.999755
ENSMUSG00000021998	lymphocyte cytosolic protein 1	Lcp1	123.083	0.633302	0.160207	3.95302	7.71701e-05	0.0121922	ENSMUSG00000021998	lymphocyte cytosolic protein 1	Lcp1	123.083	0.319589	0.175574	1.82026	0.0687198	0.996094	ENSMUSG00000021998	lymphocyte cytosolic protein 1	Lcp1	123.083	-0.349252	0.225632	-1.54789	0.121649	0.999755
ENSMUSG00000097796	predicted gene, 16702	Gm16702	38.2036	1.07009	0.271091	3.94734	7.90239e-05	0.0123726	ENSMUSG00000097796	predicted gene, 16702	Gm16702	38.2036	0.534684	0.301984	1.77057	0.0766321	0.996094	ENSMUSG00000097796	predicted gene, 16702	Gm16702	38.2036	-0.551518	0.376909	-1.46326	0.143395	0.999755
ENSMUSG00000020604	arylsulfatase G	Arsg	408.79	0.393581	0.0999185	3.93902	8.18149e-05	0.0126952	ENSMUSG00000020604	arylsulfatase G	Arsg	408.79	0.226726	0.108178	2.09586	0.0360946	0.996094	ENSMUSG00000020604	arylsulfatase G	Arsg	408.79	-0.237784	0.141137	-1.68477	0.0920334	0.999755
ENSMUSG00000028270	guanylate binding protein 2	Gbp2	49.4305	1.11847	0.284755	3.92785	8.57093e-05	0.0131253	ENSMUSG00000028270	guanylate binding protein 2	Gbp2	49.4305	0.261477	0.319915	0.817332	0.413739	0.996094	ENSMUSG00000028270	guanylate binding protein 2	Gbp2	49.4305	-0.397589	0.403952	-0.984248	0.324993	0.999755
ENSMUSG00000024640	phosphoserine aminotransferase 1	Psat1	1590.47	0.338727	0.0862892	3.92549	8.65539e-05	0.0131253	ENSMUSG00000024640	phosphoserine aminotransferase 1	Psat1	1590.47	0.142081	0.0927103	1.53253	0.125392	0.996094	ENSMUSG00000024640	phosphoserine aminotransferase 1	Psat1	1590.47	-0.25001	0.122164	-2.04651	0.0407067	0.999755
ENSMUSG00000024066	xanthine dehydrogenase	Xdh	87.4337	0.783125	0.19954	3.92466	8.68524e-05	0.0131253	ENSMUSG00000024066	xanthine dehydrogenase	Xdh	87.4337	0.156115	0.222089	0.702938	0.482095	0.996094	ENSMUSG00000024066	xanthine dehydrogenase	Xdh	87.4337	-0.693945	0.286446	-2.42261	0.0154096	0.999755
ENSMUSG00000051486	protocadherin beta 11	Pcdhb11	68.5008	0.806939	0.206665	3.90459	9.4387e-05	0.0140304	ENSMUSG00000051486	protocadherin beta 11	Pcdhb11	68.5008	0.0494553	0.234673	0.210741	0.833089	0.996094	ENSMUSG00000051486	protocadherin beta 11	Pcdhb11	68.5008	-0.340786	0.297579	-1.1452	0.252128	0.999755
ENSMUSG00000029086	prominin 1	Prom1	142.928	-0.548892	0.140583	-3.90441	9.44564e-05	0.0140304	ENSMUSG00000029086	prominin 1	Prom1	142.928	-0.252199	0.148456	-1.69882	0.0893538	0.996094	ENSMUSG00000029086	prominin 1	Prom1	142.928	0.27537	0.200909	1.37062	0.170495	0.999755
ENSMUSG00000014599	colony stimulating factor 1 (macrophage)	Csf1	238.903	0.462111	0.118518	3.8991	9.65524e-05	0.0141281	ENSMUSG00000014599	colony stimulating factor 1 (macrophage)	Csf1	238.903	0.309134	0.128429	2.40705	0.0160819	0.996094	ENSMUSG00000014599	colony stimulating factor 1 (macrophage)	Csf1	238.903	-0.375739	0.167042	-2.24938	0.0244886	0.999755
ENSMUSG00000028412	solute carrier family 44, member 1	Slc44a1	1386.74	0.283333	0.072675	3.89863	9.67401e-05	0.0141281	ENSMUSG00000028412	solute carrier family 44, member 1	Slc44a1	1386.74	-0.0334296	0.0786814	-0.424872	0.67093	0.996094	ENSMUSG00000028412	solute carrier family 44, member 1	Slc44a1	1386.74	-0.09043	0.103333	-0.875134	0.381501	0.999755
ENSMUSG00000059182	src family associated phosphoprotein 2	Skap2	161.594	0.502242	0.129328	3.88347	0.000102976	0.0149135	ENSMUSG00000059182	src family associated phosphoprotein 2	Skap2	161.594	0.0590327	0.144406	0.408795	0.68269	0.996094	ENSMUSG00000059182	src family associated phosphoprotein 2	Skap2	161.594	-0.066496	0.184589	-0.360237	0.71867	0.999755
ENSMUSG00000030341	tumor necrosis factor receptor superfamily, member 1a	Tnfrsf1a	102.432	0.638038	0.164514	3.87832	0.000105182	0.0150538	ENSMUSG00000030341	tumor necrosis factor receptor superfamily, member 1a	Tnfrsf1a	102.432	-0.0777277	0.18772	-0.414063	0.678828	0.996094	ENSMUSG00000030341	tumor necrosis factor receptor superfamily, member 1a	Tnfrsf1a	102.432	-0.0792223	0.237935	-0.332957	0.739167	0.999755
ENSMUSG00000015340	cytochrome b-245, beta polypeptide	Cybb	23.0009	1.46099	0.376819	3.87717	0.000105677	0.0150538	ENSMUSG00000015340	cytochrome b-245, beta polypeptide	Cybb	23.0009	0.0377971	0.443151	0.0852918	0.932029	0.996094	ENSMUSG00000015340	cytochrome b-245, beta polypeptide	Cybb	23.0009	-0.858128	0.550682	-1.5583	0.119162	0.999755
ENSMUSG00000030577	CD22 antigen	Cd22	7.24886	3.1518	0.813879	3.87256	0.000107697	0.0152168	ENSMUSG00000030577	CD22 antigen	Cd22	7.24886	1.07743	0.954022	1.12935	0.258749	0.996094	ENSMUSG00000030577	CD22 antigen	Cd22	7.24886	-1.70927	1.08801	-1.57101	0.116181	0.999755
ENSMUSG00000016763	signal peptide, CUB domain, EGF-like 1	Scube1	461.905	-0.55106	0.142492	-3.8673	0.000110049	0.0153429	ENSMUSG00000016763	signal peptide, CUB domain, EGF-like 1	Scube1	461.905	-0.252661	0.151687	-1.66567	0.0957793	0.996094	ENSMUSG00000016763	signal peptide, CUB domain, EGF-like 1	Scube1	461.905	0.258036	0.202139	1.27653	0.201769	0.999755
ENSMUSG00000031239	integral membrane protein 2A	Itm2a	668.031	-0.453041	0.117167	-3.86662	0.000110356	0.0153429	ENSMUSG00000031239	integral membrane protein 2A	Itm2a	668.031	-0.0839489	0.124445	-0.674589	0.499937	0.996094	ENSMUSG00000031239	integral membrane protein 2A	Itm2a	668.031	0.229865	0.165681	1.3874	0.165321	0.999755
ENSMUSG00000091479	NA	NA	181.57	0.522485	0.137355	3.80391	0.000142431	0.0196453	ENSMUSG00000091479	NA	NA	181.57	-0.0742274	0.15358	-0.483315	0.628872	0.996094	ENSMUSG00000091479	NA	NA	181.57	-0.100965	0.197555	-0.511073	0.6093	0.999755
ENSMUSG00000074060	F-box and WD-40 domain protein 15	Fbxw15	25.2314	1.29763	0.341749	3.79701	0.000146451	0.0200408	ENSMUSG00000074060	F-box and WD-40 domain protein 15	Fbxw15	25.2314	0.132957	0.400707	0.331807	0.740035	0.996094	ENSMUSG00000074060	F-box and WD-40 domain protein 15	Fbxw15	25.2314	-0.337825	0.491152	-0.687822	0.491565	0.999755
ENSMUSG00000021666	G elongation factor, mitochondrial 2	Gfm2	644.27	0.334607	0.0889004	3.76384	0.000167322	0.0227179	ENSMUSG00000021666	G elongation factor, mitochondrial 2	Gfm2	644.27	0.0559002	0.0965886	0.578746	0.562761	0.996094	ENSMUSG00000021666	G elongation factor, mitochondrial 2	Gfm2	644.27	-0.0564326	0.126191	-0.447202	0.654729	0.999755
ENSMUSG00000049493	plastin 1 (I-isoform)	Pls1	228.319	0.477066	0.127267	3.74856	0.000177853	0.0239606	ENSMUSG00000049493	plastin 1 (I-isoform)	Pls1	228.319	0.250375	0.138467	1.80819	0.0705774	0.996094	ENSMUSG00000049493	plastin 1 (I-isoform)	Pls1	228.319	-0.155837	0.179287	-0.869203	0.384736	0.999755
ENSMUSG00000026566	myelin protein zero-like 1	Mpzl1	154.094	-0.484894	0.129623	-3.74081	0.000183432	0.0245014	ENSMUSG00000026566	myelin protein zero-like 1	Mpzl1	154.094	-0.0548082	0.134953	-0.406129	0.684648	0.996094	ENSMUSG00000026566	myelin protein zero-like 1	Mpzl1	154.094	0.16746	0.183309	0.913542	0.360958	0.999755
ENSMUSG00000029307	dentin matrix protein 1	Dmp1	86.5839	0.686291	0.183568	3.73862	0.000185034	0.0245014	ENSMUSG00000029307	dentin matrix protein 1	Dmp1	86.5839	0.250801	0.203382	1.23315	0.217521	0.996094	ENSMUSG00000029307	dentin matrix protein 1	Dmp1	86.5839	-0.391793	0.260223	-1.5056	0.132169	0.999755
ENSMUSG00000028581	lysosomal-associated protein transmembrane 5	Laptm5	271.453	0.42884	0.11475	3.73718	0.000186097	0.0245014	ENSMUSG00000028581	lysosomal-associated protein transmembrane 5	Laptm5	271.453	-0.171509	0.128169	-1.33815	0.180847	0.996094	ENSMUSG00000028581	lysosomal-associated protein transmembrane 5	Laptm5	271.453	-0.0896864	0.165739	-0.541131	0.588417	0.999755
ENSMUSG00000063687	protocadherin beta 5	Pcdhb5	69.7696	0.74931	0.201607	3.71669	0.000201849	0.0263754	ENSMUSG00000063687	protocadherin beta 5	Pcdhb5	69.7696	0.326922	0.223252	1.46436	0.143095	0.996094	ENSMUSG00000063687	protocadherin beta 5	Pcdhb5	69.7696	-0.421684	0.284342	-1.48302	0.13807	0.999755
ENSMUSG00000102543	protocadherin gamma subfamily C, 5	Pcdhgc5	783.467	-0.416442	0.112137	-3.71368	0.000204267	0.0264922	ENSMUSG00000102543	protocadherin gamma subfamily C, 5	Pcdhgc5	783.467	-0.038175	0.119141	-0.320419	0.748651	0.996094	ENSMUSG00000102543	protocadherin gamma subfamily C, 5	Pcdhgc5	783.467	0.0377012	0.158697	0.237567	0.812217	0.999755
ENSMUSG00000026822	lipocalin 2	Lcn2	17.6067	4.13263	1.1143	3.70873	0.000208301	0.0268153	ENSMUSG00000026822	lipocalin 2	Lcn2	17.6067	-0.925788	1.38373	-0.669053	0.503461	0.996094	ENSMUSG00000026822	lipocalin 2	Lcn2	17.6067	-2.09405	1.6947	-1.23565	0.21659	0.999755
ENSMUSG00000038128	calcium/calmodulin-dependent protein kinase IV	Camk4	2789	-0.344241	0.0932421	-3.6919	0.000222582	0.0284431	ENSMUSG00000038128	calcium/calmodulin-dependent protein kinase IV	Camk4	2789	-0.0867346	0.0995418	-0.871339	0.383569	0.996094	ENSMUSG00000038128	calcium/calmodulin-dependent protein kinase IV	Camk4	2789	-0.0433128	0.132007	-0.32811	0.742829	0.999755
ENSMUSG00000030554	synemin, intermediate filament protein	Synm	531.831	0.318859	0.0865213	3.68532	0.000228412	0.028975	ENSMUSG00000030554	synemin, intermediate filament protein	Synm	531.831	0.272722	0.0930552	2.93076	0.00338138	0.996094	ENSMUSG00000030554	synemin, intermediate filament protein	Synm	531.831	-0.423926	0.1223	-3.46628	0.000527716	0.999755
ENSMUSG00000063065	mitogen-activated protein kinase 3	Mapk3	1248.3	0.32012	0.0869361	3.68224	0.000231193	0.0291153	ENSMUSG00000063065	mitogen-activated protein kinase 3	Mapk3	1248.3	0.124351	0.0935471	1.32929	0.183753	0.996094	ENSMUSG00000063065	mitogen-activated protein kinase 3	Mapk3	1248.3	-0.102514	0.123021	-0.833308	0.404671	0.999755
ENSMUSG00000029471	calcium/calmodulin-dependent protein kinase kinase 2, beta	Camkk2	1779.87	-0.306059	0.0835152	-3.66471	0.000247619	0.0309595	ENSMUSG00000029471	calcium/calmodulin-dependent protein kinase kinase 2, beta	Camkk2	1779.87	-0.0860354	0.0891036	-0.965565	0.334262	0.996094	ENSMUSG00000029471	calcium/calmodulin-dependent protein kinase kinase 2, beta	Camkk2	1779.87	-0.00254022	0.118338	-0.0214657	0.982874	0.999755
ENSMUSG00000073489	interferon activated gene 204	Ifi204	7.4055	2.48424	0.678548	3.6611	0.000251131	0.0311743	ENSMUSG00000073489	interferon activated gene 204	Ifi204	7.4055	0.515026	0.823232	0.625615	0.531568	0.996094	ENSMUSG00000073489	interferon activated gene 204	Ifi204	7.4055	-1.3397	0.95997	-1.39557	0.162846	0.999755
ENSMUSG00000074892	UDP-Gal:betaGlcNAc beta 1,3-galactosyltransferase, polypeptide 5	B3galt5	969.428	0.423735	0.116483	3.63775	0.000275029	0.0338988	ENSMUSG00000074892	UDP-Gal:betaGlcNAc beta 1,3-galactosyltransferase, polypeptide 5	B3galt5	969.428	0.270504	0.124955	2.16481	0.0304023	0.996094	ENSMUSG00000074892	UDP-Gal:betaGlcNAc beta 1,3-galactosyltransferase, polypeptide 5	B3galt5	969.428	-0.345934	0.164643	-2.10111	0.0356313	0.999755
ENSMUSG00000044748	defensin beta 1	Defb1	14.7439	1.89144	0.520495	3.63392	0.000279147	0.034164	ENSMUSG00000044748	defensin beta 1	Defb1	14.7439	0.269392	0.619934	0.434549	0.663889	0.996094	ENSMUSG00000044748	defensin beta 1	Defb1	14.7439	-0.176918	0.739214	-0.239332	0.810848	0.999755
ENSMUSG00000068699	filamin C, gamma	Flnc	30.8037	1.04899	0.288851	3.6316	0.000281671	0.0341672	ENSMUSG00000068699	filamin C, gamma	Flnc	30.8037	-0.173193	0.348415	-0.497087	0.619128	0.996094	ENSMUSG00000068699	filamin C, gamma	Flnc	30.8037	0.0771965	0.424515	0.181846	0.855703	0.999755
ENSMUSG00000040424	homeodomain interacting protein kinase 4	Hipk4	484.422	-0.391852	0.10794	-3.63029	0.000283105	0.0341672	ENSMUSG00000040424	homeodomain interacting protein kinase 4	Hipk4	484.422	-0.17434	0.114973	-1.51636	0.129429	0.996094	ENSMUSG00000040424	homeodomain interacting protein kinase 4	Hipk4	484.422	0.0536901	0.153631	0.349475	0.726733	0.999755
ENSMUSG00000038507	poly (ADP-ribose) polymerase family, member 12	Parp12	106.124	0.615454	0.171123	3.59656	0.000322454	0.0386477	ENSMUSG00000038507	poly (ADP-ribose) polymerase family, member 12	Parp12	106.124	0.430921	0.185776	2.31958	0.0203638	0.996094	ENSMUSG00000038507	poly (ADP-ribose) polymerase family, member 12	Parp12	106.124	-0.42998	0.239444	-1.79575	0.0725347	0.999755
ENSMUSG00000018819	lymphocyte specific 1	Lsp1	42.4553	0.947201	0.264184	3.58538	0.000336591	0.0400513	ENSMUSG00000018819	lymphocyte specific 1	Lsp1	42.4553	0.231164	0.298845	0.773526	0.439211	0.996094	ENSMUSG00000018819	lymphocyte specific 1	Lsp1	42.4553	-0.339346	0.375278	-0.904253	0.365862	0.999755
ENSMUSG00000052397	ezrin	Ezr	581.17	0.309429	0.0863436	3.58369	0.000338773	0.0400513	ENSMUSG00000052397	ezrin	Ezr	581.17	0.0158867	0.094063	0.168894	0.86588	0.996094	ENSMUSG00000052397	ezrin	Ezr	581.17	-0.355809	0.123482	-2.88146	0.00395837	0.999755
ENSMUSG00000014846	tubulin polymerization-promoting protein family member 3	Tppp3	328.306	0.593983	0.166116	3.57571	0.00034928	0.0408002	ENSMUSG00000014846	tubulin polymerization-promoting protein family member 3	Tppp3	328.306	0.0258008	0.18036	0.143051	0.88625	0.996094	ENSMUSG00000014846	tubulin polymerization-promoting protein family member 3	Tppp3	328.306	-0.419743	0.236441	-1.77525	0.0758563	0.999755
ENSMUSG00000035551	insulin-like growth factor binding protein-like 1	Igfbpl1	16.5338	-1.68135	0.470452	-3.5739	0.000351702	0.0408002	ENSMUSG00000035551	insulin-like growth factor binding protein-like 1	Igfbpl1	16.5338	-0.0986638	0.445648	-0.221394	0.824786	0.996094	ENSMUSG00000035551	insulin-like growth factor binding protein-like 1	Igfbpl1	16.5338	0.818065	0.642729	1.2728	0.203089	0.999755
ENSMUSG00000028883	sema domain, immunoglobulin domain (Ig), short basic domain, secreted, (semaphorin) 3A	Sema3a	289.336	-0.470303	0.131606	-3.57357	0.000352151	0.0408002	ENSMUSG00000028883	sema domain, immunoglobulin domain (Ig), short basic domain, secreted, (semaphorin) 3A	Sema3a	289.336	-0.305761	0.140531	-2.17576	0.0295735	0.996094	ENSMUSG00000028883	sema domain, immunoglobulin domain (Ig), short basic domain, secreted, (semaphorin) 3A	Sema3a	289.336	0.336137	0.187548	1.79227	0.0730899	0.999755
ENSMUSG00000024413	Niemann-Pick type C1	Npc1	790.519	0.288236	0.0808627	3.56451	0.000364533	0.0419551	ENSMUSG00000024413	Niemann-Pick type C1	Npc1	790.519	0.0862837	0.0875368	0.985685	0.324288	0.996094	ENSMUSG00000024413	Niemann-Pick type C1	Npc1	790.519	-0.0586423	0.114595	-0.511736	0.608836	0.999755
ENSMUSG00000024610	CD74 antigen (invariant polypeptide of major histocompatibility complex, class II antigen-associated)	Cd74	69.1949	1.08258	0.304003	3.56108	0.000369335	0.0422282	ENSMUSG00000024610	CD74 antigen (invariant polypeptide of major histocompatibility complex, class II antigen-associated)	Cd74	69.1949	-0.542472	0.349117	-1.55384	0.120222	0.996094	ENSMUSG00000024610	CD74 antigen (invariant polypeptide of major histocompatibility complex, class II antigen-associated)	Cd74	69.1949	0.0517869	0.444187	0.116588	0.907186	0.999755
ENSMUSG00000028859	colony stimulating factor 3 receptor (granulocyte)	Csf3r	37.8255	0.953601	0.268078	3.55718	0.000374862	0.0425799	ENSMUSG00000028859	colony stimulating factor 3 receptor (granulocyte)	Csf3r	37.8255	0.0782222	0.308093	0.253892	0.799579	0.996094	ENSMUSG00000028859	colony stimulating factor 3 receptor (granulocyte)	Csf3r	37.8255	-0.517824	0.387795	-1.3353	0.181777	0.999755
ENSMUSG00000031447	lysosomal-associated membrane protein 1	Lamp1	3831.22	0.191607	0.0540199	3.54696	0.000389698	0.0436479	ENSMUSG00000031447	lysosomal-associated membrane protein 1	Lamp1	3831.22	-0.00616336	0.0580921	-0.106096	0.915506	0.996094	ENSMUSG00000031447	lysosomal-associated membrane protein 1	Lamp1	3831.22	-0.0357349	0.076575	-0.466665	0.640739	0.999755
ENSMUSG00000028403	zinc finger, DHHC domain containing 21	Zdhhc21	761.138	-0.335309	0.0945711	-3.54557	0.000391761	0.0436479	ENSMUSG00000028403	zinc finger, DHHC domain containing 21	Zdhhc21	761.138	-0.0168809	0.100401	-0.168136	0.866477	0.996094	ENSMUSG00000028403	zinc finger, DHHC domain containing 21	Zdhhc21	761.138	0.0607673	0.133814	0.454116	0.649745	0.999755
ENSMUSG00000025492	interferon induced transmembrane protein 3	Ifitm3	80.583	0.658146	0.185626	3.54555	0.000391799	0.0436479	ENSMUSG00000025492	interferon induced transmembrane protein 3	Ifitm3	80.583	-0.00780927	0.210485	-0.0371013	0.970404	0.996929	ENSMUSG00000025492	interferon induced transmembrane protein 3	Ifitm3	80.583	-0.218844	0.267742	-0.81737	0.413717	0.999755
ENSMUSG00000027995	toll-like receptor 2	Tlr2	25.3437	1.16106	0.328186	3.5378	0.000403475	0.0446624	ENSMUSG00000027995	toll-like receptor 2	Tlr2	25.3437	0.143771	0.382868	0.375512	0.70728	0.996094	ENSMUSG00000027995	toll-like receptor 2	Tlr2	25.3437	-0.288342	0.470606	-0.612704	0.540072	0.999755
ENSMUSG00000040613	apolipoprotein B mRNA editing enzyme, catalytic polypeptide 1	Apobec1	24.2043	1.11948	0.318043	3.51991	0.000431701	0.0474844	ENSMUSG00000040613	apolipoprotein B mRNA editing enzyme, catalytic polypeptide 1	Apobec1	24.2043	0.0388253	0.373951	0.103825	0.917309	0.996094	ENSMUSG00000040613	apolipoprotein B mRNA editing enzyme, catalytic polypeptide 1	Apobec1	24.2043	-0.677525	0.465625	-1.45509	0.145646	0.999755
ENSMUSG00000022488	NCK associated protein 1 like	Nckap1l	120.12	0.554692	0.157984	3.51105	0.000446336	0.0487854	ENSMUSG00000022488	NCK associated protein 1 like	Nckap1l	120.12	0.00409961	0.177098	0.0231488	0.981532	0.997362	ENSMUSG00000022488	NCK associated protein 1 like	Nckap1l	120.12	-0.0799893	0.226419	-0.35328	0.723878	0.999755
ENSMUSG00000020399	hepatitis A virus cellular receptor 2	Havcr2	47.4877	0.833849	0.237984	3.5038	0.000458674	0.0498206	ENSMUSG00000020399	hepatitis A virus cellular receptor 2	Havcr2	47.4877	0.385329	0.264259	1.45815	0.1448	0.996094	ENSMUSG00000020399	hepatitis A virus cellular receptor 2	Havcr2	47.4877	-0.495814	0.33467	-1.4815	0.138473	0.999755
ENSMUSG00000055541	leukocyte-associated Ig-like receptor 1	Lair1	106.048	0.597685	0.170715	3.50107	0.000463392	0.0500204	ENSMUSG00000055541	leukocyte-associated Ig-like receptor 1	Lair1	106.048	-0.0181619	0.192223	-0.0944836	0.924725	0.996094	ENSMUSG00000055541	leukocyte-associated Ig-like receptor 1	Lair1	106.048	0.0429435	0.244514	0.175628	0.860587	0.999755
ENSMUSG00000026473	glutamate-ammonia ligase (glutamine synthetase)	Glul	15306.1	0.185147	0.0529424	3.49714	0.000470272	0.0504498	ENSMUSG00000026473	glutamate-ammonia ligase (glutamine synthetase)	Glul	15306.1	0.114948	0.0566411	2.02941	0.0424166	0.996094	ENSMUSG00000026473	glutamate-ammonia ligase (glutamine synthetase)	Glul	15306.1	-0.166858	0.0748862	-2.22815	0.0258703	0.999755
ENSMUSG00000018927	chemokine (C-C motif) ligand 6	Ccl6	23.9648	1.31574	0.377622	3.48427	0.000493485	0.0526152	ENSMUSG00000018927	chemokine (C-C motif) ligand 6	Ccl6	23.9648	-0.240956	0.462816	-0.52063	0.602625	0.996094	ENSMUSG00000018927	chemokine (C-C motif) ligand 6	Ccl6	23.9648	0.563804	0.554543	1.0167	0.309296	0.999755
ENSMUSG00000050335	lectin, galactose binding, soluble 3	Lgals3	12.1387	1.64846	0.475082	3.46984	0.000520767	0.0551855	ENSMUSG00000050335	lectin, galactose binding, soluble 3	Lgals3	12.1387	-0.4519	0.626628	-0.721163	0.47081	0.996094	ENSMUSG00000050335	lectin, galactose binding, soluble 3	Lgals3	12.1387	0.0957998	0.731287	0.131002	0.895774	0.999755
ENSMUSG00000026737	phosphatidylinositol-5-phosphate 4-kinase, type II, alpha	Pip4k2a	1326.96	0.246707	0.0712539	3.46236	0.000535455	0.0563981	ENSMUSG00000026737	phosphatidylinositol-5-phosphate 4-kinase, type II, alpha	Pip4k2a	1326.96	-0.00641104	0.0770674	-0.0831874	0.933702	0.996094	ENSMUSG00000026737	phosphatidylinositol-5-phosphate 4-kinase, type II, alpha	Pip4k2a	1326.96	-0.0353604	0.101193	-0.349435	0.726763	0.999755
ENSMUSG00000041741	phosphodiesterase 3A, cGMP inhibited	Pde3a	88.9282	-0.773741	0.223738	-3.45824	0.00054372	0.0569236	ENSMUSG00000041741	phosphodiesterase 3A, cGMP inhibited	Pde3a	88.9282	-0.361598	0.235754	-1.53379	0.12508	0.996094	ENSMUSG00000041741	phosphodiesterase 3A, cGMP inhibited	Pde3a	88.9282	0.484748	0.318173	1.52353	0.127625	0.999755
ENSMUSG00000026255	EF hand domain containing 1	Efhd1	231.664	0.440819	0.127624	3.45404	0.000552252	0.0574649	ENSMUSG00000026255	EF hand domain containing 1	Efhd1	231.664	0.0667846	0.140143	0.476546	0.633685	0.996094	ENSMUSG00000026255	EF hand domain containing 1	Efhd1	231.664	-0.137226	0.181704	-0.755216	0.450119	0.999755
ENSMUSG00000040649	ribosomal modification protein rimK-like family member B	Rimklb	371.056	-0.40105	0.116168	-3.45231	0.000555802	0.0574649	ENSMUSG00000040649	ribosomal modification protein rimK-like family member B	Rimklb	371.056	0.0860343	0.122021	0.705077	0.480762	0.996094	ENSMUSG00000040649	ribosomal modification protein rimK-like family member B	Rimklb	371.056	0.15348	0.163364	0.939498	0.347475	0.999755
ENSMUSG00000090667	predicted gene 765	Gm765	13.3653	1.6375	0.474521	3.45086	0.00055881	0.0574649	ENSMUSG00000090667	predicted gene 765	Gm765	13.3653	0.0255851	0.571891	0.0447377	0.964316	0.996522	ENSMUSG00000090667	predicted gene 765	Gm765	13.3653	-0.676159	0.694827	-0.973133	0.330487	0.999755
ENSMUSG00000030302	ATPase, Ca++ transporting, plasma membrane 2	Atp2b2	5561.62	-0.248248	0.072101	-3.44306	0.000575165	0.0583724	ENSMUSG00000030302	ATPase, Ca++ transporting, plasma membrane 2	Atp2b2	5561.62	-0.0275287	0.0770068	-0.357483	0.72073	0.996094	ENSMUSG00000030302	ATPase, Ca++ transporting, plasma membrane 2	Atp2b2	5561.62	-0.0269751	0.102019	-0.264412	0.791462	0.999755
ENSMUSG00000086844	RIKEN cDNA B230206H07 gene	B230206H07Rik	61.1213	0.715807	0.207937	3.44242	0.000576535	0.0583724	ENSMUSG00000086844	RIKEN cDNA B230206H07 gene	B230206H07Rik	61.1213	0.227605	0.231876	0.981581	0.326306	0.996094	ENSMUSG00000086844	RIKEN cDNA B230206H07 gene	B230206H07Rik	61.1213	-0.579383	0.297015	-1.95069	0.0510939	0.999755
ENSMUSG00000055717	SLAIN motif family, member 1	Slain1	598.337	0.276553	0.0803496	3.44187	0.000577712	0.0583724	ENSMUSG00000055717	SLAIN motif family, member 1	Slain1	598.337	0.06342	0.0874126	0.725525	0.46813	0.996094	ENSMUSG00000055717	SLAIN motif family, member 1	Slain1	598.337	-0.0904785	0.114164	-0.792533	0.42805	0.999755
ENSMUSG00000002910	arrestin domain containing 2	Arrdc2	85.6446	0.732492	0.213334	3.43355	0.000595727	0.0598448	ENSMUSG00000002910	arrestin domain containing 2	Arrdc2	85.6446	0.464393	0.231424	2.00668	0.0447842	0.996094	ENSMUSG00000002910	arrestin domain containing 2	Arrdc2	85.6446	-0.973043	0.302027	-3.22171	0.00127428	0.999755
ENSMUSG00000031714	growth factor receptor bound protein 2-associated protein 1	Gab1	316.472	0.39093	0.114108	3.42598	0.000612587	0.0611848	ENSMUSG00000031714	growth factor receptor bound protein 2-associated protein 1	Gab1	316.472	0.174493	0.123897	1.40837	0.159021	0.996094	ENSMUSG00000031714	growth factor receptor bound protein 2-associated protein 1	Gab1	316.472	-0.197287	0.161523	-1.22142	0.221928	0.999755
ENSMUSG00000036098	myelin regulatory factor	Myrf	591.943	0.422467	0.123568	3.4189	0.000628756	0.0624409	ENSMUSG00000036098	myelin regulatory factor	Myrf	591.943	0.0718994	0.133496	0.538589	0.59017	0.996094	ENSMUSG00000036098	myelin regulatory factor	Myrf	591.943	-0.248403	0.175352	-1.4166	0.156601	0.999755
ENSMUSG00000036503	ring finger protein 13	Rnf13	1970.69	0.245503	0.0723219	3.39459	0.000687318	0.0678687	ENSMUSG00000036503	ring finger protein 13	Rnf13	1970.69	0.0178306	0.0778631	0.228999	0.81887	0.996094	ENSMUSG00000036503	ring finger protein 13	Rnf13	1970.69	-0.00441127	0.102483	-0.0430441	0.965666	0.999755
ENSMUSG00000027712	annexin A5	Anxa5	599.349	0.33204	0.0980211	3.38743	0.0007055	0.0692705	ENSMUSG00000027712	annexin A5	Anxa5	599.349	-0.0430667	0.106742	-0.403466	0.686605	0.996094	ENSMUSG00000027712	annexin A5	Anxa5	599.349	-0.0544808	0.139611	-0.390234	0.696364	0.999755
ENSMUSG00000020486	septin 4	2004-09-01	1846.2	0.268735	0.0793782	3.3855	0.000710493	0.0693381	ENSMUSG00000020486	septin 4	2004-09-01	1846.2	0.114056	0.0852452	1.33798	0.180904	0.996094	ENSMUSG00000020486	septin 4	2004-09-01	1846.2	-0.0779858	0.112303	-0.694426	0.487415	0.999755
ENSMUSG00000035441	myosin ID	Myo1d	216.706	0.479409	0.141666	3.38408	0.000714168	0.0693381	ENSMUSG00000035441	myosin ID	Myo1d	216.706	0.197925	0.154164	1.28386	0.199191	0.996094	ENSMUSG00000035441	myosin ID	Myo1d	216.706	-0.210741	0.200417	-1.05151	0.293024	0.999755
ENSMUSG00000026185	insulin-like growth factor binding protein 5	Igfbp5	1989.24	0.311778	0.0922983	3.37794	0.000730307	0.0705111	ENSMUSG00000026185	insulin-like growth factor binding protein 5	Igfbp5	1989.24	0.178835	0.0989322	1.80766	0.0706601	0.996094	ENSMUSG00000026185	insulin-like growth factor binding protein 5	Igfbp5	1989.24	-0.205876	0.130533	-1.57719	0.114751	0.999755
ENSMUSG00000029561	2'-5' oligoadenylate synthetase-like 2	Oasl2	61.1635	0.806251	0.240356	3.35441	0.000795347	0.0763665	ENSMUSG00000029561	2'-5' oligoadenylate synthetase-like 2	Oasl2	61.1635	0.559616	0.260918	2.1448	0.0319691	0.996094	ENSMUSG00000029561	2'-5' oligoadenylate synthetase-like 2	Oasl2	61.1635	-0.585547	0.335088	-1.74744	0.080561	0.999755
ENSMUSG00000026548	SLAM family member 9	Slamf9	15.7064	1.42586	0.427657	3.33413	0.000855681	0.0817082	ENSMUSG00000026548	SLAM family member 9	Slamf9	15.7064	-0.115328	0.51929	-0.222087	0.824246	0.996094	ENSMUSG00000026548	SLAM family member 9	Slamf9	15.7064	-0.461912	0.632324	-0.730499	0.465085	0.999755
ENSMUSG00000037321	transporter 1, ATP-binding cassette, sub-family B (MDR/TAP)	Tap1	28.377	1.13339	0.340859	3.32509	0.000883909	0.0839423	ENSMUSG00000037321	transporter 1, ATP-binding cassette, sub-family B (MDR/TAP)	Tap1	28.377	0.0272897	0.395837	0.0689417	0.945036	0.996094	ENSMUSG00000037321	transporter 1, ATP-binding cassette, sub-family B (MDR/TAP)	Tap1	28.377	-0.132698	0.490818	-0.270362	0.786882	0.999755
ENSMUSG00000069662	myristoylated alanine rich protein kinase C substrate	Marcks	2049.87	-0.314781	0.0950272	-3.31254	0.000924529	0.0873228	ENSMUSG00000069662	myristoylated alanine rich protein kinase C substrate	Marcks	2049.87	-0.0324827	0.101361	-0.320464	0.748617	0.996094	ENSMUSG00000069662	myristoylated alanine rich protein kinase C substrate	Marcks	2049.87	0.134826	0.134392	1.00323	0.315748	0.999755
ENSMUSG00000029810	transmembrane protein 176B	Tmem176b	291.569	0.414285	0.125153	3.31022	0.000932226	0.0875738	ENSMUSG00000029810	transmembrane protein 176B	Tmem176b	291.569	-0.06759	0.137677	-0.49093	0.623476	0.996094	ENSMUSG00000029810	transmembrane protein 176B	Tmem176b	291.569	-0.0518689	0.178917	-0.289905	0.771889	0.999755
ENSMUSG00000000792	solute carrier family 5 (sodium iodide symporter), member 5	Slc5a5	189.962	0.43438	0.131893	3.29342	0.000989773	0.09248	ENSMUSG00000000792	solute carrier family 5 (sodium iodide symporter), member 5	Slc5a5	189.962	0.060009	0.145472	0.412512	0.679964	0.996094	ENSMUSG00000000792	solute carrier family 5 (sodium iodide symporter), member 5	Slc5a5	189.962	-0.0429679	0.187694	-0.228925	0.818927	0.999755
ENSMUSG00000060716	pleckstrin homology domain containing, family H (with MyTH4 domain) member 1	Plekhh1	580.803	0.324161	0.0986476	3.28605	0.00101604	0.0944261	ENSMUSG00000060716	pleckstrin homology domain containing, family H (with MyTH4 domain) member 1	Plekhh1	580.803	0.238458	0.106064	2.24824	0.0245606	0.996094	ENSMUSG00000060716	pleckstrin homology domain containing, family H (with MyTH4 domain) member 1	Plekhh1	580.803	-0.424372	0.139637	-3.0391	0.00237284	0.999755
ENSMUSG00000066877	non-catalytic region of tyrosine kinase adaptor protein 2	Nck2	143.663	-0.483947	0.147491	-3.28119	0.0010337	0.0948125	ENSMUSG00000066877	non-catalytic region of tyrosine kinase adaptor protein 2	Nck2	143.663	-0.207507	0.156029	-1.32992	0.183544	0.996094	ENSMUSG00000066877	non-catalytic region of tyrosine kinase adaptor protein 2	Nck2	143.663	0.507104	0.208895	2.42755	0.0152011	0.999755
ENSMUSG00000025351	CD63 antigen	Cd63	233.416	0.384977	0.117348	3.28065	0.00103568	0.0948125	ENSMUSG00000025351	CD63 antigen	Cd63	233.416	0.0431229	0.129276	0.333572	0.738702	0.996094	ENSMUSG00000025351	CD63 antigen	Cd63	233.416	-0.0488387	0.167164	-0.29216	0.770164	0.999755
ENSMUSG00000030513	proprotein convertase subtilisin/kexin type 6	Pcsk6	227.344	0.399633	0.121824	3.28041	0.00103656	0.0948125	ENSMUSG00000030513	proprotein convertase subtilisin/kexin type 6	Pcsk6	227.344	0.168722	0.132871	1.26982	0.20415	0.996094	ENSMUSG00000030513	proprotein convertase subtilisin/kexin type 6	Pcsk6	227.344	-0.17851	0.172506	-1.0348	0.300761	0.999755
ENSMUSG00000022831	hematopoietic cell specific Lyn substrate 1	Hcls1	39.8208	0.855539	0.261444	3.27235	0.00106656	0.0968642	ENSMUSG00000022831	hematopoietic cell specific Lyn substrate 1	Hcls1	39.8208	0.149447	0.296521	0.504002	0.61426	0.996094	ENSMUSG00000022831	hematopoietic cell specific Lyn substrate 1	Hcls1	39.8208	-0.422844	0.374645	-1.12865	0.259044	0.999755
ENSMUSG00000018920	chemokine (C-X-C motif) ligand 16	Cxcl16	21.093	1.14916	0.351275	3.27141	0.00107014	0.0968642	ENSMUSG00000018920	chemokine (C-X-C motif) ligand 16	Cxcl16	21.093	-0.641394	0.443536	-1.44609	0.148152	0.996094	ENSMUSG00000018920	chemokine (C-X-C motif) ligand 16	Cxcl16	21.093	-0.264887	0.544025	-0.486902	0.626328	0.999755
ENSMUSG00000042208	RIKEN cDNA 0610010F05 gene	0610010F05Rik	603.359	-0.34436	0.105322	-3.26959	0.00107704	0.0969835	ENSMUSG00000042208	RIKEN cDNA 0610010F05 gene	0610010F05Rik	603.359	-0.0334827	0.111819	-0.299437	0.764606	0.996094	ENSMUSG00000042208	RIKEN cDNA 0610010F05 gene	0610010F05Rik	603.359	0.198048	0.148847	1.33054	0.18334	0.999755
ENSMUSG00000000982	chemokine (C-C motif) ligand 3	Ccl3	4.30454	3.88708	1.19057	3.26488	0.00109511	0.0981025	ENSMUSG00000000982	chemokine (C-C motif) ligand 3	Ccl3	4.30454	0.414549	1.56471	0.264936	0.791058	0.996094	ENSMUSG00000000982	chemokine (C-C motif) ligand 3	Ccl3	4.30454	-1.02773	1.68983	-0.608185	0.543065	0.999755
ENSMUSG00000039960	ras homolog gene family, member U	Rhou	594.981	0.400702	0.122974	3.25844	0.00112027	0.0998416	ENSMUSG00000039960	ras homolog gene family, member U	Rhou	594.981	0.350792	0.131768	2.66219	0.00776336	0.996094	ENSMUSG00000039960	ras homolog gene family, member U	Rhou	594.981	-0.488562	0.173644	-2.81359	0.00489924	0.999755
ENSMUSG00000027447	cystatin C	Cst3	5524.41	0.285134	0.0875619	3.25637	0.00112848	0.10006	ENSMUSG00000027447	cystatin C	Cst3	5524.41	-0.246851	0.0939475	-2.62754	0.00860043	0.996094	ENSMUSG00000027447	cystatin C	Cst3	5524.41	0.0567822	0.124063	0.457688	0.647177	0.999755
ENSMUSG00000058135	glutathione S-transferase, mu 1	Gstm1	877.945	0.266858	0.0821383	3.24888	0.0011586	0.10221	ENSMUSG00000058135	glutathione S-transferase, mu 1	Gstm1	877.945	-0.0253822	0.0891341	-0.284764	0.775825	0.996094	ENSMUSG00000058135	glutathione S-transferase, mu 1	Gstm1	877.945	0.0116287	0.116755	0.0995989	0.920663	0.999755
ENSMUSG00000026828	UDP-N-acetyl-alpha-D-galactosamine:polypeptide N-acetylgalactosaminyltransferase 5	Galnt5	102.558	0.627063	0.193394	3.24242	0.00118519	0.104027	ENSMUSG00000026828	UDP-N-acetyl-alpha-D-galactosamine:polypeptide N-acetylgalactosaminyltransferase 5	Galnt5	102.558	-0.0960594	0.216812	-0.443053	0.657728	0.996094	ENSMUSG00000026828	UDP-N-acetyl-alpha-D-galactosamine:polypeptide N-acetylgalactosaminyltransferase 5	Galnt5	102.558	-0.153959	0.278553	-0.55271	0.580462	0.999755
ENSMUSG00000041607	myelin basic protein	Mbp	19296.2	0.310332	0.0960433	3.23117	0.00123284	0.107666	ENSMUSG00000041607	myelin basic protein	Mbp	19296.2	-0.00513201	0.102728	-0.0499574	0.960156	0.996522	ENSMUSG00000041607	myelin basic protein	Mbp	19296.2	-0.119708	0.135853	-0.88116	0.378231	0.999755
ENSMUSG00000000805	carbonic anhydrase 4	Car4	207.478	-0.415685	0.128832	-3.22656	0.00125288	0.108869	ENSMUSG00000000805	carbonic anhydrase 4	Car4	207.478	-0.288487	0.137893	-2.0921	0.0364295	0.996094	ENSMUSG00000000805	carbonic anhydrase 4	Car4	207.478	0.466644	0.183685	2.54046	0.0110707	0.999755
ENSMUSG00000011884	glycolipid transfer protein	Gltp	351.107	0.321032	0.0996002	3.22321	0.00126762	0.109602	ENSMUSG00000011884	glycolipid transfer protein	Gltp	351.107	0.0208826	0.109176	0.191275	0.84831	0.996094	ENSMUSG00000011884	glycolipid transfer protein	Gltp	351.107	-0.0988777	0.142056	-0.69605	0.486397	0.999755
ENSMUSG00000052160	phospholipase D family, member 4	Pld4	67.1837	0.700645	0.217522	3.22103	0.00127731	0.109893	ENSMUSG00000052160	phospholipase D family, member 4	Pld4	67.1837	-0.0432969	0.246247	-0.175827	0.86043	0.996094	ENSMUSG00000052160	phospholipase D family, member 4	Pld4	67.1837	-0.222715	0.313932	-0.709436	0.478054	0.999755
ENSMUSG00000049100	protocadherin 10	Pcdh10	2228.9	-0.250697	0.07792	-3.21736	0.00129376	0.110345	ENSMUSG00000049100	protocadherin 10	Pcdh10	2228.9	0.00898848	0.0830782	0.108193	0.913843	0.996094	ENSMUSG00000049100	protocadherin 10	Pcdh10	2228.9	0.00993635	0.110231	0.0901414	0.928175	0.999755
ENSMUSG00000004894	hyaluronan and proteoglycan link protein 2	Hapln2	168.089	0.541712	0.168394	3.21693	0.0012957	0.110345	ENSMUSG00000004894	hyaluronan and proteoglycan link protein 2	Hapln2	168.089	-0.178477	0.187023	-0.954302	0.339931	0.996094	ENSMUSG00000004894	hyaluronan and proteoglycan link protein 2	Hapln2	168.089	-0.223088	0.242689	-0.919233	0.357974	0.999755
ENSMUSG00000064246	chitinase-like 1	Chil1	109.745	0.523071	0.162666	3.21562	0.00130161	0.110345	ENSMUSG00000064246	chitinase-like 1	Chil1	109.745	0.175542	0.179625	0.977269	0.328436	0.996094	ENSMUSG00000064246	chitinase-like 1	Chil1	109.745	-0.0711094	0.22995	-0.309239	0.75714	0.999755
ENSMUSG00000028927	peptidyl arginine deiminase, type II	Padi2	329.361	0.425198	0.132444	3.21038	0.00132558	0.111831	ENSMUSG00000028927	peptidyl arginine deiminase, type II	Padi2	329.361	0.0831331	0.143976	0.577409	0.563663	0.996094	ENSMUSG00000028927	peptidyl arginine deiminase, type II	Padi2	329.361	-0.0477633	0.18779	-0.254344	0.79923	0.999755
ENSMUSG00000036304	zinc finger, DHHC domain containing 23	Zdhhc23	47.258	0.806451	0.251543	3.20602	0.00134584	0.112992	ENSMUSG00000036304	zinc finger, DHHC domain containing 23	Zdhhc23	47.258	0.585724	0.272873	2.14651	0.0318327	0.996094	ENSMUSG00000036304	zinc finger, DHHC domain containing 23	Zdhhc23	47.258	-1.05665	0.353861	-2.98606	0.00282595	0.999755
ENSMUSG00000071341	early growth response 4	Egr4	27.8979	-0.979079	0.306743	-3.19186	0.00141362	0.118112	ENSMUSG00000071341	early growth response 4	Egr4	27.8979	-0.507416	0.318365	-1.59382	0.110976	0.996094	ENSMUSG00000071341	early growth response 4	Egr4	27.8979	0.813847	0.43702	1.86226	0.0625661	0.999755
ENSMUSG00000030849	fibroblast growth factor receptor 2	Fgfr2	678.394	0.285151	0.0893829	3.19022	0.00142166	0.118216	ENSMUSG00000030849	fibroblast growth factor receptor 2	Fgfr2	678.394	-0.0803061	0.0975151	-0.823524	0.41021	0.996094	ENSMUSG00000030849	fibroblast growth factor receptor 2	Fgfr2	678.394	0.170256	0.127187	1.33863	0.180691	0.999755
ENSMUSG00000004730	adhesion G protein-coupled receptor E1	Adgre1	83.8882	0.592821	0.186629	3.17646	0.00149084	0.123378	ENSMUSG00000004730	adhesion G protein-coupled receptor E1	Adgre1	83.8882	0.0239483	0.209237	0.114456	0.908877	0.996094	ENSMUSG00000004730	adhesion G protein-coupled receptor E1	Adgre1	83.8882	-0.329787	0.268711	-1.2273	0.219712	0.999755
ENSMUSG00000089715	chromobox 6	Cbx6	3036.83	-0.220359	0.0694131	-3.17461	0.0015004	0.12358	ENSMUSG00000089715	chromobox 6	Cbx6	3036.83	-0.1044	0.0741982	-1.40705	0.159413	0.996094	ENSMUSG00000089715	chromobox 6	Cbx6	3036.83	0.00306963	0.0983695	0.0312051	0.975106	0.999755
ENSMUSG00000029994	annexin A4	Anxa4	71.9287	0.594612	0.187631	3.16905	0.00152941	0.125375	ENSMUSG00000029994	annexin A4	Anxa4	71.9287	-0.214516	0.21809	-0.983612	0.325306	0.996094	ENSMUSG00000029994	annexin A4	Anxa4	71.9287	0.148761	0.273906	0.543111	0.587054	0.999755
ENSMUSG00000056515	RAB31, member RAS oncogene family	Rab31	982.492	0.263815	0.0833673	3.16449	0.00155355	0.126757	ENSMUSG00000056515	RAB31, member RAS oncogene family	Rab31	982.492	0.154467	0.0896638	1.72274	0.0849365	0.996094	ENSMUSG00000056515	RAB31, member RAS oncogene family	Rab31	982.492	-0.173422	0.117948	-1.47032	0.141474	0.999755
ENSMUSG00000038298	PDZ domain containing 1	Pdzk1	95.7433	-0.517645	0.164081	-3.15482	0.00160598	0.130422	ENSMUSG00000038298	PDZ domain containing 1	Pdzk1	95.7433	0.0594477	0.168313	0.353196	0.723941	0.996094	ENSMUSG00000038298	PDZ domain containing 1	Pdzk1	95.7433	0.18399	0.229613	0.801303	0.422956	0.999755
ENSMUSG00000008540	microsomal glutathione S-transferase 1	Mgst1	126.833	0.494938	0.157176	3.14894	0.00163861	0.132453	ENSMUSG00000008540	microsomal glutathione S-transferase 1	Mgst1	126.833	0.323428	0.170672	1.89502	0.0580895	0.996094	ENSMUSG00000008540	microsomal glutathione S-transferase 1	Mgst1	126.833	-0.381019	0.221318	-1.72159	0.0851441	0.999755
ENSMUSG00000004035	glutathione S-transferase, mu 7	Gstm7	229.92	0.363128	0.115958	3.13155	0.00173883	0.139297	ENSMUSG00000004035	glutathione S-transferase, mu 7	Gstm7	229.92	0.0676875	0.127323	0.53162	0.594989	0.996094	ENSMUSG00000004035	glutathione S-transferase, mu 7	Gstm7	229.92	-0.223169	0.165536	-1.34816	0.177607	0.999755
ENSMUSG00000017144	Rho family GTPase 3	Rnd3	214.347	-0.409553	0.130786	-3.13148	0.0017393	0.139297	ENSMUSG00000017144	Rho family GTPase 3	Rnd3	214.347	-0.255802	0.139697	-1.83112	0.067083	0.996094	ENSMUSG00000017144	Rho family GTPase 3	Rnd3	214.347	0.449711	0.186097	2.41654	0.0156689	0.999755
ENSMUSG00000081225	cytochrome P450, family 2, subfamily j, polypeptide 12	Cyp2j12	49.287	0.827237	0.264966	3.12205	0.00179594	0.143173	ENSMUSG00000081225	cytochrome P450, family 2, subfamily j, polypeptide 12	Cyp2j12	49.287	0.058758	0.298528	0.196826	0.843964	0.996094	ENSMUSG00000081225	cytochrome P450, family 2, subfamily j, polypeptide 12	Cyp2j12	49.287	-0.362327	0.380511	-0.952211	0.34099	0.999755
ENSMUSG00000027007	sperm specific antigen 2	Ssfa2	609.225	0.341555	0.109576	3.11706	0.00182666	0.144957	ENSMUSG00000027007	sperm specific antigen 2	Ssfa2	609.225	-0.0186771	0.11883	-0.157175	0.875107	0.996094	ENSMUSG00000027007	sperm specific antigen 2	Ssfa2	609.225	0.0218652	0.155617	0.140507	0.88826	0.999755
ENSMUSG00000056752	dynein, axonemal, heavy chain 9	Dnah9	72.6835	0.618111	0.198735	3.11022	0.00186947	0.147679	ENSMUSG00000056752	dynein, axonemal, heavy chain 9	Dnah9	72.6835	0.228587	0.219719	1.04036	0.298173	0.996094	ENSMUSG00000056752	dynein, axonemal, heavy chain 9	Dnah9	72.6835	-0.35111	0.28184	-1.24578	0.212847	0.999755
ENSMUSG00000024501	dihydropyrimidinase-like 3	Dpysl3	658.362	-0.359838	0.116106	-3.09921	0.00194038	0.152587	ENSMUSG00000024501	dihydropyrimidinase-like 3	Dpysl3	658.362	0.100739	0.122979	0.819159	0.412696	0.996094	ENSMUSG00000024501	dihydropyrimidinase-like 3	Dpysl3	658.362	-0.00623	0.163881	-0.0380153	0.969675	0.999755
ENSMUSG00000049723	matrix metallopeptidase 12	Mmp12	3.54738	4.97686	1.60744	3.09613	0.00196064	0.153162	ENSMUSG00000049723	matrix metallopeptidase 12	Mmp12	3.54738	-2.70459	3.08409	-0.87695	0.380514	0.996094	ENSMUSG00000049723	matrix metallopeptidase 12	Mmp12	3.54738	1.254	3.17198	0.395336	0.692595	0.999755
ENSMUSG00000048163	selectin, platelet (p-selectin) ligand	Selplg	181.137	0.495375	0.160096	3.09424	0.0019732	0.153162	ENSMUSG00000048163	selectin, platelet (p-selectin) ligand	Selplg	181.137	-0.103551	0.176986	-0.585082	0.558493	0.996094	ENSMUSG00000048163	selectin, platelet (p-selectin) ligand	Selplg	181.137	-0.139659	0.229658	-0.608117	0.54311	0.999755
ENSMUSG00000061740	cytochrome P450, family 2, subfamily d, polypeptide 22	Cyp2d22	272.598	0.344639	0.111386	3.0941	0.00197413	0.153162	ENSMUSG00000061740	cytochrome P450, family 2, subfamily d, polypeptide 22	Cyp2d22	272.598	0.0750645	0.121905	0.615762	0.538052	0.996094	ENSMUSG00000061740	cytochrome P450, family 2, subfamily d, polypeptide 22	Cyp2d22	272.598	-0.0801581	0.158313	-0.506328	0.612626	0.999755
ENSMUSG00000020661	DNA methyltransferase 3A	Dnmt3a	590.602	-0.365796	0.118606	-3.08412	0.00204157	0.15769	ENSMUSG00000020661	DNA methyltransferase 3A	Dnmt3a	590.602	-0.182893	0.126582	-1.44486	0.148498	0.996094	ENSMUSG00000020661	DNA methyltransferase 3A	Dnmt3a	590.602	0.195101	0.168279	1.15939	0.246297	0.999755
ENSMUSG00000052229	G protein-coupled receptor 17	Gpr17	409.049	-0.501183	0.162736	-3.07974	0.00207183	0.15932	ENSMUSG00000052229	G protein-coupled receptor 17	Gpr17	409.049	0.155313	0.171967	0.903155	0.366444	0.996094	ENSMUSG00000052229	G protein-coupled receptor 17	Gpr17	409.049	-0.130044	0.229678	-0.566202	0.571257	0.999755
ENSMUSG00000030342	CD9 antigen	Cd9	510.438	0.328542	0.106743	3.07789	0.00208472	0.159605	ENSMUSG00000030342	CD9 antigen	Cd9	510.438	0.0246007	0.115895	0.212267	0.831898	0.996094	ENSMUSG00000030342	CD9 antigen	Cd9	510.438	0.00853416	0.151511	0.0563269	0.955081	0.999755
ENSMUSG00000025130	prolyl 4-hydroxylase, beta polypeptide	P4hb	1242.88	0.180768	0.0588093	3.0738	0.00211353	0.161101	ENSMUSG00000025130	prolyl 4-hydroxylase, beta polypeptide	P4hb	1242.88	0.0118829	0.0637512	0.186395	0.852135	0.996094	ENSMUSG00000025130	prolyl 4-hydroxylase, beta polypeptide	P4hb	1242.88	-0.0255882	0.0835903	-0.306114	0.759518	0.999755
ENSMUSG00000089706	RIKEN cDNA B230216N24 gene	B230216N24Rik	56.6759	-0.645742	0.210736	-3.06422	0.00218237	0.165622	ENSMUSG00000089706	RIKEN cDNA B230216N24 gene	B230216N24Rik	56.6759	-0.29777	0.221475	-1.34448	0.178792	0.996094	ENSMUSG00000089706	RIKEN cDNA B230216N24 gene	B230216N24Rik	56.6759	-0.0647932	0.305995	-0.211746	0.832305	0.999755
ENSMUSG00000030630	fumarylacetoacetate hydrolase	Fah	152.885	0.422424	0.137946	3.06224	0.00219686	0.165997	ENSMUSG00000030630	fumarylacetoacetate hydrolase	Fah	152.885	-0.0636273	0.154206	-0.412613	0.67989	0.996094	ENSMUSG00000030630	fumarylacetoacetate hydrolase	Fah	152.885	-0.043009	0.198346	-0.216838	0.828334	0.999755
ENSMUSG00000042524	Sad1 and UNC84 domain containing 2	Sun2	497.652	0.328047	0.107251	3.05868	0.00222316	0.167257	ENSMUSG00000042524	Sad1 and UNC84 domain containing 2	Sun2	497.652	0.0979244	0.11602	0.844029	0.398653	0.996094	ENSMUSG00000042524	Sad1 and UNC84 domain containing 2	Sun2	497.652	-0.263715	0.152311	-1.73143	0.0833756	0.999755
ENSMUSG00000097461	NA	NA	174.692	-0.643945	0.210842	-3.05416	0.00225694	0.168658	ENSMUSG00000097461	NA	NA	174.692	-0.0514666	0.222143	-0.231682	0.816785	0.996094	ENSMUSG00000097461	NA	NA	174.692	0.252155	0.2975	0.847577	0.396674	0.999755
ENSMUSG00000034098	follistatin-like 5	Fstl5	496.696	-0.399478	0.130822	-3.05359	0.0022612	0.168658	ENSMUSG00000034098	follistatin-like 5	Fstl5	496.696	0.0435002	0.138528	0.314016	0.753509	0.996094	ENSMUSG00000034098	follistatin-like 5	Fstl5	496.696	0.296857	0.184311	1.61063	0.10726	0.999755
ENSMUSG00000027669	guanine nucleotide binding protein (G protein), beta 4	Gnb4	372.626	-0.370978	0.121738	-3.04735	0.00230872	0.171467	ENSMUSG00000027669	guanine nucleotide binding protein (G protein), beta 4	Gnb4	372.626	0.00244943	0.128746	0.0190253	0.984821	0.998045	ENSMUSG00000027669	guanine nucleotide binding protein (G protein), beta 4	Gnb4	372.626	0.0839777	0.172059	0.488075	0.625497	0.999755
ENSMUSG00000104093	RIKEN cDNA A330015K06 gene	A330015K06Rik	152.809	0.463824	0.152282	3.04582	0.00232044	0.171604	ENSMUSG00000104093	RIKEN cDNA A330015K06 gene	A330015K06Rik	152.809	0.151894	0.166601	0.911724	0.361914	0.996094	ENSMUSG00000104093	RIKEN cDNA A330015K06 gene	A330015K06Rik	152.809	-0.365911	0.216757	-1.68812	0.0913886	0.999755
ENSMUSG00000064371	NA	NA	29.1207	0.927029	0.305335	3.03611	0.00239654	0.176481	ENSMUSG00000064371	NA	NA	29.1207	0.410439	0.340678	1.20477	0.228292	0.996094	ENSMUSG00000064371	NA	NA	29.1207	-0.412587	0.427638	-0.964804	0.334643	0.999755
ENSMUSG00000000732	icos ligand	Icosl	59.6281	0.778976	0.258353	3.01516	0.00256841	0.187823	ENSMUSG00000000732	icos ligand	Icosl	59.6281	0.307754	0.284079	1.08334	0.278658	0.996094	ENSMUSG00000000732	icos ligand	Icosl	59.6281	-0.363248	0.36469	-0.996045	0.319228	0.999755
ENSMUSG00000055612	cell division cycle associated 7	Cdca7	21.5998	-1.01799	0.337674	-3.01472	0.00257217	0.187823	ENSMUSG00000055612	cell division cycle associated 7	Cdca7	21.5998	-1.13004	0.374212	-3.01979	0.00252952	0.996094	ENSMUSG00000055612	cell division cycle associated 7	Cdca7	21.5998	1.28027	0.501093	2.55495	0.0106202	0.999755
ENSMUSG00000020023	transmembrane and coiled coil domains 3	Tmcc3	776.613	0.277437	0.0921103	3.01201	0.00259525	0.188715	ENSMUSG00000020023	transmembrane and coiled coil domains 3	Tmcc3	776.613	0.109694	0.0992994	1.10468	0.269299	0.996094	ENSMUSG00000020023	transmembrane and coiled coil domains 3	Tmcc3	776.613	-0.16501	0.130513	-1.26432	0.206115	0.999755
ENSMUSG00000050103	alkylglycerol monooxygenase	Agmo	92.0598	0.53625	0.178262	3.00822	0.00262785	0.189693	ENSMUSG00000050103	alkylglycerol monooxygenase	Agmo	92.0598	0.165939	0.197138	0.841739	0.399934	0.996094	ENSMUSG00000050103	alkylglycerol monooxygenase	Agmo	92.0598	-0.0964338	0.252366	-0.382119	0.702373	0.999755
ENSMUSG00000075602	lymphocyte antigen 6 complex, locus A	Ly6a	232.615	0.474565	0.157772	3.00791	0.00263053	0.189693	ENSMUSG00000075602	lymphocyte antigen 6 complex, locus A	Ly6a	232.615	-0.0439152	0.172602	-0.254431	0.799163	0.996094	ENSMUSG00000075602	lymphocyte antigen 6 complex, locus A	Ly6a	232.615	-0.273763	0.225472	-1.21418	0.224679	0.999755
ENSMUSG00000103793	protocadherin gamma subfamily A, 6	Pcdhga6	162.703	0.463365	0.154363	3.00178	0.00268403	0.192751	ENSMUSG00000103793	protocadherin gamma subfamily A, 6	Pcdhga6	162.703	0.032057	0.170008	0.188562	0.850436	0.996094	ENSMUSG00000103793	protocadherin gamma subfamily A, 6	Pcdhga6	162.703	-0.101207	0.220086	-0.459851	0.645623	0.999755
ENSMUSG00000073591	protocadherin beta 22	Pcdhb22	109.522	-0.497297	0.165915	-2.99729	0.00272389	0.194808	ENSMUSG00000073591	protocadherin beta 22	Pcdhb22	109.522	-0.126443	0.174294	-0.72546	0.46817	0.996094	ENSMUSG00000073591	protocadherin beta 22	Pcdhb22	109.522	-0.00415882	0.236919	-0.0175538	0.985995	0.999755
ENSMUSG00000047250	prostaglandin-endoperoxide synthase 1	Ptgs1	136.989	0.448339	0.149873	2.99146	0.00277644	0.197753	ENSMUSG00000047250	prostaglandin-endoperoxide synthase 1	Ptgs1	136.989	0.135102	0.16481	0.819743	0.412362	0.996094	ENSMUSG00000047250	prostaglandin-endoperoxide synthase 1	Ptgs1	136.989	-0.100394	0.212496	-0.472452	0.636604	0.999755
ENSMUSG00000034993	vesicle amine transport protein 1 homolog (T californica)	Vat1	508.892	0.37619	0.125907	2.98784	0.00280955	0.199294	ENSMUSG00000034993	vesicle amine transport protein 1 homolog (T californica)	Vat1	508.892	0.0610808	0.136109	0.448764	0.653602	0.996094	ENSMUSG00000034993	vesicle amine transport protein 1 homolog (T californica)	Vat1	508.892	-0.104814	0.178548	-0.587033	0.557181	0.999755
ENSMUSG00000060477	interleukin-1 receptor-associated kinase 2	Irak2	124.279	0.52089	0.174852	2.97903	0.0028916	0.204043	ENSMUSG00000060477	interleukin-1 receptor-associated kinase 2	Irak2	124.279	0.124204	0.191906	0.647214	0.517494	0.996094	ENSMUSG00000060477	interleukin-1 receptor-associated kinase 2	Irak2	124.279	-0.35849	0.249214	-1.43849	0.150296	0.999755
ENSMUSG00000091898	troponin C, cardiac/slow skeletal	Tnnc1	33.1785	-1.04541	0.351286	-2.97594	0.00292091	0.204043	ENSMUSG00000091898	troponin C, cardiac/slow skeletal	Tnnc1	33.1785	-0.0890774	0.357823	-0.248943	0.803405	0.996094	ENSMUSG00000091898	troponin C, cardiac/slow skeletal	Tnnc1	33.1785	0.0965121	0.495951	0.1946	0.845706	0.999755
ENSMUSG00000064201	keratin 2	Krt2	17.1581	1.22378	0.41125	2.97576	0.00292263	0.204043	ENSMUSG00000064201	keratin 2	Krt2	17.1581	0.28227	0.471634	0.598493	0.549511	0.996094	ENSMUSG00000064201	keratin 2	Krt2	17.1581	-0.622056	0.586265	-1.06105	0.288668	0.999755
ENSMUSG00000017697	adenosine deaminase	Ada	8.07688	1.86822	0.62783	2.97567	0.00292345	0.204043	ENSMUSG00000017697	adenosine deaminase	Ada	8.07688	1.45359	0.677483	2.14557	0.0319076	0.996094	ENSMUSG00000017697	adenosine deaminase	Ada	8.07688	-2.23881	0.841505	-2.66048	0.00780299	0.999755
ENSMUSG00000024679	membrane-spanning 4-domains, subfamily A, member 6D	Ms4a6d	17.7619	1.13503	0.382148	2.97012	0.00297685	0.206938	ENSMUSG00000024679	membrane-spanning 4-domains, subfamily A, member 6D	Ms4a6d	17.7619	0.292337	0.436557	0.669641	0.503087	0.996094	ENSMUSG00000024679	membrane-spanning 4-domains, subfamily A, member 6D	Ms4a6d	17.7619	-0.862297	0.548001	-1.57353	0.115596	0.999755
ENSMUSG00000024300	myosin IF	Myo1f	34.1251	0.820416	0.276612	2.96594	0.0030176	0.208936	ENSMUSG00000024300	myosin IF	Myo1f	34.1251	-0.187986	0.326241	-0.57622	0.564467	0.996094	ENSMUSG00000024300	myosin IF	Myo1f	34.1251	0.0977813	0.404605	0.241671	0.809035	0.999755
ENSMUSG00000036902	neuropilin (NRP) and tolloid (TLL)-like 2	Neto2	1118.8	-0.281343	0.0949327	-2.9636	0.00304063	0.209695	ENSMUSG00000036902	neuropilin (NRP) and tolloid (TLL)-like 2	Neto2	1118.8	-0.106027	0.101344	-1.04621	0.295466	0.996094	ENSMUSG00000036902	neuropilin (NRP) and tolloid (TLL)-like 2	Neto2	1118.8	0.0740815	0.134563	0.550534	0.581953	0.999755
ENSMUSG00000027849	synaptotagmin VI	Syt6	436.682	-0.461323	0.155901	-2.95908	0.00308562	0.211359	ENSMUSG00000027849	synaptotagmin VI	Syt6	436.682	-0.276546	0.166455	-1.66138	0.0966364	0.996094	ENSMUSG00000027849	synaptotagmin VI	Syt6	436.682	0.445145	0.220961	2.01459	0.0439479	0.999755
ENSMUSG00000046879	immunity-related GTPase family M member 1	Irgm1	149.169	0.502401	0.169803	2.95873	0.00308909	0.211359	ENSMUSG00000046879	immunity-related GTPase family M member 1	Irgm1	149.169	-0.0248493	0.187574	-0.132477	0.894607	0.996094	ENSMUSG00000046879	immunity-related GTPase family M member 1	Irgm1	149.169	-0.0218399	0.242442	-0.0900827	0.928221	0.999755
ENSMUSG00000052504	Eph receptor A3	Epha3	114.189	-0.548213	0.185558	-2.95441	0.00313268	0.213502	ENSMUSG00000052504	Eph receptor A3	Epha3	114.189	-0.134242	0.195147	-0.687902	0.491515	0.996094	ENSMUSG00000052504	Eph receptor A3	Epha3	114.189	0.0825129	0.263805	0.312781	0.754447	0.999755
ENSMUSG00000042532	golgi autoantigen, golgin subfamily a, 7B	Golga7b	754.911	-0.307524	0.104504	-2.94272	0.00325346	0.220091	ENSMUSG00000042532	golgi autoantigen, golgin subfamily a, 7B	Golga7b	754.911	-0.119008	0.111492	-1.06741	0.285786	0.996094	ENSMUSG00000042532	golgi autoantigen, golgin subfamily a, 7B	Golga7b	754.911	0.191029	0.148072	1.29011	0.197013	0.999755
ENSMUSG00000015806	quinoid dihydropteridine reductase	Qdpr	1883.3	0.203323	0.0690964	2.9426	0.0032547	0.220091	ENSMUSG00000015806	quinoid dihydropteridine reductase	Qdpr	1883.3	-0.0836899	0.0745964	-1.1219	0.261904	0.996094	ENSMUSG00000015806	quinoid dihydropteridine reductase	Qdpr	1883.3	-0.0234975	0.0981878	-0.239312	0.810864	0.999755
ENSMUSG00000023943	sulfotransferase family, cytosolic, 1C, member 1	Sult1c1	5.12601	2.69107	0.915247	2.94027	0.00327931	0.220896	ENSMUSG00000023943	sulfotransferase family, cytosolic, 1C, member 1	Sult1c1	5.12601	0.416041	1.15034	0.361667	0.717601	0.996094	ENSMUSG00000023943	sulfotransferase family, cytosolic, 1C, member 1	Sult1c1	5.12601	-0.254104	1.28618	-0.197565	0.843385	0.999755
ENSMUSG00000048126	collagen, type VI, alpha 3	Col6a3	37.078	0.88538	0.301412	2.93744	0.00330931	0.222056	ENSMUSG00000048126	collagen, type VI, alpha 3	Col6a3	37.078	0.44134	0.331927	1.32963	0.183641	0.996094	ENSMUSG00000048126	collagen, type VI, alpha 3	Col6a3	37.078	-0.50634	0.422724	-1.1978	0.230994	0.999755
ENSMUSG00000068220	lectin, galactose binding, soluble 1	Lgals1	117.869	0.505948	0.172752	2.92875	0.00340331	0.227485	ENSMUSG00000068220	lectin, galactose binding, soluble 1	Lgals1	117.869	0.280989	0.188082	1.49397	0.135183	0.996094	ENSMUSG00000068220	lectin, galactose binding, soluble 1	Lgals1	117.869	-0.134355	0.242766	-0.553437	0.579964	0.999755
ENSMUSG00000021273	farnesyl diphosphate farnesyl transferase 1	Fdft1	681.452	0.262025	0.089532	2.92661	0.00342677	0.228176	ENSMUSG00000021273	farnesyl diphosphate farnesyl transferase 1	Fdft1	681.452	0.151239	0.0964528	1.56801	0.116879	0.996094	ENSMUSG00000021273	farnesyl diphosphate farnesyl transferase 1	Fdft1	681.452	-0.162105	0.126684	-1.2796	0.200687	0.999755
ENSMUSG00000048489	RIKEN cDNA 8430408G22 gene	8430408G22Rik	10.9301	1.5801	0.540805	2.92176	0.00348061	0.230385	ENSMUSG00000048489	RIKEN cDNA 8430408G22 gene	8430408G22Rik	10.9301	1.32908	0.580307	2.2903	0.022004	0.996094	ENSMUSG00000048489	RIKEN cDNA 8430408G22 gene	8430408G22Rik	10.9301	-2.31016	0.741542	-3.11534	0.0018373	0.999755
ENSMUSG00000053080	RIKEN cDNA 2700081O15 gene	2700081O15Rik	243.309	-0.34918	0.119539	-2.92104	0.00348862	0.230385	ENSMUSG00000053080	RIKEN cDNA 2700081O15 gene	2700081O15Rik	243.309	-0.0483151	0.12634	-0.382422	0.702149	0.996094	ENSMUSG00000053080	RIKEN cDNA 2700081O15 gene	2700081O15Rik	243.309	0.0218306	0.169762	0.128595	0.897678	0.999755
ENSMUSG00000024338	proteasome (prosome, macropain) subunit, beta type 8 (large multifunctional peptidase 7)	Psmb8	31.9781	0.851654	0.291657	2.92005	0.00349972	0.230385	ENSMUSG00000024338	proteasome (prosome, macropain) subunit, beta type 8 (large multifunctional peptidase 7)	Psmb8	31.9781	0.071196	0.334768	0.212672	0.831583	0.996094	ENSMUSG00000024338	proteasome (prosome, macropain) subunit, beta type 8 (large multifunctional peptidase 7)	Psmb8	31.9781	-0.0782866	0.417747	-0.187402	0.851346	0.999755
ENSMUSG00000019970	serum/glucocorticoid regulated kinase 1	Sgk1	1242.63	1.11173	0.380877	2.91887	0.00351301	0.230387	ENSMUSG00000019970	serum/glucocorticoid regulated kinase 1	Sgk1	1242.63	1.01428	0.407178	2.491	0.0127386	0.996094	ENSMUSG00000019970	serum/glucocorticoid regulated kinase 1	Sgk1	1242.63	-1.23158	0.538312	-2.28785	0.0221461	0.999755
ENSMUSG00000015714	ceramide synthase 2	Cers2	622.906	0.218604	0.0749547	2.91648	0.00354002	0.231286	ENSMUSG00000015714	ceramide synthase 2	Cers2	622.906	0.0188286	0.0816268	0.230667	0.817573	0.996094	ENSMUSG00000015714	ceramide synthase 2	Cers2	622.906	-0.161687	0.106953	-1.51176	0.130596	0.999755
ENSMUSG00000025479	cytochrome P450, family 2, subfamily e, polypeptide 1	Cyp2e1	8.30419	1.71258	0.587576	2.91466	0.00356077	0.23177	ENSMUSG00000025479	cytochrome P450, family 2, subfamily e, polypeptide 1	Cyp2e1	8.30419	-1.4862	0.925271	-1.60624	0.108222	0.996094	ENSMUSG00000025479	cytochrome P450, family 2, subfamily e, polypeptide 1	Cyp2e1	8.30419	1.01303	1.03985	0.974209	0.329953	0.999755
ENSMUSG00000074896	interferon-induced protein with tetratricopeptide repeats 3	Ifit3	89.8659	0.707503	0.243285	2.90812	0.00363607	0.235788	ENSMUSG00000074896	interferon-induced protein with tetratricopeptide repeats 3	Ifit3	89.8659	0.737948	0.259664	2.84193	0.00448409	0.996094	ENSMUSG00000074896	interferon-induced protein with tetratricopeptide repeats 3	Ifit3	89.8659	-0.475708	0.337361	-1.41009	0.158514	0.999755
ENSMUSG00000021903	UDP-N-acetyl-alpha-D-galactosamine:polypeptide N-acetylgalactosaminyltransferase 15	Galnt15	56.0245	0.823914	0.283654	2.90464	0.00367674	0.237539	ENSMUSG00000021903	UDP-N-acetyl-alpha-D-galactosamine:polypeptide N-acetylgalactosaminyltransferase 15	Galnt15	56.0245	0.791429	0.30335	2.60896	0.00908175	0.996094	ENSMUSG00000021903	UDP-N-acetyl-alpha-D-galactosamine:polypeptide N-acetylgalactosaminyltransferase 15	Galnt15	56.0245	-1.25444	0.397122	-3.15883	0.00158405	0.999755
ENSMUSG00000025213	Kazal-type serine peptidase inhibitor domain 1	Kazald1	48.8869	0.750242	0.258571	2.90149	0.00371392	0.238225	ENSMUSG00000025213	Kazal-type serine peptidase inhibitor domain 1	Kazald1	48.8869	0.155439	0.288451	0.538874	0.589974	0.996094	ENSMUSG00000025213	Kazal-type serine peptidase inhibitor domain 1	Kazald1	48.8869	-0.425723	0.369321	-1.15272	0.249026	0.999755
ENSMUSG00000021238	aldehyde dehydrogenase family 6, subfamily A1	Aldh6a1	1030.34	0.234151	0.0807023	2.90142	0.00371477	0.238225	ENSMUSG00000021238	aldehyde dehydrogenase family 6, subfamily A1	Aldh6a1	1030.34	0.185386	0.0866303	2.13996	0.0323577	0.996094	ENSMUSG00000021238	aldehyde dehydrogenase family 6, subfamily A1	Aldh6a1	1030.34	-0.134434	0.113998	-1.17926	0.238293	0.999755
ENSMUSG00000005397	nidogen 1	Nid1	105.891	-0.557035	0.192176	-2.89857	0.00374873	0.239519	ENSMUSG00000005397	nidogen 1	Nid1	105.891	0.127206	0.19855	0.640673	0.521735	0.996094	ENSMUSG00000005397	nidogen 1	Nid1	105.891	0.0731975	0.269372	0.271734	0.785826	0.999755
ENSMUSG00000034486	gastrulation brain homeobox 2	Gbx2	19.6504	1.17281	0.405743	2.89053	0.00384592	0.244829	ENSMUSG00000034486	gastrulation brain homeobox 2	Gbx2	19.6504	0.842384	0.44088	1.91069	0.0560448	0.996094	ENSMUSG00000034486	gastrulation brain homeobox 2	Gbx2	19.6504	-1.22084	0.561693	-2.1735	0.0297429	0.999755
ENSMUSG00000019996	microtubule-associated protein 7	Map7	880.428	0.264076	0.0915675	2.88395	0.00392723	0.249092	ENSMUSG00000019996	microtubule-associated protein 7	Map7	880.428	0.112166	0.0985777	1.13785	0.255184	0.996094	ENSMUSG00000019996	microtubule-associated protein 7	Map7	880.428	-0.156009	0.129688	-1.20296	0.228991	0.999755
ENSMUSG00000018654	IKAROS family zinc finger 1	Ikzf1	45.1423	0.774319	0.268993	2.87858	0.00399467	0.251742	ENSMUSG00000018654	IKAROS family zinc finger 1	Ikzf1	45.1423	0.445434	0.294671	1.51163	0.130628	0.996094	ENSMUSG00000018654	IKAROS family zinc finger 1	Ikzf1	45.1423	-0.259804	0.374835	-0.693115	0.488237	0.999755
ENSMUSG00000047797	gap junction protein, beta 1	Gjb1	167.137	0.470918	0.163608	2.87832	0.00399798	0.251742	ENSMUSG00000047797	gap junction protein, beta 1	Gjb1	167.137	0.148048	0.17831	0.830287	0.406377	0.996094	ENSMUSG00000047797	gap junction protein, beta 1	Gjb1	167.137	-0.276033	0.232275	-1.18839	0.234681	0.999755
ENSMUSG00000022246	retinoic acid induced 14	Rai14	119.201	0.478481	0.166376	2.8759	0.00402884	0.252769	ENSMUSG00000022246	retinoic acid induced 14	Rai14	119.201	0.28918	0.180732	1.60005	0.109589	0.996094	ENSMUSG00000022246	retinoic acid induced 14	Rai14	119.201	-0.441524	0.235184	-1.87736	0.060469	0.999755
ENSMUSG00000022439	parvin, gamma	Parvg	64.1014	0.640613	0.222911	2.87385	0.00405507	0.253331	ENSMUSG00000022439	parvin, gamma	Parvg	64.1014	0.025415	0.249691	0.101786	0.918927	0.996094	ENSMUSG00000022439	parvin, gamma	Parvg	64.1014	-0.312596	0.320424	-0.975569	0.329278	0.999755
ENSMUSG00000040037	neuronal growth regulator 1	Negr1	3182.04	-0.222862	0.0775731	-2.87292	0.00406693	0.253331	ENSMUSG00000040037	neuronal growth regulator 1	Negr1	3182.04	0.0435767	0.08276	0.526543	0.598511	0.996094	ENSMUSG00000040037	neuronal growth regulator 1	Negr1	3182.04	0.034551	0.109679	0.315019	0.752747	0.999755
ENSMUSG00000035778	glycoprotein galactosyltransferase alpha 1, 3	Ggta1	64.1957	0.717739	0.250641	2.86362	0.00418837	0.259963	ENSMUSG00000035778	glycoprotein galactosyltransferase alpha 1, 3	Ggta1	64.1957	0.205512	0.276344	0.743682	0.457069	0.996094	ENSMUSG00000035778	glycoprotein galactosyltransferase alpha 1, 3	Ggta1	64.1957	-0.322138	0.355601	-0.905897	0.364991	0.999755
ENSMUSG00000041936	agrin	Agrn	882.316	-0.307004	0.107606	-2.85304	0.00433038	0.26583	ENSMUSG00000041936	agrin	Agrn	882.316	-0.186285	0.115035	-1.61939	0.105364	0.996094	ENSMUSG00000041936	agrin	Agrn	882.316	0.146481	0.15268	0.9594	0.337357	0.999755
ENSMUSG00000021939	cathepsin B	Ctsb	6949.32	0.184188	0.0645596	2.85299	0.00433104	0.26583	ENSMUSG00000021939	cathepsin B	Ctsb	6949.32	0.0742031	0.0691218	1.07351	0.283041	0.996094	ENSMUSG00000021939	cathepsin B	Ctsb	6949.32	-0.036655	0.0913252	-0.401367	0.68815	0.999755
ENSMUSG00000022440	C1q and tumor necrosis factor related protein 6	C1qtnf6	14.2964	-1.18033	0.413719	-2.85297	0.0043313	0.26583	ENSMUSG00000022440	C1q and tumor necrosis factor related protein 6	C1qtnf6	14.2964	-0.882257	0.437494	-2.01661	0.0437357	0.996094	ENSMUSG00000022440	C1q and tumor necrosis factor related protein 6	C1qtnf6	14.2964	1.04787	0.602079	1.74041	0.0817867	0.999755
ENSMUSG00000020143	dedicator of cyto-kinesis 2	Dock2	57.5931	0.635436	0.222913	2.8506	0.00436367	0.26583	ENSMUSG00000020143	dedicator of cyto-kinesis 2	Dock2	57.5931	0.099488	0.249504	0.398743	0.690083	0.996094	ENSMUSG00000020143	dedicator of cyto-kinesis 2	Dock2	57.5931	-0.294417	0.31903	-0.922851	0.356085	0.999755
ENSMUSG00000009376	met proto-oncogene	Met	70.8347	-0.658593	0.231155	-2.84913	0.00438385	0.26583	ENSMUSG00000009376	met proto-oncogene	Met	70.8347	-0.0679001	0.240137	-0.282755	0.777364	0.996094	ENSMUSG00000009376	met proto-oncogene	Met	70.8347	0.16521	0.326501	0.506002	0.612855	0.999755
ENSMUSG00000038776	epoxide hydrolase 1, microsomal	Ephx1	224.834	0.357723	0.125563	2.84896	0.00438622	0.26583	ENSMUSG00000038776	epoxide hydrolase 1, microsomal	Ephx1	224.834	0.052363	0.137641	0.380431	0.703626	0.996094	ENSMUSG00000038776	epoxide hydrolase 1, microsomal	Ephx1	224.834	-0.0366915	0.178552	-0.205494	0.837186	0.999755
ENSMUSG00000079547	histocompatibility 2, class II, locus Mb1	H2-DMb1	18.0173	1.09216	0.383607	2.84709	0.00441215	0.26583	ENSMUSG00000079547	histocompatibility 2, class II, locus Mb1	H2-DMb1	18.0173	0.184197	0.444238	0.414634	0.67841	0.996094	ENSMUSG00000079547	histocompatibility 2, class II, locus Mb1	H2-DMb1	18.0173	-0.281102	0.547641	-0.513295	0.607745	0.999755
ENSMUSG00000039682	leucine aminopeptidase 3	Lap3	621.953	0.230729	0.0810573	2.8465	0.00442031	0.26583	ENSMUSG00000039682	leucine aminopeptidase 3	Lap3	621.953	0.00941802	0.0881692	0.106818	0.914934	0.996094	ENSMUSG00000039682	leucine aminopeptidase 3	Lap3	621.953	-0.0650822	0.115384	-0.564049	0.57272	0.999755
ENSMUSG00000038463	olfactomedin-like 2B	Olfml2b	81.6968	0.608062	0.213619	2.84648	0.00442056	0.26583	ENSMUSG00000038463	olfactomedin-like 2B	Olfml2b	81.6968	0.530925	0.229753	2.31085	0.0208412	0.996094	ENSMUSG00000038463	olfactomedin-like 2B	Olfml2b	81.6968	-0.423926	0.297457	-1.42517	0.154109	0.999755
ENSMUSG00000035621	midnolin	Midn	270.036	-0.366666	0.129008	-2.84219	0.00448042	0.268501	ENSMUSG00000035621	midnolin	Midn	270.036	-0.241602	0.137981	-1.75098	0.0799499	0.996094	ENSMUSG00000035621	midnolin	Midn	270.036	0.135412	0.184275	0.734836	0.462439	0.999755
ENSMUSG00000025650	collagen, type VII, alpha 1	Col7a1	8.94499	-1.65281	0.582132	-2.83924	0.00452214	0.27007	ENSMUSG00000025650	collagen, type VII, alpha 1	Col7a1	8.94499	-0.824801	0.581951	-1.4173	0.156395	0.996094	ENSMUSG00000025650	collagen, type VII, alpha 1	Col7a1	8.94499	1.48006	0.819039	1.80707	0.070752	0.999755
ENSMUSG00000075705	methionine sulfoxide reductase B1	Msrb1	134.078	0.434492	0.153232	2.83551	0.00457526	0.272306	ENSMUSG00000075705	methionine sulfoxide reductase B1	Msrb1	134.078	0.162276	0.167838	0.966862	0.333613	0.996094	ENSMUSG00000075705	methionine sulfoxide reductase B1	Msrb1	134.078	-0.169128	0.217121	-0.778958	0.436005	0.999755
ENSMUSG00000024339	transporter 2, ATP-binding cassette, sub-family B (MDR/TAP)	Tap2	66.8474	0.621079	0.219691	2.82706	0.0046978	0.277385	ENSMUSG00000024339	transporter 2, ATP-binding cassette, sub-family B (MDR/TAP)	Tap2	66.8474	0.0997269	0.244954	0.407125	0.683916	0.996094	ENSMUSG00000024339	transporter 2, ATP-binding cassette, sub-family B (MDR/TAP)	Tap2	66.8474	-0.0551494	0.312467	-0.176496	0.859904	0.999755
ENSMUSG00000057522	speckle-type POZ protein	Spop	2471.84	-0.183779	0.0650196	-2.82651	0.00470581	0.277385	ENSMUSG00000057522	speckle-type POZ protein	Spop	2471.84	-0.0388633	0.0694488	-0.559597	0.575754	0.996094	ENSMUSG00000057522	speckle-type POZ protein	Spop	2471.84	0.011858	0.0921013	0.128749	0.897556	0.999755
ENSMUSG00000024197	perilipin 3	Plin3	163.748	0.439849	0.155626	2.82633	0.00470847	0.277385	ENSMUSG00000024197	perilipin 3	Plin3	163.748	-0.128586	0.172642	-0.744814	0.456384	0.996094	ENSMUSG00000024197	perilipin 3	Plin3	163.748	-0.192955	0.224168	-0.86076	0.38937	0.999755
ENSMUSG00000021852	solute carrier family 35, member F4	Slc35f4	141.663	0.421454	0.149471	2.81963	0.00480786	0.282283	ENSMUSG00000021852	solute carrier family 35, member F4	Slc35f4	141.663	0.239565	0.162422	1.47495	0.140226	0.996094	ENSMUSG00000021852	solute carrier family 35, member F4	Slc35f4	141.663	-0.542336	0.212505	-2.55211	0.0107072	0.999755
ENSMUSG00000037921	DEAD (Asp-Glu-Ala-Asp) box polypeptide 60	Ddx60	16.0857	1.21905	0.433511	2.81205	0.00492266	0.28805	ENSMUSG00000037921	DEAD (Asp-Glu-Ala-Asp) box polypeptide 60	Ddx60	16.0857	0.117152	0.50224	0.233259	0.815561	0.996094	ENSMUSG00000037921	DEAD (Asp-Glu-Ala-Asp) box polypeptide 60	Ddx60	16.0857	-0.606756	0.626178	-0.968984	0.332553	0.999755
ENSMUSG00000020914	topoisomerase (DNA) II alpha	Top2a	12.7441	-1.36104	0.484326	-2.81017	0.00495159	0.288771	ENSMUSG00000020914	topoisomerase (DNA) II alpha	Top2a	12.7441	-0.563094	0.491769	-1.14504	0.252193	0.996094	ENSMUSG00000020914	topoisomerase (DNA) II alpha	Top2a	12.7441	-0.0409381	0.710888	-0.0575873	0.954077	0.999755
ENSMUSG00000039457	periplakin	Ppl	13.8827	1.38397	0.493445	2.80471	0.00503612	0.292718	ENSMUSG00000039457	periplakin	Ppl	13.8827	0.0332556	0.589657	0.0563982	0.955025	0.996165	ENSMUSG00000039457	periplakin	Ppl	13.8827	0.290771	0.708972	0.410131	0.68171	0.999755
ENSMUSG00000026605	centromere protein F	Cenpf	9.35901	-1.43661	0.513634	-2.79695	0.00515877	0.297934	ENSMUSG00000026605	centromere protein F	Cenpf	9.35901	-0.375299	0.493722	-0.760142	0.44717	0.996094	ENSMUSG00000026605	centromere protein F	Cenpf	9.35901	0.843657	0.714383	1.18096	0.237619	0.999755
ENSMUSG00000063354	solute carrier family 39 (zinc transporter), member 4	Slc39a4	8.999	1.56297	0.558831	2.79686	0.00516014	0.297934	ENSMUSG00000063354	solute carrier family 39 (zinc transporter), member 4	Slc39a4	8.999	0.966233	0.618512	1.56219	0.118243	0.996094	ENSMUSG00000063354	solute carrier family 39 (zinc transporter), member 4	Slc39a4	8.999	-1.24436	0.757932	-1.64178	0.100636	0.999755
ENSMUSG00000056071	S100 calcium binding protein A9 (calgranulin B)	S100a9	10.9896	3.32881	1.19224	2.79207	0.00523718	0.301381	ENSMUSG00000056071	S100 calcium binding protein A9 (calgranulin B)	S100a9	10.9896	-0.61002	1.4315	-0.426141	0.670005	0.996094	ENSMUSG00000056071	S100 calcium binding protein A9 (calgranulin B)	S100a9	10.9896	-1.10054	1.76802	-0.622472	0.533632	0.999755
ENSMUSG00000017376	nemo like kinase	Nlk	1084.9	-0.236886	0.084879	-2.79087	0.00525668	0.301504	ENSMUSG00000017376	nemo like kinase	Nlk	1084.9	-0.146816	0.0908144	-1.61667	0.105951	0.996094	ENSMUSG00000017376	nemo like kinase	Nlk	1084.9	0.175935	0.120433	1.46085	0.144056	0.999755
ENSMUSG00000010461	eyes absent 4 homolog (Drosophila)	Eya4	58.5263	0.602979	0.216306	2.78762	0.00530966	0.302585	ENSMUSG00000010461	eyes absent 4 homolog (Drosophila)	Eya4	58.5263	0.395862	0.235756	1.67912	0.0931286	0.996094	ENSMUSG00000010461	eyes absent 4 homolog (Drosophila)	Eya4	58.5263	-0.454423	0.303382	-1.49786	0.13417	0.999755
ENSMUSG00000020053	insulin-like growth factor 1	Igf1	169.788	-0.521074	0.186957	-2.78713	0.00531763	0.302585	ENSMUSG00000020053	insulin-like growth factor 1	Igf1	169.788	-0.00898433	0.196724	-0.0456697	0.963573	0.996522	ENSMUSG00000020053	insulin-like growth factor 1	Igf1	169.788	0.256942	0.263437	0.975347	0.329388	0.999755
ENSMUSG00000033355	receptor transporter protein 4	Rtp4	32.5371	0.868547	0.311803	2.78557	0.00534343	0.302585	ENSMUSG00000033355	receptor transporter protein 4	Rtp4	32.5371	0.0918161	0.35336	0.259837	0.794989	0.996094	ENSMUSG00000033355	receptor transporter protein 4	Rtp4	32.5371	-0.248013	0.446445	-0.555529	0.578533	0.999755
ENSMUSG00000024816	FERM domain containing 8	Frmd8	223.556	0.371874	0.133505	2.78546	0.00534517	0.302585	ENSMUSG00000024816	FERM domain containing 8	Frmd8	223.556	-0.354806	0.150238	-2.36163	0.0181948	0.996094	ENSMUSG00000024816	FERM domain containing 8	Frmd8	223.556	0.292077	0.19333	1.51077	0.130846	0.999755
ENSMUSG00000049436	uroplakin 1B	Upk1b	12.8305	1.42167	0.511219	2.78094	0.00542025	0.30562	ENSMUSG00000049436	uroplakin 1B	Upk1b	12.8305	0.950745	0.562353	1.69066	0.0909027	0.996094	ENSMUSG00000049436	uroplakin 1B	Upk1b	12.8305	-0.295939	0.679376	-0.435603	0.663124	0.999755
ENSMUSG00000040713	cellular repressor of E1A-stimulated genes 1	Creg1	341.441	0.340749	0.122567	2.78012	0.00543396	0.30562	ENSMUSG00000040713	cellular repressor of E1A-stimulated genes 1	Creg1	341.441	0.0962493	0.132878	0.724342	0.468856	0.996094	ENSMUSG00000040713	cellular repressor of E1A-stimulated genes 1	Creg1	341.441	-0.189263	0.173987	-1.0878	0.276684	0.999755
ENSMUSG00000038252	non-SMC condensin I complex, subunit D2	Ncapd2	154.993	-0.388044	0.139683	-2.77804	0.00546872	0.306499	ENSMUSG00000038252	non-SMC condensin I complex, subunit D2	Ncapd2	154.993	0.0199122	0.146108	0.136284	0.891597	0.996094	ENSMUSG00000038252	non-SMC condensin I complex, subunit D2	Ncapd2	154.993	0.158415	0.196737	0.805212	0.420697	0.999755
ENSMUSG00000049354	DDB1 and CUL4 associated factor 7	Dcaf7	2439.38	-0.169179	0.0609197	-2.77709	0.00548486	0.306499	ENSMUSG00000049354	DDB1 and CUL4 associated factor 7	Dcaf7	2439.38	0.0641517	0.0649053	0.98839	0.322962	0.996094	ENSMUSG00000049354	DDB1 and CUL4 associated factor 7	Dcaf7	2439.38	-0.028809	0.0861405	-0.334442	0.738046	0.999755
ENSMUSG00000038224	serine (or cysteine) peptidase inhibitor, clade F, member 2	Serpinf2	4.06034	3.45466	1.24512	2.77456	0.00552758	0.307897	ENSMUSG00000038224	serine (or cysteine) peptidase inhibitor, clade F, member 2	Serpinf2	4.06034	1.47568	1.4243	1.03608	0.300166	0.996094	ENSMUSG00000038224	serine (or cysteine) peptidase inhibitor, clade F, member 2	Serpinf2	4.06034	-1.55659	1.59132	-0.978177	0.327987	0.999755
ENSMUSG00000001663	glutathione S-transferase, theta 1	Gstt1	91.6383	0.527622	0.19037	2.77157	0.00557873	0.308828	ENSMUSG00000001663	glutathione S-transferase, theta 1	Gstt1	91.6383	0.230757	0.208327	1.10766	0.268007	0.996094	ENSMUSG00000001663	glutathione S-transferase, theta 1	Gstt1	91.6383	-0.312723	0.269448	-1.1606	0.245803	0.999755
ENSMUSG00000057337	carbohydrate (chondroitin 6/keratan) sulfotransferase 3	Chst3	30.2559	-0.860723	0.310562	-2.7715	0.00557984	0.308828	ENSMUSG00000057337	carbohydrate (chondroitin 6/keratan) sulfotransferase 3	Chst3	30.2559	-0.547708	0.327979	-1.66995	0.0949302	0.996094	ENSMUSG00000057337	carbohydrate (chondroitin 6/keratan) sulfotransferase 3	Chst3	30.2559	0.68419	0.446036	1.53393	0.125046	0.999755
ENSMUSG00000039989	chromobox 4	Cbx4	261.97	-0.430464	0.15566	-2.76542	0.00568495	0.313647	ENSMUSG00000039989	chromobox 4	Cbx4	261.97	-0.266654	0.16622	-1.60423	0.108664	0.996094	ENSMUSG00000039989	chromobox 4	Cbx4	261.97	0.272971	0.221399	1.23294	0.217599	0.999755
ENSMUSG00000066800	ribonuclease L (2', 5'-oligoisoadenylate synthetase-dependent)	Rnasel	124.355	-0.444009	0.160728	-2.76248	0.00573636	0.314229	ENSMUSG00000066800	ribonuclease L (2', 5'-oligoisoadenylate synthetase-dependent)	Rnasel	124.355	0.0728891	0.166756	0.437101	0.662038	0.996094	ENSMUSG00000066800	ribonuclease L (2', 5'-oligoisoadenylate synthetase-dependent)	Rnasel	124.355	0.329999	0.224432	1.47038	0.14146	0.999755
ENSMUSG00000025232	hexosaminidase A	Hexa	529.419	0.229157	0.0829651	2.76209	0.00574335	0.314229	ENSMUSG00000025232	hexosaminidase A	Hexa	529.419	-0.128009	0.0912946	-1.40216	0.160869	0.996094	ENSMUSG00000025232	hexosaminidase A	Hexa	529.419	0.0320792	0.118968	0.269646	0.787432	0.999755
ENSMUSG00000039552	radial spoke head 4 homolog A (Chlamydomonas)	Rsph4a	71.9657	0.544732	0.197244	2.76172	0.00574974	0.314229	ENSMUSG00000039552	radial spoke head 4 homolog A (Chlamydomonas)	Rsph4a	71.9657	0.274449	0.216221	1.2693	0.204334	0.996094	ENSMUSG00000039552	radial spoke head 4 homolog A (Chlamydomonas)	Rsph4a	71.9657	-0.388171	0.27885	-1.39204	0.16391	0.999755
ENSMUSG00000079362	NA	NA	18.9829	1.21285	0.439521	2.75948	0.0057893	0.315165	ENSMUSG00000079362	NA	NA	18.9829	0.477334	0.491222	0.971728	0.331186	0.996094	ENSMUSG00000079362	NA	NA	18.9829	-0.481805	0.615186	-0.783186	0.433518	0.999755
ENSMUSG00000016262	SERTA domain containing 4	Sertad4	223.037	-0.382412	0.13862	-2.7587	0.00580315	0.315165	ENSMUSG00000016262	SERTA domain containing 4	Sertad4	223.037	-0.131008	0.147184	-0.8901	0.373412	0.996094	ENSMUSG00000016262	SERTA domain containing 4	Sertad4	223.037	0.31006	0.196358	1.57905	0.114324	0.999755
ENSMUSG00000053318	SLAM family member 8	Slamf8	3.2738	3.43466	1.24565	2.75732	0.0058278	0.315518	ENSMUSG00000053318	SLAM family member 8	Slamf8	3.2738	1.73755	1.39342	1.24697	0.212409	0.996094	ENSMUSG00000053318	SLAM family member 8	Slamf8	3.2738	-2.75108	1.58882	-1.73152	0.0833583	0.999755
ENSMUSG00000033849	UDP-Gal:betaGlcNAc beta 1,3-galactosyltransferase, polypeptide 2	B3galt2	899.431	-0.313976	0.114042	-2.75317	0.00590211	0.318549	ENSMUSG00000033849	UDP-Gal:betaGlcNAc beta 1,3-galactosyltransferase, polypeptide 2	B3galt2	899.431	0.0351325	0.121318	0.28959	0.77213	0.996094	ENSMUSG00000033849	UDP-Gal:betaGlcNAc beta 1,3-galactosyltransferase, polypeptide 2	B3galt2	899.431	0.125055	0.161099	0.776259	0.437596	0.999755
ENSMUSG00000080997	NA	NA	2.77867	-3.68106	1.33877	-2.74959	0.00596695	0.321051	ENSMUSG00000080997	NA	NA	2.77867	-2.48137	1.19984	-2.06808	0.0386326	0.996094	ENSMUSG00000080997	NA	NA	2.77867	5.16362	1.7871	2.88938	0.00385999	0.999755
ENSMUSG00000026414	troponin T2, cardiac	Tnnt2	59.4059	0.619617	0.225771	2.74446	0.00606113	0.324567	ENSMUSG00000026414	troponin T2, cardiac	Tnnt2	59.4059	-0.0439462	0.255983	-0.171676	0.863692	0.996094	ENSMUSG00000026414	troponin T2, cardiac	Tnnt2	59.4059	0.171174	0.323516	0.529104	0.596733	0.999755
ENSMUSG00000032128	roundabout homolog 3 (Drosophila)	Robo3	42.6863	-0.644869	0.235011	-2.744	0.00606964	0.324567	ENSMUSG00000032128	roundabout homolog 3 (Drosophila)	Robo3	42.6863	0.0483861	0.23863	0.202766	0.839318	0.996094	ENSMUSG00000032128	roundabout homolog 3 (Drosophila)	Robo3	42.6863	-0.459187	0.337622	-1.36006	0.173811	0.999755
ENSMUSG00000039013	sialic acid binding Ig-like lectin F	Siglecf	6.34246	1.72976	0.631205	2.7404	0.0061364	0.326662	ENSMUSG00000039013	sialic acid binding Ig-like lectin F	Siglecf	6.34246	-0.213847	0.811844	-0.263408	0.792236	0.996094	ENSMUSG00000039013	sialic acid binding Ig-like lectin F	Siglecf	6.34246	-0.499366	0.957023	-0.521791	0.601816	0.999755
ENSMUSG00000060424	POU domain, class 3, transcription factor 3 adjacent noncoding transcript 1	Pantr1	326.065	-0.350997	0.128108	-2.73986	0.00614656	0.326662	ENSMUSG00000060424	POU domain, class 3, transcription factor 3 adjacent noncoding transcript 1	Pantr1	326.065	-0.0814038	0.136059	-0.598296	0.549643	0.996094	ENSMUSG00000060424	POU domain, class 3, transcription factor 3 adjacent noncoding transcript 1	Pantr1	326.065	0.210601	0.18134	1.16136	0.245496	0.999755
ENSMUSG00000023249	poly (ADP-ribose) polymerase family, member 3	Parp3	46.1709	0.633606	0.231339	2.73886	0.00616521	0.326662	ENSMUSG00000023249	poly (ADP-ribose) polymerase family, member 3	Parp3	46.1709	0.151164	0.258901	0.583868	0.559309	0.996094	ENSMUSG00000023249	poly (ADP-ribose) polymerase family, member 3	Parp3	46.1709	-0.539587	0.332436	-1.62313	0.104561	0.999755
ENSMUSG00000000085	sex comb on midleg homolog 1	Scmh1	296.555	-0.301814	0.11045	-2.73259	0.00628381	0.331934	ENSMUSG00000000085	sex comb on midleg homolog 1	Scmh1	296.555	-0.00387729	0.11675	-0.0332101	0.973507	0.996929	ENSMUSG00000000085	sex comb on midleg homolog 1	Scmh1	296.555	0.086737	0.156248	0.555124	0.57881	0.999755
ENSMUSG00000036594	histocompatibility 2, class II antigen A, alpha	H2-Aa	38.2421	0.925528	0.339097	2.72939	0.00634524	0.332901	ENSMUSG00000036594	histocompatibility 2, class II antigen A, alpha	H2-Aa	38.2421	-0.298493	0.389528	-0.766294	0.443501	0.996094	ENSMUSG00000036594	histocompatibility 2, class II antigen A, alpha	H2-Aa	38.2421	-0.113958	0.494412	-0.230491	0.81771	0.999755
ENSMUSG00000020415	pituitary tumor-transforming gene 1	Pttg1	246.205	0.330083	0.12095	2.72909	0.006351	0.332901	ENSMUSG00000020415	pituitary tumor-transforming gene 1	Pttg1	246.205	0.0342002	0.132379	0.258351	0.796136	0.996094	ENSMUSG00000020415	pituitary tumor-transforming gene 1	Pttg1	246.205	-0.158968	0.172522	-0.921436	0.356823	0.999755
ENSMUSG00000026896	interferon induced with helicase C domain 1	Ifih1	75.0993	0.493807	0.181037	2.72766	0.00637844	0.332901	ENSMUSG00000026896	interferon induced with helicase C domain 1	Ifih1	75.0993	0.415549	0.195676	2.12365	0.0336993	0.996094	ENSMUSG00000026896	interferon induced with helicase C domain 1	Ifih1	75.0993	-0.533996	0.253801	-2.104	0.0353788	0.999755
ENSMUSG00000027315	serine protease inhibitor, Kunitz type 1	Spint1	30.2427	0.95536	0.35025	2.72765	0.00637873	0.332901	ENSMUSG00000027315	serine protease inhibitor, Kunitz type 1	Spint1	30.2427	0.229772	0.390836	0.587898	0.556601	0.996094	ENSMUSG00000027315	serine protease inhibitor, Kunitz type 1	Spint1	30.2427	-0.635349	0.499725	-1.2714	0.203588	0.999755
ENSMUSG00000034259	exosome component 4	Exosc4	80.6552	-0.583475	0.214144	-2.72469	0.00643619	0.33388	ENSMUSG00000034259	exosome component 4	Exosc4	80.6552	-0.279727	0.226581	-1.23455	0.216996	0.996094	ENSMUSG00000034259	exosome component 4	Exosc4	80.6552	0.481446	0.304212	1.5826	0.113513	0.999755
ENSMUSG00000061758	aldo-keto reductase family 1, member B10 (aldose reductase)	Akr1b10	156.523	0.362864	0.1332	2.7242	0.00644572	0.33388	ENSMUSG00000061758	aldo-keto reductase family 1, member B10 (aldose reductase)	Akr1b10	156.523	0.18771	0.145236	1.29245	0.196202	0.996094	ENSMUSG00000061758	aldo-keto reductase family 1, member B10 (aldose reductase)	Akr1b10	156.523	-0.266768	0.188786	-1.41307	0.157635	0.999755
ENSMUSG00000030287	inositol 1,4,5-triphosphate receptor 2	Itpr2	224.912	0.410995	0.150895	2.72372	0.00645514	0.33388	ENSMUSG00000030287	inositol 1,4,5-triphosphate receptor 2	Itpr2	224.912	0.31463	0.162385	1.93756	0.052677	0.996094	ENSMUSG00000030287	inositol 1,4,5-triphosphate receptor 2	Itpr2	224.912	-0.226171	0.212329	-1.06519	0.286789	0.999755
ENSMUSG00000028541	UDP-Gal:betaGlcNAc beta 1,4- galactosyltransferase, polypeptide 2	B4galt2	468.959	-0.307933	0.113155	-2.72134	0.0065018	0.335296	ENSMUSG00000028541	UDP-Gal:betaGlcNAc beta 1,4- galactosyltransferase, polypeptide 2	B4galt2	468.959	-0.139279	0.120747	-1.15348	0.248715	0.996094	ENSMUSG00000028541	UDP-Gal:betaGlcNAc beta 1,4- galactosyltransferase, polypeptide 2	B4galt2	468.959	0.21836	0.160515	1.36037	0.173712	0.999755
ENSMUSG00000013523	breast carcinoma amplified sequence 1	Bcas1	1371.88	0.22835	0.0839995	2.71847	0.00655846	0.336959	ENSMUSG00000013523	breast carcinoma amplified sequence 1	Bcas1	1371.88	-0.0342179	0.090542	-0.377923	0.705488	0.996094	ENSMUSG00000013523	breast carcinoma amplified sequence 1	Bcas1	1371.88	-0.142347	0.119302	-1.19317	0.232803	0.999755
ENSMUSG00000002930	protein phosphatase 1, regulatory subunit 17	Ppp1r17	20.8874	1.5522	0.571145	2.71771	0.00657362	0.336959	ENSMUSG00000002930	protein phosphatase 1, regulatory subunit 17	Ppp1r17	20.8874	0.975721	0.619076	1.57609	0.115004	0.996094	ENSMUSG00000002930	protein phosphatase 1, regulatory subunit 17	Ppp1r17	20.8874	-1.31336	0.794448	-1.65317	0.0982961	0.999755
ENSMUSG00000021709	Erbb2 interacting protein	Erbb2ip	1475.65	0.297351	0.109498	2.71558	0.00661598	0.336959	ENSMUSG00000021709	Erbb2 interacting protein	Erbb2ip	1475.65	0.213191	0.117279	1.81781	0.0690932	0.996094	ENSMUSG00000021709	Erbb2 interacting protein	Erbb2ip	1475.65	-0.173401	0.154765	-1.12042	0.262536	0.999755
ENSMUSG00000042331	sperm antigen with calponin homology and coiled-coil domains 1	Specc1	1243.76	0.23121	0.0851583	2.71507	0.00662627	0.336959	ENSMUSG00000042331	sperm antigen with calponin homology and coiled-coil domains 1	Specc1	1243.76	0.136585	0.0914344	1.4938	0.135227	0.996094	ENSMUSG00000042331	sperm antigen with calponin homology and coiled-coil domains 1	Specc1	1243.76	-0.0627294	0.120398	-0.521016	0.602356	0.999755
ENSMUSG00000037411	serine (or cysteine) peptidase inhibitor, clade E, member 1	Serpine1	19.124	1.03491	0.381207	2.71483	0.00663099	0.336959	ENSMUSG00000037411	serine (or cysteine) peptidase inhibitor, clade E, member 1	Serpine1	19.124	0.364399	0.428767	0.849876	0.395394	0.996094	ENSMUSG00000037411	serine (or cysteine) peptidase inhibitor, clade E, member 1	Serpine1	19.124	-0.73695	0.540871	-1.36253	0.173032	0.999755
ENSMUSG00000003476	corticotropin releasing hormone receptor 2	Crhr2	17.3124	1.1721	0.432228	2.71177	0.00669251	0.339094	ENSMUSG00000003476	corticotropin releasing hormone receptor 2	Crhr2	17.3124	0.567803	0.478164	1.18747	0.235044	0.996094	ENSMUSG00000003476	corticotropin releasing hormone receptor 2	Crhr2	17.3124	-1.35682	0.613224	-2.21259	0.0269257	0.999755
ENSMUSG00000024597	solute carrier family 12, member 2	Slc12a2	1430.3	0.247643	0.0914425	2.70818	0.00676527	0.341784	ENSMUSG00000024597	solute carrier family 12, member 2	Slc12a2	1430.3	0.100607	0.0981797	1.02473	0.305492	0.996094	ENSMUSG00000024597	solute carrier family 12, member 2	Slc12a2	1430.3	-0.0560338	0.129378	-0.433102	0.664941	0.999755
ENSMUSG00000049946	cDNA sequence BC030500	BC030500	114.297	-0.427337	0.158134	-2.70237	0.00688463	0.345751	ENSMUSG00000049946	cDNA sequence BC030500	BC030500	114.297	-0.239193	0.168434	-1.4201	0.15558	0.996094	ENSMUSG00000049946	cDNA sequence BC030500	BC030500	114.297	0.601245	0.224243	2.68123	0.00733526	0.999755
ENSMUSG00000036580	spastic paraplegia 20, spartin (Troyer syndrome) homolog (human)	Spg20	501.954	0.241121	0.0892529	2.70154	0.00690188	0.345751	ENSMUSG00000036580	spastic paraplegia 20, spartin (Troyer syndrome) homolog (human)	Spg20	501.954	-0.0214402	0.0974242	-0.220071	0.825816	0.996094	ENSMUSG00000036580	spastic paraplegia 20, spartin (Troyer syndrome) homolog (human)	Spg20	501.954	0.0920007	0.126963	0.724623	0.468683	0.999755
ENSMUSG00000041992	Rap guanine nucleotide exchange factor (GEF) 5	Rapgef5	877.643	0.237441	0.0878936	2.70146	0.00690348	0.345751	ENSMUSG00000041992	Rap guanine nucleotide exchange factor (GEF) 5	Rapgef5	877.643	0.107317	0.0946185	1.13421	0.256707	0.996094	ENSMUSG00000041992	Rap guanine nucleotide exchange factor (GEF) 5	Rapgef5	877.643	-0.143606	0.124491	-1.15355	0.248685	0.999755
ENSMUSG00000018589	glycine receptor, alpha 2 subunit	Glra2	314.378	-0.346171	0.128369	-2.69669	0.00700322	0.349739	ENSMUSG00000018589	glycine receptor, alpha 2 subunit	Glra2	314.378	0.159014	0.134803	1.1796	0.238159	0.996094	ENSMUSG00000018589	glycine receptor, alpha 2 subunit	Glra2	314.378	0.0275621	0.180448	0.152743	0.878601	0.999755
ENSMUSG00000029661	collagen, type I, alpha 2	Col1a2	157.81	-0.433336	0.160928	-2.69273	0.00708703	0.35291	ENSMUSG00000029661	collagen, type I, alpha 2	Col1a2	157.81	-0.193272	0.170994	-1.13029	0.258355	0.996094	ENSMUSG00000029661	collagen, type I, alpha 2	Col1a2	157.81	0.297527	0.228665	1.30115	0.193207	0.999755
ENSMUSG00000030107	ubiquitin specific peptidase 18	Usp18	21.4118	1.23978	0.461095	2.68877	0.00717152	0.356097	ENSMUSG00000030107	ubiquitin specific peptidase 18	Usp18	21.4118	0.640298	0.505346	1.26705	0.205138	0.996094	ENSMUSG00000030107	ubiquitin specific peptidase 18	Usp18	21.4118	-1.09102	0.64745	-1.68511	0.0919678	0.999755
ENSMUSG00000064372	NA	NA	377.893	0.94528	0.352179	2.68409	0.00727284	0.359454	ENSMUSG00000064372	NA	NA	377.893	0.751449	0.376755	1.99453	0.0460942	0.996094	ENSMUSG00000064372	NA	NA	377.893	-0.936783	0.497319	-1.88367	0.0596102	0.999755
ENSMUSG00000017670	engulfment and cell motility 2	Elmo2	1566.38	-0.180527	0.0672891	-2.68285	0.00729967	0.359454	ENSMUSG00000017670	engulfment and cell motility 2	Elmo2	1566.38	-0.0850584	0.0719741	-1.18179	0.237288	0.996094	ENSMUSG00000017670	engulfment and cell motility 2	Elmo2	1566.38	0.103786	0.0954327	1.08753	0.276803	0.999755
ENSMUSG00000017417	plexin domain containing 1	Plxdc1	257.052	0.335238	0.125007	2.68177	0.00732345	0.359454	ENSMUSG00000017417	plexin domain containing 1	Plxdc1	257.052	0.177142	0.13533	1.30897	0.190545	0.996094	ENSMUSG00000017417	plexin domain containing 1	Plxdc1	257.052	-0.273729	0.177122	-1.54543	0.122242	0.999755
ENSMUSG00000017390	aldolase C, fructose-bisphosphate	Aldoc	7660.85	0.199275	0.0743147	2.6815	0.00732937	0.359454	ENSMUSG00000017390	aldolase C, fructose-bisphosphate	Aldoc	7660.85	0.0461718	0.0795458	0.580443	0.561616	0.996094	ENSMUSG00000017390	aldolase C, fructose-bisphosphate	Aldoc	7660.85	-0.1378	0.105151	-1.31049	0.190029	0.999755
ENSMUSG00000031803	UDP-GlcNAc:betaGal beta-1,3-N-acetylglucosaminyltransferase 3	B3gnt3	7.1038	1.99695	0.744883	2.6809	0.00734255	0.359454	ENSMUSG00000031803	UDP-GlcNAc:betaGal beta-1,3-N-acetylglucosaminyltransferase 3	B3gnt3	7.1038	1.791	0.790947	2.26438	0.0235509	0.996094	ENSMUSG00000031803	UDP-GlcNAc:betaGal beta-1,3-N-acetylglucosaminyltransferase 3	B3gnt3	7.1038	-2.02535	0.969523	-2.08902	0.0367058	0.999755
ENSMUSG00000045180	shroom family member 2	Shroom2	1149.2	-0.195823	0.0730898	-2.67921	0.00737958	0.360252	ENSMUSG00000045180	shroom family member 2	Shroom2	1149.2	0.0513066	0.0777228	0.660123	0.509175	0.996094	ENSMUSG00000045180	shroom family member 2	Shroom2	1149.2	-0.000245875	0.103344	-0.00237919	0.998102	0.999755
ENSMUSG00000066026	dehydrogenase/reductase (SDR family) member 3	Dhrs3	115.81	0.45609	0.170346	2.67744	0.00741875	0.36115	ENSMUSG00000066026	dehydrogenase/reductase (SDR family) member 3	Dhrs3	115.81	0.0625289	0.187705	0.333123	0.739041	0.996094	ENSMUSG00000066026	dehydrogenase/reductase (SDR family) member 3	Dhrs3	115.81	-0.32581	0.243774	-1.33652	0.181379	0.999755
ENSMUSG00000028645	solute carrier family 2 (facilitated glucose transporter), member 1	Slc2a1	884.957	0.323852	0.121017	2.6761	0.00744854	0.361587	ENSMUSG00000028645	solute carrier family 2 (facilitated glucose transporter), member 1	Slc2a1	884.957	0.0692539	0.130111	0.532269	0.59454	0.996094	ENSMUSG00000028645	solute carrier family 2 (facilitated glucose transporter), member 1	Slc2a1	884.957	-0.260928	0.171536	-1.52113	0.128227	0.999755
ENSMUSG00000048707	taperin	Tprn	153.187	0.397029	0.148414	2.67515	0.00746956	0.361597	ENSMUSG00000048707	taperin	Tprn	153.187	-0.0322997	0.164146	-0.196774	0.844005	0.996094	ENSMUSG00000048707	taperin	Tprn	153.187	-0.142395	0.212797	-0.66916	0.503393	0.999755
ENSMUSG00000063632	SRY (sex determining region Y)-box 11	Sox11	129.514	-0.393633	0.147363	-2.67117	0.00755874	0.364243	ENSMUSG00000063632	SRY (sex determining region Y)-box 11	Sox11	129.514	-0.151881	0.156206	-0.972312	0.330895	0.996094	ENSMUSG00000063632	SRY (sex determining region Y)-box 11	Sox11	129.514	0.150547	0.210243	0.716062	0.473953	0.999755
ENSMUSG00000031255	synaptotagmin-like 4	Sytl4	60.2621	0.831982	0.311585	2.67016	0.00758145	0.364243	ENSMUSG00000031255	synaptotagmin-like 4	Sytl4	60.2621	0.416524	0.338425	1.23077	0.218409	0.996094	ENSMUSG00000031255	synaptotagmin-like 4	Sytl4	60.2621	-0.586735	0.439395	-1.33532	0.18177	0.999755
ENSMUSG00000052852	receptor accessory protein 1	Reep1	1773.27	-0.159164	0.0596137	-2.66991	0.00758708	0.364243	ENSMUSG00000052852	receptor accessory protein 1	Reep1	1773.27	0.0455136	0.0634931	0.716826	0.473481	0.996094	ENSMUSG00000052852	receptor accessory protein 1	Reep1	1773.27	0.063815	0.0842526	0.757425	0.448795	0.999755
ENSMUSG00000024235	mitogen-activated protein kinase kinase kinase 8	Map3k8	13.1513	1.27894	0.479466	2.66743	0.00764343	0.365937	ENSMUSG00000024235	mitogen-activated protein kinase kinase kinase 8	Map3k8	13.1513	0.678727	0.530938	1.27835	0.201125	0.996094	ENSMUSG00000024235	mitogen-activated protein kinase kinase kinase 8	Map3k8	13.1513	-1.30833	0.672877	-1.94438	0.0518492	0.999755
ENSMUSG00000078490	cilia and flagella associated protein 74	Cfap74	119.947	0.423191	0.158804	2.66486	0.00770208	0.367732	ENSMUSG00000078490	cilia and flagella associated protein 74	Cfap74	119.947	0.362598	0.171186	2.11815	0.0341626	0.996094	ENSMUSG00000078490	cilia and flagella associated protein 74	Cfap74	119.947	-0.407479	0.223021	-1.82709	0.067687	0.999755
ENSMUSG00000009092	Der1-like domain family, member 3	Derl3	8.83975	1.44211	0.542679	2.65739	0.00787487	0.374952	ENSMUSG00000009092	Der1-like domain family, member 3	Derl3	8.83975	0.490084	0.622035	0.787872	0.430771	0.996094	ENSMUSG00000009092	Der1-like domain family, member 3	Derl3	8.83975	-1.19906	0.771184	-1.55483	0.119986	0.999755
ENSMUSG00000035615	FERM and PDZ domain containing 1	Frmpd1	121.211	0.420668	0.158552	2.65319	0.00797346	0.378414	ENSMUSG00000035615	FERM and PDZ domain containing 1	Frmpd1	121.211	0.035872	0.174969	0.20502	0.837557	0.996094	ENSMUSG00000035615	FERM and PDZ domain containing 1	Frmpd1	121.211	-0.547583	0.228789	-2.3934	0.0166932	0.999755
ENSMUSG00000041313	solute carrier family 7 (cationic amino acid transporter, y+ system), member 1	Slc7a1	526.184	-0.226943	0.0855834	-2.65172	0.00800837	0.378414	ENSMUSG00000041313	solute carrier family 7 (cationic amino acid transporter, y+ system), member 1	Slc7a1	526.184	0.0728094	0.0904953	0.804566	0.42107	0.996094	ENSMUSG00000041313	solute carrier family 7 (cationic amino acid transporter, y+ system), member 1	Slc7a1	526.184	-0.093276	0.121098	-0.770255	0.441149	0.999755
ENSMUSG00000020696	ring finger and FYVE like domain containing protein	Rffl	236.704	0.315295	0.118911	2.65153	0.00801292	0.378414	ENSMUSG00000020696	ring finger and FYVE like domain containing protein	Rffl	236.704	0.186694	0.128807	1.4494	0.147225	0.996094	ENSMUSG00000020696	ring finger and FYVE like domain containing protein	Rffl	236.704	-0.337023	0.168681	-1.99798	0.0457183	0.999755
ENSMUSG00000067212	histocompatibility 2, T region locus 23	H2-T23	80.2781	0.460005	0.173908	2.64511	0.00816652	0.384527	ENSMUSG00000067212	histocompatibility 2, T region locus 23	H2-T23	80.2781	0.0855125	0.193432	0.442081	0.658431	0.996094	ENSMUSG00000067212	histocompatibility 2, T region locus 23	H2-T23	80.2781	-0.348453	0.249684	-1.39558	0.162842	0.999755
ENSMUSG00000031995	suppression of tumorigenicity 14 (colon carcinoma)	St14	8.93406	1.36569	0.516469	2.64428	0.0081866	0.384527	ENSMUSG00000031995	suppression of tumorigenicity 14 (colon carcinoma)	St14	8.93406	-0.297052	0.646671	-0.459355	0.645979	0.996094	ENSMUSG00000031995	suppression of tumorigenicity 14 (colon carcinoma)	St14	8.93406	-0.581265	0.786018	-0.739507	0.459599	0.999755
ENSMUSG00000103472	protocadherin gamma subfamily A, 7	Pcdhga7	160.698	0.384088	0.145446	2.64075	0.00827226	0.387503	ENSMUSG00000103472	protocadherin gamma subfamily A, 7	Pcdhga7	160.698	-0.0178772	0.160522	-0.111369	0.911324	0.996094	ENSMUSG00000103472	protocadherin gamma subfamily A, 7	Pcdhga7	160.698	-0.185864	0.208495	-0.891454	0.372686	0.999755
ENSMUSG00000024892	pyruvate carboxylase	Pcx	691.386	0.248091	0.094104	2.63635	0.00838031	0.39048	ENSMUSG00000024892	pyruvate carboxylase	Pcx	691.386	0.20314	0.101029	2.01071	0.0443566	0.996094	ENSMUSG00000024892	pyruvate carboxylase	Pcx	691.386	-0.218895	0.132978	-1.64609	0.0997444	0.999755
ENSMUSG00000034211	mitochondrial ribosomal protein S17	Mrps17	279.385	-0.302295	0.114665	-2.63633	0.00838075	0.39048	ENSMUSG00000034211	mitochondrial ribosomal protein S17	Mrps17	279.385	0.0190045	0.121038	0.157012	0.875235	0.996094	ENSMUSG00000034211	mitochondrial ribosomal protein S17	Mrps17	279.385	0.0784297	0.162023	0.484066	0.628339	0.999755
ENSMUSG00000073421	histocompatibility 2, class II antigen A, beta 1	H2-Ab1	25.5717	1.08428	0.411554	2.6346	0.00842369	0.391431	ENSMUSG00000073421	histocompatibility 2, class II antigen A, beta 1	H2-Ab1	25.5717	-0.451047	0.484473	-0.931004	0.351851	0.996094	ENSMUSG00000073421	histocompatibility 2, class II antigen A, beta 1	H2-Ab1	25.5717	0.0690006	0.606657	0.113739	0.909445	0.999755
ENSMUSG00000025504	EPS8-like 2	Eps8l2	65.058	0.592691	0.225096	2.63306	0.00846205	0.392165	ENSMUSG00000025504	EPS8-like 2	Eps8l2	65.058	0.0599052	0.24994	0.239678	0.81058	0.996094	ENSMUSG00000025504	EPS8-like 2	Eps8l2	65.058	-0.602798	0.324537	-1.85741	0.0632529	0.999755
ENSMUSG00000028914	caspase 9	Casp9	281.343	0.276194	0.105153	2.6266	0.00862436	0.398504	ENSMUSG00000028914	caspase 9	Casp9	281.343	0.162081	0.113986	1.42195	0.155042	0.996094	ENSMUSG00000028914	caspase 9	Casp9	281.343	-0.175132	0.148837	-1.17667	0.239328	0.999755
ENSMUSG00000032503	cyclic AMP-regulated phosphoprotein, 21	Arpp21	4437.06	-0.25266	0.0962221	-2.6258	0.00864468	0.398504	ENSMUSG00000032503	cyclic AMP-regulated phosphoprotein, 21	Arpp21	4437.06	-0.116621	0.102849	-1.1339	0.256836	0.996094	ENSMUSG00000032503	cyclic AMP-regulated phosphoprotein, 21	Arpp21	4437.06	0.081356	0.136162	0.597493	0.550178	0.999755
ENSMUSG00000034863	anoctamin 8	Ano8	239.769	-0.327958	0.125055	-2.62251	0.00872836	0.40031	ENSMUSG00000034863	anoctamin 8	Ano8	239.769	-0.155192	0.133344	-1.16385	0.244485	0.996094	ENSMUSG00000034863	anoctamin 8	Ano8	239.769	0.124314	0.178233	0.697483	0.485501	0.999755
ENSMUSG00000003934	ephrin B3	Efnb3	1099.8	0.210328	0.0802106	2.6222	0.00873636	0.40031	ENSMUSG00000003934	ephrin B3	Efnb3	1099.8	0.0716617	0.086348	0.829917	0.406586	0.996094	ENSMUSG00000003934	ephrin B3	Efnb3	1099.8	-0.212683	0.113799	-1.86894	0.0616316	0.999755
ENSMUSG00000051504	sialic acid binding Ig-like lectin H	Siglech	144.942	0.43008	0.164055	2.62155	0.00875297	0.40031	ENSMUSG00000051504	sialic acid binding Ig-like lectin H	Siglech	144.942	0.326397	0.176931	1.84477	0.0650711	0.996094	ENSMUSG00000051504	sialic acid binding Ig-like lectin H	Siglech	144.942	-0.387093	0.231115	-1.6749	0.0939545	0.999755
ENSMUSG00000031232	magnesium transporter 1	Magt1	268.102	0.314072	0.119908	2.61927	0.00881181	0.401868	ENSMUSG00000031232	magnesium transporter 1	Magt1	268.102	-0.00710015	0.131313	-0.0540704	0.956879	0.996165	ENSMUSG00000031232	magnesium transporter 1	Magt1	268.102	-0.0701315	0.171054	-0.409996	0.681809	0.999755
ENSMUSG00000060012	kinesin family member 13B	Kif13b	284.758	0.385275	0.147164	2.618	0.0088446	0.401868	ENSMUSG00000060012	kinesin family member 13B	Kif13b	284.758	0.205942	0.158723	1.29749	0.194464	0.996094	ENSMUSG00000060012	kinesin family member 13B	Kif13b	284.758	-0.228799	0.208068	-1.09963	0.271492	0.999755
ENSMUSG00000002985	apolipoprotein E	Apoe	6796.28	0.323044	0.123415	2.61755	0.00885641	0.401868	ENSMUSG00000002985	apolipoprotein E	Apoe	6796.28	-0.104085	0.132091	-0.787983	0.430707	0.996094	ENSMUSG00000002985	apolipoprotein E	Apoe	6796.28	-0.0742168	0.174629	-0.424996	0.670839	0.999755
ENSMUSG00000085566	NA	NA	69.5074	-0.578255	0.221039	-2.61607	0.00889476	0.402025	ENSMUSG00000085566	NA	NA	69.5074	-0.165717	0.232009	-0.71427	0.47506	0.996094	ENSMUSG00000085566	NA	NA	69.5074	0.0127993	0.315672	0.0405461	0.967658	0.999755
ENSMUSG00000032327	stimulated by retinoic acid gene 6	Stra6	62.3761	0.654145	0.250165	2.61485	0.00892671	0.402025	ENSMUSG00000032327	stimulated by retinoic acid gene 6	Stra6	62.3761	-0.0152887	0.278737	-0.05485	0.956258	0.996165	ENSMUSG00000032327	stimulated by retinoic acid gene 6	Stra6	62.3761	-0.356319	0.35969	-0.990628	0.321867	0.999755
ENSMUSG00000020181	neuron navigator 3	Nav3	680.511	-0.282395	0.108036	-2.61389	0.00895174	0.402025	ENSMUSG00000020181	neuron navigator 3	Nav3	680.511	0.112152	0.114533	0.979209	0.327477	0.996094	ENSMUSG00000020181	neuron navigator 3	Nav3	680.511	-0.0803865	0.152584	-0.526833	0.59831	0.999755
ENSMUSG00000028111	cathepsin K	Ctsk	28.9196	-0.750407	0.287087	-2.61387	0.0089524	0.402025	ENSMUSG00000028111	cathepsin K	Ctsk	28.9196	-0.156569	0.292027	-0.536147	0.591857	0.996094	ENSMUSG00000028111	cathepsin K	Ctsk	28.9196	0.834851	0.398303	2.09602	0.0360805	0.999755
ENSMUSG00000022574	nicotinate phosphoribosyltransferase	Naprt	31.7868	0.826149	0.316417	2.61095	0.0090292	0.404429	ENSMUSG00000022574	nicotinate phosphoribosyltransferase	Naprt	31.7868	0.496758	0.345714	1.4369	0.150745	0.996094	ENSMUSG00000022574	nicotinate phosphoribosyltransferase	Naprt	31.7868	-0.825299	0.44527	-1.85348	0.0638135	0.999755
ENSMUSG00000013698	phosphoprotein enriched in astrocytes 15A	Pea15a	5166.44	0.187708	0.0720004	2.60703	0.00913303	0.40739	ENSMUSG00000013698	phosphoprotein enriched in astrocytes 15A	Pea15a	5166.44	0.0326275	0.0771327	0.423005	0.672292	0.996094	ENSMUSG00000013698	phosphoprotein enriched in astrocytes 15A	Pea15a	5166.44	0.0243183	0.101873	0.238712	0.811329	0.999755
ENSMUSG00000075284	WAS/WASL interacting protein family, member 1	Wipf1	170	0.338748	0.129953	2.60669	0.00914219	0.40739	ENSMUSG00000075284	WAS/WASL interacting protein family, member 1	Wipf1	170	0.0595513	0.142951	0.416585	0.676982	0.996094	ENSMUSG00000075284	WAS/WASL interacting protein family, member 1	Wipf1	170	-0.0875101	0.185131	-0.472694	0.636432	0.999755
ENSMUSG00000030087	Kruppel-like factor 15	Klf15	165.343	0.44098	0.169695	2.59866	0.00935884	0.415756	ENSMUSG00000030087	Kruppel-like factor 15	Klf15	165.343	0.218062	0.183757	1.18669	0.235351	0.996094	ENSMUSG00000030087	Kruppel-like factor 15	Klf15	165.343	-0.429666	0.240607	-1.78576	0.0741379	0.999755
ENSMUSG00000075014	NA	NA	3.24085	4.38686	1.68989	2.59595	0.00943301	0.415756	ENSMUSG00000075014	NA	NA	3.24085	1.49794	1.96325	0.762993	0.445468	0.996094	ENSMUSG00000075014	NA	NA	3.24085	-2.00142	2.15038	-0.930726	0.351995	0.999755
ENSMUSG00000071176	Rho guanine nucleotide exchange factor (GEF) 10	Arhgef10	522.942	0.310563	0.119638	2.59585	0.00943572	0.415756	ENSMUSG00000071176	Rho guanine nucleotide exchange factor (GEF) 10	Arhgef10	522.942	-0.156867	0.130103	-1.20571	0.227929	0.996094	ENSMUSG00000071176	Rho guanine nucleotide exchange factor (GEF) 10	Arhgef10	522.942	-0.159856	0.170851	-0.93565	0.349453	0.999755
ENSMUSG00000044811	cDNA sequence AF251705	AF251705	29.1561	0.795899	0.306628	2.59565	0.00944123	0.415756	ENSMUSG00000044811	cDNA sequence AF251705	AF251705	29.1561	0.271903	0.342485	0.793914	0.427246	0.996094	ENSMUSG00000044811	cDNA sequence AF251705	AF251705	29.1561	-0.448145	0.43488	-1.0305	0.302775	0.999755
ENSMUSG00000030681	major vault protein	Mvp	51.515	0.731579	0.281973	2.5945	0.0094729	0.415756	ENSMUSG00000030681	major vault protein	Mvp	51.515	0.195766	0.311251	0.628966	0.529371	0.996094	ENSMUSG00000030681	major vault protein	Mvp	51.515	-0.244771	0.399778	-0.612268	0.54036	0.999755
ENSMUSG00000042348	ADP-ribosylation factor-like 15	Arl15	434.483	-0.236737	0.0912463	-2.59448	0.00947346	0.415756	ENSMUSG00000042348	ADP-ribosylation factor-like 15	Arl15	434.483	-0.00379846	0.0968354	-0.0392259	0.96871	0.996929	ENSMUSG00000042348	ADP-ribosylation factor-like 15	Arl15	434.483	0.105441	0.129105	0.816707	0.414096	0.999755
ENSMUSG00000063234	G protein-coupled receptor 84	Gpr84	7.75256	1.60875	0.621213	2.58969	0.00960614	0.420516	ENSMUSG00000063234	G protein-coupled receptor 84	Gpr84	7.75256	0.402687	0.716481	0.562035	0.574092	0.996094	ENSMUSG00000063234	G protein-coupled receptor 84	Gpr84	7.75256	-1.43476	0.894129	-1.60464	0.108573	0.999755
ENSMUSG00000025199	conserved helix-loop-helix ubiquitous kinase	Chuk	249.674	-0.296081	0.114439	-2.58723	0.00967511	0.422472	ENSMUSG00000025199	conserved helix-loop-helix ubiquitous kinase	Chuk	249.674	-0.138557	0.122111	-1.13468	0.25651	0.996094	ENSMUSG00000025199	conserved helix-loop-helix ubiquitous kinase	Chuk	249.674	0.231029	0.162776	1.4193	0.155811	0.999755
ENSMUSG00000021326	tripartite motif-containing 27	Trim27	182.463	0.390652	0.151117	2.5851	0.00973498	0.424021	ENSMUSG00000021326	tripartite motif-containing 27	Trim27	182.463	0.127273	0.164432	0.774013	0.438923	0.996094	ENSMUSG00000021326	tripartite motif-containing 27	Trim27	182.463	-0.28393	0.214771	-1.32201	0.186165	0.999755
ENSMUSG00000045502	hydroxycarboxylic acid receptor 2	Hcar2	2.9545	3.30605	1.27943	2.584	0.00976616	0.424315	ENSMUSG00000045502	hydroxycarboxylic acid receptor 2	Hcar2	2.9545	1.01742	1.51869	0.669932	0.502901	0.996094	ENSMUSG00000045502	hydroxycarboxylic acid receptor 2	Hcar2	2.9545	-1.66621	1.71443	-0.971875	0.331113	0.999755
ENSMUSG00000048612	myoferlin	Myof	60.3987	0.61886	0.240121	2.57728	0.00995812	0.429835	ENSMUSG00000048612	myoferlin	Myof	60.3987	0.216595	0.264273	0.81959	0.41245	0.996094	ENSMUSG00000048612	myoferlin	Myof	60.3987	-0.296679	0.340237	-0.871977	0.383221	0.999755
ENSMUSG00000030350	protein arginine N-methyltransferase 8	Prmt8	723.427	-0.255522	0.0991531	-2.57705	0.00996477	0.429835	ENSMUSG00000030350	protein arginine N-methyltransferase 8	Prmt8	723.427	-0.141171	0.106013	-1.33164	0.18298	0.996094	ENSMUSG00000030350	protein arginine N-methyltransferase 8	Prmt8	723.427	0.0391173	0.140909	0.277607	0.781314	0.999755
ENSMUSG00000009670	testis expressed gene 11	Tex11	3.73429	2.48696	0.965078	2.57696	0.00996746	0.429835	ENSMUSG00000009670	testis expressed gene 11	Tex11	3.73429	0.976756	1.11234	0.878112	0.379883	0.996094	ENSMUSG00000009670	testis expressed gene 11	Tex11	3.73429	-2.05997	1.32583	-1.55372	0.120251	0.999755
ENSMUSG00000045954	serum deprivation response	Sdpr	177.295	0.341263	0.132473	2.5761	0.00999214	0.429835	ENSMUSG00000045954	serum deprivation response	Sdpr	177.295	0.348515	0.142143	2.45186	0.014212	0.996094	ENSMUSG00000045954	serum deprivation response	Sdpr	177.295	-0.596833	0.187147	-3.18911	0.00142712	0.999755
ENSMUSG00000046834	keratin 1	Krt1	28.8427	0.726643	0.28272	2.57018	0.0101645	0.433532	ENSMUSG00000046834	keratin 1	Krt1	28.8427	0.213675	0.317613	0.67275	0.501106	0.996094	ENSMUSG00000046834	keratin 1	Krt1	28.8427	-0.674351	0.406263	-1.65989	0.0969374	0.999755
ENSMUSG00000026303	melanophilin	Mlph	24.7606	0.864721	0.336467	2.57	0.0101699	0.433532	ENSMUSG00000026303	melanophilin	Mlph	24.7606	0.149386	0.382132	0.390929	0.69585	0.996094	ENSMUSG00000026303	melanophilin	Mlph	24.7606	-0.282427	0.480558	-0.587706	0.55673	0.999755
ENSMUSG00000059991	neuronal pentraxin 2	Nptx2	358.863	-0.302961	0.117904	-2.56956	0.0101828	0.433532	ENSMUSG00000059991	neuronal pentraxin 2	Nptx2	358.863	-0.387818	0.127341	-3.0455	0.00232292	0.996094	ENSMUSG00000059991	neuronal pentraxin 2	Nptx2	358.863	0.0190803	0.169705	0.112432	0.910481	0.999755
ENSMUSG00000046447	calcium/calmodulin-dependent protein kinase II inhibitor 1	Camk2n1	14599.6	-0.302323	0.117702	-2.56855	0.0102124	0.433532	ENSMUSG00000046447	calcium/calmodulin-dependent protein kinase II inhibitor 1	Camk2n1	14599.6	-0.0849078	0.125812	-0.674878	0.499753	0.996094	ENSMUSG00000046447	calcium/calmodulin-dependent protein kinase II inhibitor 1	Camk2n1	14599.6	0.0999229	0.166467	0.600255	0.548336	0.999755
ENSMUSG00000029484	annexin A3	Anxa3	108.864	0.476399	0.1855	2.56819	0.010223	0.433532	ENSMUSG00000029484	annexin A3	Anxa3	108.864	-0.142486	0.207319	-0.687278	0.491908	0.996094	ENSMUSG00000029484	annexin A3	Anxa3	108.864	0.0533654	0.266789	0.200028	0.841458	0.999755
ENSMUSG00000023186	von Willebrand factor A domain containing 5A	Vwa5a	273.479	0.362849	0.141358	2.56688	0.0102618	0.433532	ENSMUSG00000023186	von Willebrand factor A domain containing 5A	Vwa5a	273.479	0.123536	0.153115	0.806817	0.419772	0.996094	ENSMUSG00000023186	von Willebrand factor A domain containing 5A	Vwa5a	273.479	-0.0770792	0.200121	-0.385162	0.700117	0.999755
ENSMUSG00000090919	poly(A) binding protein, cytoplasmic 4-like	Pabpc4l	4.25496	-2.46243	0.959332	-2.56682	0.0102637	0.433532	ENSMUSG00000090919	poly(A) binding protein, cytoplasmic 4-like	Pabpc4l	4.25496	-0.259164	0.777698	-0.333245	0.73895	0.996094	ENSMUSG00000090919	poly(A) binding protein, cytoplasmic 4-like	Pabpc4l	4.25496	2.43786	1.21313	2.00956	0.0444775	0.999755
ENSMUSG00000022678	nuclear distribution gene E homolog 1 (A nidulans)	Nde1	252.307	0.394506	0.153723	2.56635	0.0102776	0.433532	ENSMUSG00000022678	nuclear distribution gene E homolog 1 (A nidulans)	Nde1	252.307	0.163737	0.166099	0.985775	0.324244	0.996094	ENSMUSG00000022678	nuclear distribution gene E homolog 1 (A nidulans)	Nde1	252.307	-0.483037	0.218406	-2.21165	0.026991	0.999755
ENSMUSG00000017837	NFKB inhibitor interacting Ras-like protein 2	Nkiras2	185.144	-0.350161	0.136579	-2.56381	0.0103531	0.435277	ENSMUSG00000017837	NFKB inhibitor interacting Ras-like protein 2	Nkiras2	185.144	-0.203865	0.145908	-1.39721	0.16235	0.996094	ENSMUSG00000017837	NFKB inhibitor interacting Ras-like protein 2	Nkiras2	185.144	0.238349	0.194822	1.22342	0.22117	0.999755
ENSMUSG00000040033	signal transducer and activator of transcription 2	Stat2	208.896	0.339694	0.132524	2.56327	0.0103691	0.435277	ENSMUSG00000040033	signal transducer and activator of transcription 2	Stat2	208.896	0.235046	0.143181	1.6416	0.100672	0.996094	ENSMUSG00000040033	signal transducer and activator of transcription 2	Stat2	208.896	-0.203057	0.186891	-1.0865	0.277257	0.999755
ENSMUSG00000000861	B cell CLL/lymphoma 11A (zinc finger protein)	Bcl11a	645.456	-0.212512	0.0829453	-2.56207	0.0104051	0.435736	ENSMUSG00000000861	B cell CLL/lymphoma 11A (zinc finger protein)	Bcl11a	645.456	-0.0932616	0.0886729	-1.05175	0.292915	0.996094	ENSMUSG00000000861	B cell CLL/lymphoma 11A (zinc finger protein)	Bcl11a	645.456	0.0581944	0.117964	0.493323	0.621785	0.999755
ENSMUSG00000048001	hairy and enhancer of split 5 (Drosophila)	Hes5	36.856	-0.905865	0.354366	-2.5563	0.0105793	0.440963	ENSMUSG00000048001	hairy and enhancer of split 5 (Drosophila)	Hes5	36.856	-0.889947	0.382599	-2.32606	0.0200154	0.996094	ENSMUSG00000048001	hairy and enhancer of split 5 (Drosophila)	Hes5	36.856	1.03159	0.511066	2.01852	0.0435374	0.999755
ENSMUSG00000073490	expressed sequence AI607873	AI607873	4.4691	2.12065	0.829792	2.55564	0.0105992	0.440963	ENSMUSG00000073490	expressed sequence AI607873	AI607873	4.4691	0.464488	0.992873	0.467823	0.639912	0.996094	ENSMUSG00000073490	expressed sequence AI607873	AI607873	4.4691	-1.22093	1.17932	-1.03529	0.300535	0.999755
ENSMUSG00000024371	complement component 2 (within H-2S)	C2	17.4332	0.952317	0.372666	2.55542	0.010606	0.440963	ENSMUSG00000024371	complement component 2 (within H-2S)	C2	17.4332	0.448745	0.416686	1.07694	0.281507	0.996094	ENSMUSG00000024371	complement component 2 (within H-2S)	C2	17.4332	-0.626668	0.522739	-1.19882	0.2306	0.999755
ENSMUSG00000073295	nudix (nucleoside diphosphate linked moiety X)-type motif 11	Nudt11	426.992	-0.255589	0.100052	-2.55457	0.0106319	0.440985	ENSMUSG00000073295	nudix (nucleoside diphosphate linked moiety X)-type motif 11	Nudt11	426.992	0.0144216	0.106062	0.135973	0.891843	0.996094	ENSMUSG00000073295	nudix (nucleoside diphosphate linked moiety X)-type motif 11	Nudt11	426.992	0.113476	0.141368	0.802702	0.422147	0.999755
ENSMUSG00000037405	intercellular adhesion molecule 1	Icam1	31.5227	0.783217	0.306936	2.55173	0.010719	0.443429	ENSMUSG00000037405	intercellular adhesion molecule 1	Icam1	31.5227	-0.366826	0.361031	-1.01605	0.309605	0.996094	ENSMUSG00000037405	intercellular adhesion molecule 1	Icam1	31.5227	-0.132974	0.455002	-0.29225	0.770095	0.999755
ENSMUSG00000015354	procollagen C-endopeptidase enhancer 2	Pcolce2	98.027	0.550305	0.215837	2.54963	0.0107837	0.443429	ENSMUSG00000015354	procollagen C-endopeptidase enhancer 2	Pcolce2	98.027	0.364401	0.233285	1.56204	0.118278	0.996094	ENSMUSG00000015354	procollagen C-endopeptidase enhancer 2	Pcolce2	98.027	-0.38931	0.303754	-1.28166	0.199961	0.999755
ENSMUSG00000101162	NA	NA	35.38	0.785861	0.308227	2.54962	0.0107842	0.443429	ENSMUSG00000101162	NA	NA	35.38	0.558229	0.334679	1.66796	0.0953243	0.996094	ENSMUSG00000101162	NA	NA	35.38	-0.513068	0.428559	-1.19719	0.231231	0.999755
ENSMUSG00000024397	allograft inflammatory factor 1	Aif1	47.2075	0.597496	0.234407	2.54897	0.0108042	0.443429	ENSMUSG00000024397	allograft inflammatory factor 1	Aif1	47.2075	0.0253457	0.265022	0.0956364	0.923809	0.996094	ENSMUSG00000024397	allograft inflammatory factor 1	Aif1	47.2075	-0.0570389	0.335998	-0.169759	0.865199	0.999755
ENSMUSG00000030256	basic helix-loop-helix family, member e41	Bhlhe41	474.261	0.260185	0.102093	2.54851	0.0108184	0.443429	ENSMUSG00000030256	basic helix-loop-helix family, member e41	Bhlhe41	474.261	0.252336	0.10953	2.30381	0.0212331	0.996094	ENSMUSG00000030256	basic helix-loop-helix family, member e41	Bhlhe41	474.261	-0.137037	0.143753	-0.95328	0.340448	0.999755
ENSMUSG00000029378	amphiregulin	Areg	1.38635	-6.41234	2.51829	-2.5463	0.010887	NA	ENSMUSG00000029378	amphiregulin	Areg	1.38635	-1.17248	1.34017	-0.874872	0.381643	0.996094	ENSMUSG00000029378	amphiregulin	Areg	1.38635	5.55187	2.88809	1.92234	0.0545634	0.999755
ENSMUSG00000020227	interleukin-1 receptor-associated kinase 3	Irak3	16.6681	1.0553	0.414649	2.54505	0.0109261	0.446787	ENSMUSG00000020227	interleukin-1 receptor-associated kinase 3	Irak3	16.6681	0.205237	0.473454	0.433489	0.66466	0.996094	ENSMUSG00000020227	interleukin-1 receptor-associated kinase 3	Irak3	16.6681	-0.483906	0.592686	-0.816463	0.414235	0.999755
ENSMUSG00000019647	sema domain, transmembrane domain (TM), and cytoplasmic domain, (semaphorin) 6A	Sema6a	298.582	-0.293989	0.115774	-2.53932	0.0111067	0.452987	ENSMUSG00000019647	sema domain, transmembrane domain (TM), and cytoplasmic domain, (semaphorin) 6A	Sema6a	298.582	0.064172	0.122028	0.525878	0.598973	0.996094	ENSMUSG00000019647	sema domain, transmembrane domain (TM), and cytoplasmic domain, (semaphorin) 6A	Sema6a	298.582	0.0931955	0.163157	0.571202	0.567863	0.999755
ENSMUSG00000026782	abl-interactor 2	Abi2	2520.25	-0.199632	0.0786604	-2.53789	0.0111522	0.452987	ENSMUSG00000026782	abl-interactor 2	Abi2	2520.25	-0.0332253	0.0840123	-0.395481	0.692488	0.996094	ENSMUSG00000026782	abl-interactor 2	Abi2	2520.25	0.0802066	0.11131	0.720571	0.471174	0.999755
ENSMUSG00000030551	nuclear receptor subfamily 2, group F, member 2	Nr2f2	293.392	0.339636	0.133832	2.53778	0.0111559	0.452987	ENSMUSG00000030551	nuclear receptor subfamily 2, group F, member 2	Nr2f2	293.392	0.334506	0.143453	2.33182	0.0197102	0.996094	ENSMUSG00000030551	nuclear receptor subfamily 2, group F, member 2	Nr2f2	293.392	-0.233769	0.18815	-1.24246	0.214067	0.999755
ENSMUSG00000032908	sphingosine-1-phosphate phosphotase 2	Sgpp2	375.264	0.284782	0.11228	2.53635	0.0112015	0.453778	ENSMUSG00000032908	sphingosine-1-phosphate phosphotase 2	Sgpp2	375.264	0.127953	0.121391	1.05405	0.291858	0.996094	ENSMUSG00000032908	sphingosine-1-phosphate phosphotase 2	Sgpp2	375.264	-0.112882	0.158965	-0.710106	0.477638	0.999755
ENSMUSG00000020423	B cell translocation gene 2, anti-proliferative	Btg2	159.71	-0.57623	0.227308	-2.53502	0.0112441	0.454446	ENSMUSG00000020423	B cell translocation gene 2, anti-proliferative	Btg2	159.71	0.265127	0.237953	1.1142	0.265195	0.996094	ENSMUSG00000020423	B cell translocation gene 2, anti-proliferative	Btg2	159.71	-0.0106429	0.31915	-0.0333476	0.973397	0.999755
ENSMUSG00000041870	ankyrin repeat domain 13a	Ankrd13a	462.604	0.276213	0.109032	2.53331	0.0112991	0.455528	ENSMUSG00000041870	ankyrin repeat domain 13a	Ankrd13a	462.604	-0.01915	0.118395	-0.161747	0.871505	0.996094	ENSMUSG00000041870	ankyrin repeat domain 13a	Ankrd13a	462.604	-0.180876	0.155389	-1.16402	0.244417	0.999755
ENSMUSG00000037855	zinc finger protein 365	Zfp365	5420.86	-0.217004	0.0856858	-2.53256	0.0113233	0.455528	ENSMUSG00000037855	zinc finger protein 365	Zfp365	5420.86	-0.00382302	0.0915411	-0.0417628	0.966688	0.996522	ENSMUSG00000037855	zinc finger protein 365	Zfp365	5420.86	0.00856223	0.121202	0.0706444	0.943681	0.999755
ENSMUSG00000024812	tight junction protein 2	Tjp2	344.396	0.306264	0.12102	2.53069	0.0113837	0.456516	ENSMUSG00000024812	tight junction protein 2	Tjp2	344.396	0.0436045	0.131413	0.331813	0.74003	0.996094	ENSMUSG00000024812	tight junction protein 2	Tjp2	344.396	-0.0888486	0.17193	-0.516771	0.605316	0.999755
ENSMUSG00000048004	transmembrane protein 196	Tmem196	143.356	-0.517404	0.204493	-2.53018	0.0114004	0.456516	ENSMUSG00000048004	transmembrane protein 196	Tmem196	143.356	-0.0739772	0.215748	-0.342887	0.731683	0.996094	ENSMUSG00000048004	transmembrane protein 196	Tmem196	143.356	0.469732	0.287995	1.63104	0.102881	0.999755
ENSMUSG00000029082	bone marrow stromal cell antigen 1	Bst1	3.91922	2.71284	1.07267	2.52906	0.011437	0.456928	ENSMUSG00000029082	bone marrow stromal cell antigen 1	Bst1	3.91922	1.22564	1.22531	1.00027	0.317182	0.996094	ENSMUSG00000029082	bone marrow stromal cell antigen 1	Bst1	3.91922	-1.27819	1.40718	-0.908332	0.363703	0.999755
ENSMUSG00000034997	5-hydroxytryptamine (serotonin) receptor 2A	Htr2a	197.288	-0.314992	0.12461	-2.52782	0.0114774	0.457288	ENSMUSG00000034997	5-hydroxytryptamine (serotonin) receptor 2A	Htr2a	197.288	-0.0220383	0.131545	-0.167534	0.86695	0.996094	ENSMUSG00000034997	5-hydroxytryptamine (serotonin) receptor 2A	Htr2a	197.288	0.113128	0.176389	0.641356	0.521291	0.999755
ENSMUSG00000047996	proline rich Gla (G-carboxyglutamic acid) 1	Prrg1	160.678	0.451418	0.178682	2.52638	0.0115246	0.457288	ENSMUSG00000047996	proline rich Gla (G-carboxyglutamic acid) 1	Prrg1	160.678	0.217073	0.193572	1.12141	0.262114	0.996094	ENSMUSG00000047996	proline rich Gla (G-carboxyglutamic acid) 1	Prrg1	160.678	-0.10001	0.252122	-0.396673	0.691608	0.999755
ENSMUSG00000027339	Ras association (RalGDS/AF-6) domain family member 2	Rassf2	857.219	0.201822	0.0798864	2.52637	0.011525	0.457288	ENSMUSG00000027339	Ras association (RalGDS/AF-6) domain family member 2	Rassf2	857.219	0.0243121	0.0863574	0.281528	0.778305	0.996094	ENSMUSG00000027339	Ras association (RalGDS/AF-6) domain family member 2	Rassf2	857.219	-0.0629702	0.113434	-0.555127	0.578808	0.999755
ENSMUSG00000026471	major histocompatibility complex, class I-related	Mr1	97.9738	0.429833	0.170231	2.52501	0.0115696	0.458016	ENSMUSG00000026471	major histocompatibility complex, class I-related	Mr1	97.9738	0.142826	0.187414	0.76209	0.446006	0.996094	ENSMUSG00000026471	major histocompatibility complex, class I-related	Mr1	97.9738	-0.0145591	0.240746	-0.060475	0.951777	0.999755
ENSMUSG00000043648	phospholipase D family, member 6	Pld6	6.54974	-1.49367	0.5918	-2.52395	0.0116044	0.458244	ENSMUSG00000043648	phospholipase D family, member 6	Pld6	6.54974	-0.731367	0.586722	-1.24653	0.21257	0.996094	ENSMUSG00000043648	phospholipase D family, member 6	Pld6	6.54974	1.37363	0.832311	1.65039	0.0988642	0.999755
ENSMUSG00000094626	cat eye syndrome chromosome region, candidate 6	Cecr6	479.449	-0.264522	0.104834	-2.52323	0.0116281	0.458244	ENSMUSG00000094626	cat eye syndrome chromosome region, candidate 6	Cecr6	479.449	-0.0881047	0.111794	-0.788101	0.430638	0.996094	ENSMUSG00000094626	cat eye syndrome chromosome region, candidate 6	Cecr6	479.449	-0.00226595	0.149016	-0.0152061	0.987868	0.999755
ENSMUSG00000040483	XIAP associated factor 1	Xaf1	41.0133	0.797881	0.316705	2.51932	0.0117582	0.460835	ENSMUSG00000040483	XIAP associated factor 1	Xaf1	41.0133	0.455239	0.344868	1.32004	0.186822	0.996094	ENSMUSG00000040483	XIAP associated factor 1	Xaf1	41.0133	-0.623749	0.445421	-1.40036	0.161406	0.999755
ENSMUSG00000035929	histocompatibility 2, Q region locus 4	H2-Q4	23.4738	0.996608	0.395631	2.51904	0.0117677	0.460835	ENSMUSG00000035929	histocompatibility 2, Q region locus 4	H2-Q4	23.4738	-0.0722828	0.459246	-0.157395	0.874934	0.996094	ENSMUSG00000035929	histocompatibility 2, Q region locus 4	H2-Q4	23.4738	0.35897	0.568663	0.631252	0.527876	0.999755
ENSMUSG00000057143	tripartite motif-containing 12C	Trim12c	26.9401	0.839147	0.333145	2.51886	0.0117735	0.460835	ENSMUSG00000057143	tripartite motif-containing 12C	Trim12c	26.9401	0.164644	0.374601	0.439519	0.660285	0.996094	ENSMUSG00000057143	tripartite motif-containing 12C	Trim12c	26.9401	-0.558306	0.477638	-1.16889	0.242448	0.999755
ENSMUSG00000011256	a disintegrin and metallopeptidase domain 19 (meltrin beta)	Adam19	187.577	-0.363379	0.144339	-2.51754	0.0118177	0.46153	ENSMUSG00000011256	a disintegrin and metallopeptidase domain 19 (meltrin beta)	Adam19	187.577	-0.0345346	0.152483	-0.226482	0.820827	0.996094	ENSMUSG00000011256	a disintegrin and metallopeptidase domain 19 (meltrin beta)	Adam19	187.577	-0.0317471	0.204939	-0.15491	0.876893	0.999755
ENSMUSG00000032220	myosin IE	Myo1e	202.807	0.299219	0.118921	2.51611	0.0118659	0.462371	ENSMUSG00000032220	myosin IE	Myo1e	202.807	0.0459095	0.130489	0.351826	0.724969	0.996094	ENSMUSG00000032220	myosin IE	Myo1e	202.807	-0.202143	0.169989	-1.18915	0.234381	0.999755
ENSMUSG00000085282	predicted gene 15663	Gm15663	93.4486	-0.510626	0.203228	-2.51258	0.0119852	0.465261	ENSMUSG00000085282	predicted gene 15663	Gm15663	93.4486	-0.0253858	0.212746	-0.119324	0.905018	0.996094	ENSMUSG00000085282	predicted gene 15663	Gm15663	93.4486	-0.0422523	0.288178	-0.146619	0.883433	0.999755
ENSMUSG00000045689	protocadherin beta 4	Pcdhb4	38.4299	0.656751	0.261455	2.51191	0.012008	0.465261	ENSMUSG00000045689	protocadherin beta 4	Pcdhb4	38.4299	0.241375	0.290292	0.83149	0.405697	0.996094	ENSMUSG00000045689	protocadherin beta 4	Pcdhb4	38.4299	-0.451681	0.371606	-1.21548	0.224182	0.999755
ENSMUSG00000027858	tetraspanin 2	Tspan2	1954.67	-0.217251	0.086533	-2.51061	0.0120523	0.465261	ENSMUSG00000027858	tetraspanin 2	Tspan2	1954.67	0.198833	0.0920432	2.16021	0.0307565	0.996094	ENSMUSG00000027858	tetraspanin 2	Tspan2	1954.67	-0.166774	0.122205	-1.36471	0.172345	0.999755
ENSMUSG00000034981	prostate androgen-regulated mucin-like protein 1	Parm1	885.58	0.179103	0.0713557	2.51	0.0120732	0.465261	ENSMUSG00000034981	prostate androgen-regulated mucin-like protein 1	Parm1	885.58	0.0496431	0.0771157	0.643748	0.519739	0.996094	ENSMUSG00000034981	prostate androgen-regulated mucin-like protein 1	Parm1	885.58	-0.148862	0.101411	-1.4679	0.14213	0.999755
ENSMUSG00000044465	family with sequence similarity 160, member A2	Fam160a2	539.277	-0.261801	0.104345	-2.509	0.0121073	0.465261	ENSMUSG00000044465	family with sequence similarity 160, member A2	Fam160a2	539.277	-0.111259	0.111409	-0.998657	0.317961	0.996094	ENSMUSG00000044465	family with sequence similarity 160, member A2	Fam160a2	539.277	0.164181	0.148027	1.10913	0.267376	0.999755
ENSMUSG00000036136	family with sequence similarity 110, member C	Fam110c	3.72695	-3.02774	1.2071	-2.50827	0.0121324	0.465261	ENSMUSG00000036136	family with sequence similarity 110, member C	Fam110c	3.72695	-0.0700949	0.793426	-0.0883446	0.929603	0.996094	ENSMUSG00000036136	family with sequence similarity 110, member C	Fam110c	3.72695	3.49062	1.41044	2.47484	0.0133295	0.999755
ENSMUSG00000027901	DENN/MADD domain containing 2D	Dennd2d	8.13915	1.46643	0.584881	2.50722	0.0121684	0.465261	ENSMUSG00000027901	DENN/MADD domain containing 2D	Dennd2d	8.13915	0.869436	0.646817	1.34418	0.178892	0.996094	ENSMUSG00000027901	DENN/MADD domain containing 2D	Dennd2d	8.13915	-1.5183	0.810257	-1.87385	0.0609508	0.999755
ENSMUSG00000070527	makorin, ring finger protein, 3	Mkrn3	9.46147	-1.25134	0.499159	-2.50691	0.0121793	0.465261	ENSMUSG00000070527	makorin, ring finger protein, 3	Mkrn3	9.46147	-1.31777	0.552131	-2.3867	0.0170004	0.996094	ENSMUSG00000070527	makorin, ring finger protein, 3	Mkrn3	9.46147	1.17229	0.753297	1.55622	0.119656	0.999755
ENSMUSG00000056999	insulin degrading enzyme	Ide	908.395	0.433643	0.173043	2.50599	0.0122109	0.465261	ENSMUSG00000056999	insulin degrading enzyme	Ide	908.395	0.235424	0.185384	1.26993	0.204111	0.996094	ENSMUSG00000056999	insulin degrading enzyme	Ide	908.395	-0.181217	0.244616	-0.740824	0.4588	0.999755
ENSMUSG00000021294	kinesin family member 26A	Kif26a	33.1018	-0.737088	0.294342	-2.50419	0.0122731	0.465261	ENSMUSG00000021294	kinesin family member 26A	Kif26a	33.1018	-0.956528	0.326306	-2.93138	0.00337458	0.996094	ENSMUSG00000021294	kinesin family member 26A	Kif26a	33.1018	0.828623	0.435207	1.90397	0.0569135	0.999755
ENSMUSG00000071064	zinc finger protein 827	Zfp827	414.608	-0.266511	0.106427	-2.50418	0.0122736	0.465261	ENSMUSG00000071064	zinc finger protein 827	Zfp827	414.608	-0.0575261	0.113277	-0.507834	0.61157	0.996094	ENSMUSG00000071064	zinc finger protein 827	Zfp827	414.608	0.00312766	0.151152	0.0206922	0.983491	0.999755
ENSMUSG00000095139	POU domain, class 3, transcription factor 2	Pou3f2	302.549	-0.280642	0.112074	-2.50408	0.0122769	0.465261	ENSMUSG00000095139	POU domain, class 3, transcription factor 2	Pou3f2	302.549	-0.0711747	0.119172	-0.597243	0.550345	0.996094	ENSMUSG00000095139	POU domain, class 3, transcription factor 2	Pou3f2	302.549	0.280074	0.158533	1.76666	0.077286	0.999755
ENSMUSG00000059336	solute carrier family 14 (urea transporter), member 1	Slc14a1	165.91	0.350869	0.140137	2.50376	0.0122881	0.465261	ENSMUSG00000059336	solute carrier family 14 (urea transporter), member 1	Slc14a1	165.91	0.206579	0.152097	1.35821	0.174398	0.996094	ENSMUSG00000059336	solute carrier family 14 (urea transporter), member 1	Slc14a1	165.91	-0.114622	0.197578	-0.580136	0.561823	0.999755
ENSMUSG00000048498	CD300e antigen	Cd300e	3.62352	2.68422	1.07271	2.50227	0.0123398	0.466204	ENSMUSG00000048498	CD300e antigen	Cd300e	3.62352	1.66423	1.17949	1.41097	0.158253	0.996094	ENSMUSG00000048498	CD300e antigen	Cd300e	3.62352	-1.99941	1.37819	-1.45075	0.146849	0.999755
ENSMUSG00000056054	S100 calcium binding protein A8 (calgranulin A)	S100a8	7.60214	2.16788	0.867716	2.49837	0.0124766	0.469481	ENSMUSG00000056054	S100 calcium binding protein A8 (calgranulin A)	S100a8	7.60214	-0.980779	1.11636	-0.878554	0.379643	0.996094	ENSMUSG00000056054	S100 calcium binding protein A8 (calgranulin A)	S100a8	7.60214	-0.575779	1.35392	-0.425268	0.670641	0.999755
ENSMUSG00000028698	phosphatidylinositol 3 kinase, regulatory subunit, polypeptide 3 (p55)	Pik3r3	865.998	-0.217859	0.0872155	-2.49794	0.0124918	0.469481	ENSMUSG00000028698	phosphatidylinositol 3 kinase, regulatory subunit, polypeptide 3 (p55)	Pik3r3	865.998	-0.0674881	0.0931134	-0.724795	0.468578	0.996094	ENSMUSG00000028698	phosphatidylinositol 3 kinase, regulatory subunit, polypeptide 3 (p55)	Pik3r3	865.998	0.174408	0.123522	1.41196	0.15796	0.999755
ENSMUSG00000019951	UHRF1 (ICBP90) binding protein 1-like	Uhrf1bp1l	1094.28	-0.246761	0.0988034	-2.49749	0.0125076	0.469481	ENSMUSG00000019951	UHRF1 (ICBP90) binding protein 1-like	Uhrf1bp1l	1094.28	-0.0789253	0.105492	-0.748162	0.454363	0.996094	ENSMUSG00000019951	UHRF1 (ICBP90) binding protein 1-like	Uhrf1bp1l	1094.28	0.15351	0.139887	1.09739	0.272473	0.999755
ENSMUSG00000074398	predicted gene 15441	Gm15441	79.9317	0.52692	0.211106	2.496	0.0125603	0.469512	ENSMUSG00000074398	predicted gene 15441	Gm15441	79.9317	0.833099	0.221959	3.7534	0.000174454	0.996094	ENSMUSG00000074398	predicted gene 15441	Gm15441	79.9317	-1.11112	0.293287	-3.78851	0.000151552	0.999755
ENSMUSG00000100632	RIKEN cDNA 9430060I03 gene	9430060I03Rik	18.0173	-0.967873	0.387929	-2.49497	0.0125966	0.469512	ENSMUSG00000100632	RIKEN cDNA 9430060I03 gene	9430060I03Rik	18.0173	-0.305545	0.394122	-0.775255	0.438189	0.996094	ENSMUSG00000100632	RIKEN cDNA 9430060I03 gene	9430060I03Rik	18.0173	0.975022	0.541023	1.80218	0.0715167	0.999755
ENSMUSG00000026043	collagen, type III, alpha 1	Col3a1	35.3658	-0.796118	0.319131	-2.49464	0.0126084	0.469512	ENSMUSG00000026043	collagen, type III, alpha 1	Col3a1	35.3658	-0.420552	0.335943	-1.25186	0.210622	0.996094	ENSMUSG00000026043	collagen, type III, alpha 1	Col3a1	35.3658	0.76778	0.453064	1.69464	0.0901437	0.999755
ENSMUSG00000036907	complement component 1, q subcomponent-like 2	C1ql2	52.6588	0.726182	0.291468	2.49147	0.0127217	0.469512	ENSMUSG00000036907	complement component 1, q subcomponent-like 2	C1ql2	52.6588	0.306993	0.318282	0.964531	0.33478	0.996094	ENSMUSG00000036907	complement component 1, q subcomponent-like 2	C1ql2	52.6588	-0.625883	0.41323	-1.51461	0.12987	0.999755
ENSMUSG00000006205	HtrA serine peptidase 1	Htra1	1311.05	0.313836	0.125972	2.49132	0.0127269	0.469512	ENSMUSG00000006205	HtrA serine peptidase 1	Htra1	1311.05	-0.10092	0.13542	-0.745239	0.456127	0.996094	ENSMUSG00000006205	HtrA serine peptidase 1	Htra1	1311.05	-0.170201	0.178677	-0.95256	0.340813	0.999755
ENSMUSG00000041616	natriuretic peptide type A	Nppa	6.31586	-1.96282	0.78823	-2.49016	0.0127686	0.469512	ENSMUSG00000041616	natriuretic peptide type A	Nppa	6.31586	-0.87439	0.773151	-1.13094	0.258079	0.996094	ENSMUSG00000041616	natriuretic peptide type A	Nppa	6.31586	2.21594	1.08476	2.04279	0.041073	0.999755
ENSMUSG00000027293	EH-domain containing 4	Ehd4	186.737	0.303689	0.121968	2.48991	0.0127775	0.469512	ENSMUSG00000027293	EH-domain containing 4	Ehd4	186.737	0.0856407	0.133655	0.640758	0.52168	0.996094	ENSMUSG00000027293	EH-domain containing 4	Ehd4	186.737	-0.0761303	0.173328	-0.439226	0.660498	0.999755
ENSMUSG00000026107	nucleic acid binding protein 1	Nabp1	160.649	-0.361331	0.145135	-2.48962	0.012788	0.469512	ENSMUSG00000026107	nucleic acid binding protein 1	Nabp1	160.649	-0.176805	0.154617	-1.14351	0.252829	0.996094	ENSMUSG00000026107	nucleic acid binding protein 1	Nabp1	160.649	0.409482	0.20591	1.98865	0.0467398	0.999755
ENSMUSG00000095403	NA	NA	27.848	-0.792287	0.318415	-2.48822	0.0128384	0.469512	ENSMUSG00000095403	NA	NA	27.848	-0.188885	0.326304	-0.578864	0.562681	0.996094	ENSMUSG00000095403	NA	NA	27.848	0.750253	0.444804	1.6867	0.0916606	0.999755
ENSMUSG00000028980	hexose-6-phosphate dehydrogenase (glucose 1-dehydrogenase)	H6pd	75.7364	0.497838	0.200183	2.48691	0.0128858	0.469512	ENSMUSG00000028980	hexose-6-phosphate dehydrogenase (glucose 1-dehydrogenase)	H6pd	75.7364	0.539762	0.213916	2.52324	0.011628	0.996094	ENSMUSG00000028980	hexose-6-phosphate dehydrogenase (glucose 1-dehydrogenase)	H6pd	75.7364	-0.718775	0.279948	-2.56753	0.0102425	0.999755
ENSMUSG00000054988	angiotensin II receptor, type 1b	Agtr1b	4.01724	3.50563	1.40969	2.4868	0.0128896	0.469512	ENSMUSG00000054988	angiotensin II receptor, type 1b	Agtr1b	4.01724	-1.06679	2.01295	-0.529966	0.596136	0.996094	ENSMUSG00000054988	angiotensin II receptor, type 1b	Agtr1b	4.01724	-0.994207	2.31475	-0.429509	0.667553	0.999755
ENSMUSG00000031758	chromodomain protein, Y chromosome-like 2	Cdyl2	264.834	-0.331403	0.133288	-2.48637	0.0129052	0.469512	ENSMUSG00000031758	chromodomain protein, Y chromosome-like 2	Cdyl2	264.834	0.0100876	0.14094	0.071574	0.942941	0.996094	ENSMUSG00000031758	chromodomain protein, Y chromosome-like 2	Cdyl2	264.834	0.0155161	0.188599	0.0822701	0.934432	0.999755
ENSMUSG00000055833	RIKEN cDNA 1700034H15 gene	1700034H15Rik	16.3356	1.06203	0.427304	2.48541	0.01294	0.469512	ENSMUSG00000055833	RIKEN cDNA 1700034H15 gene	1700034H15Rik	16.3356	1.00614	0.456497	2.20405	0.0275207	0.996094	ENSMUSG00000055833	RIKEN cDNA 1700034H15 gene	1700034H15Rik	16.3356	-1.52243	0.589227	-2.58377	0.00977257	0.999755
ENSMUSG00000027078	ubiquitin-conjugating enzyme E2L 6	Ube2l6	43.944	0.639461	0.257332	2.48496	0.0129565	0.469512	ENSMUSG00000027078	ubiquitin-conjugating enzyme E2L 6	Ube2l6	43.944	0.216003	0.284993	0.757925	0.448496	0.996094	ENSMUSG00000027078	ubiquitin-conjugating enzyme E2L 6	Ube2l6	43.944	-0.413239	0.365895	-1.12939	0.258732	0.999755
ENSMUSG00000024608	ribosomal protein S14	Rps14	843.789	0.20418	0.0821719	2.4848	0.0129625	0.469512	ENSMUSG00000024608	ribosomal protein S14	Rps14	843.789	0.00105465	0.0888965	0.0118638	0.990534	0.998236	ENSMUSG00000024608	ribosomal protein S14	Rps14	843.789	0.000942782	0.116674	0.00808047	0.993553	0.999755
ENSMUSG00000027215	CD82 antigen	Cd82	243.282	0.275697	0.11096	2.48466	0.0129673	0.469512	ENSMUSG00000027215	CD82 antigen	Cd82	243.282	0.168151	0.120316	1.39758	0.162239	0.996094	ENSMUSG00000027215	CD82 antigen	Cd82	243.282	-0.11961	0.156781	-0.762906	0.445519	0.999755
ENSMUSG00000050315	synaptopodin 2	Synpo2	266.702	0.43525	0.175183	2.48455	0.0129717	0.469512	ENSMUSG00000050315	synaptopodin 2	Synpo2	266.702	0.334208	0.187988	1.77781	0.0754349	0.996094	ENSMUSG00000050315	synaptopodin 2	Synpo2	266.702	-0.620952	0.247787	-2.50599	0.012211	0.999755
ENSMUSG00000068762	glutathione S-transferase, mu 6	Gstm6	58.1417	0.630073	0.253661	2.48391	0.0129947	0.469512	ENSMUSG00000068762	glutathione S-transferase, mu 6	Gstm6	58.1417	0.306373	0.277113	1.10559	0.268904	0.996094	ENSMUSG00000068762	glutathione S-transferase, mu 6	Gstm6	58.1417	-0.347714	0.357731	-0.971998	0.331052	0.999755
ENSMUSG00000001123	lectin, galactose binding, soluble 9	Lgals9	69.9568	0.518714	0.20899	2.482	0.0130647	0.47106	ENSMUSG00000001123	lectin, galactose binding, soluble 9	Lgals9	69.9568	-0.284479	0.23931	-1.18874	0.234541	0.996094	ENSMUSG00000001123	lectin, galactose binding, soluble 9	Lgals9	69.9568	0.0907207	0.304898	0.297544	0.766051	0.999755
ENSMUSG00000029763	exocyst complex component 4	Exoc4	994.388	0.182122	0.0734361	2.48	0.0131382	0.471635	ENSMUSG00000029763	exocyst complex component 4	Exoc4	994.388	0.0772315	0.0791405	0.975879	0.329124	0.996094	ENSMUSG00000029763	exocyst complex component 4	Exoc4	994.388	-0.109368	0.10411	-1.05051	0.293485	0.999755
ENSMUSG00000097870	NA	NA	1.5585	-6.23446	2.51437	-2.47953	0.0131556	NA	ENSMUSG00000097870	NA	NA	1.5585	-1.04452	1.33722	-0.781116	0.434734	0.996094	ENSMUSG00000097870	NA	NA	1.5585	6.462	2.83458	2.27971	0.0226251	0.999755
ENSMUSG00000030495	solute carrier family 7 (cationic amino acid transporter, y+ system), member 10	Slc7a10	292.458	-0.26542	0.107065	-2.47907	0.0131727	0.471635	ENSMUSG00000030495	solute carrier family 7 (cationic amino acid transporter, y+ system), member 10	Slc7a10	292.458	-0.133603	0.114434	-1.16751	0.243006	0.996094	ENSMUSG00000030495	solute carrier family 7 (cationic amino acid transporter, y+ system), member 10	Slc7a10	292.458	0.134156	0.152605	0.879108	0.379343	0.999755
ENSMUSG00000051617	keratin 9	Krt9	98.6483	0.420545	0.169742	2.47756	0.0132285	0.471635	ENSMUSG00000051617	keratin 9	Krt9	98.6483	0.127035	0.186485	0.681205	0.495742	0.996094	ENSMUSG00000051617	keratin 9	Krt9	98.6483	-0.418109	0.242726	-1.72256	0.0849683	0.999755
ENSMUSG00000034926	24-dehydrocholesterol reductase	Dhcr24	1011.71	0.225328	0.0909521	2.47743	0.0132331	0.471635	ENSMUSG00000034926	24-dehydrocholesterol reductase	Dhcr24	1011.71	0.139468	0.0976622	1.42807	0.153272	0.996094	ENSMUSG00000034926	24-dehydrocholesterol reductase	Dhcr24	1011.71	-0.0967618	0.128614	-0.752344	0.451844	0.999755
ENSMUSG00000032867	F-box and WD-40 domain protein 8	Fbxw8	402.714	0.240448	0.0970601	2.47731	0.0132376	0.471635	ENSMUSG00000032867	F-box and WD-40 domain protein 8	Fbxw8	402.714	0.100587	0.105129	0.9568	0.338668	0.996094	ENSMUSG00000032867	F-box and WD-40 domain protein 8	Fbxw8	402.714	-0.200118	0.137873	-1.45147	0.146649	0.999755
ENSMUSG00000034707	glucosamine (N-acetyl)-6-sulfatase	Gns	981.55	0.179816	0.0726026	2.47671	0.01326	0.471635	ENSMUSG00000034707	glucosamine (N-acetyl)-6-sulfatase	Gns	981.55	0.0522449	0.078354	0.66678	0.504913	0.996094	ENSMUSG00000034707	glucosamine (N-acetyl)-6-sulfatase	Gns	981.55	-0.0865305	0.103013	-0.839995	0.400911	0.999755
ENSMUSG00000021720	ring finger protein 180	Rnf180	89.9625	-0.418864	0.169166	-2.47605	0.0132843	0.471635	ENSMUSG00000021720	ring finger protein 180	Rnf180	89.9625	-0.110295	0.178032	-0.619523	0.535572	0.996094	ENSMUSG00000021720	ring finger protein 180	Rnf180	89.9625	0.33476	0.239287	1.39899	0.161817	0.999755
ENSMUSG00000030093	wingless-type MMTV integration site family, member 7A	Wnt7a	99.9311	-0.422343	0.170596	-2.47569	0.0132977	0.471635	ENSMUSG00000030093	wingless-type MMTV integration site family, member 7A	Wnt7a	99.9311	-0.489958	0.18607	-2.63319	0.00845861	0.996094	ENSMUSG00000030093	wingless-type MMTV integration site family, member 7A	Wnt7a	99.9311	0.803644	0.24539	3.27496	0.00105676	0.999755
ENSMUSG00000009876	cytochrome c oxidase subunit IV isoform 2	Cox4i2	11.2044	1.3058	0.528066	2.4728	0.0134058	0.474362	ENSMUSG00000009876	cytochrome c oxidase subunit IV isoform 2	Cox4i2	11.2044	0.938176	0.573823	1.63496	0.102058	0.996094	ENSMUSG00000009876	cytochrome c oxidase subunit IV isoform 2	Cox4i2	11.2044	-1.7642	0.736418	-2.39566	0.0165907	0.999755
ENSMUSG00000038530	regulator of G-protein signaling 4	Rgs4	5129.77	-0.288755	0.116802	-2.47218	0.0134292	0.474362	ENSMUSG00000038530	regulator of G-protein signaling 4	Rgs4	5129.77	-0.0348092	0.124805	-0.278909	0.780314	0.996094	ENSMUSG00000038530	regulator of G-protein signaling 4	Rgs4	5129.77	-0.0821877	0.165229	-0.497416	0.618896	0.999755
ENSMUSG00000019843	Fyn proto-oncogene	Fyn	1198.02	-0.153208	0.0620782	-2.46799	0.0135875	0.478405	ENSMUSG00000019843	Fyn proto-oncogene	Fyn	1198.02	0.000816052	0.0662209	0.0123232	0.990168	0.998236	ENSMUSG00000019843	Fyn proto-oncogene	Fyn	1198.02	-0.00243772	0.0880132	-0.0276972	0.977904	0.999755
ENSMUSG00000030921	tripartite motif-containing 30A	Trim30a	40.5216	0.637815	0.258466	2.46769	0.0135987	0.478405	ENSMUSG00000030921	tripartite motif-containing 30A	Trim30a	40.5216	-0.00474509	0.293347	-0.0161757	0.987094	0.998045	ENSMUSG00000030921	tripartite motif-containing 30A	Trim30a	40.5216	-0.0753079	0.371601	-0.202658	0.839402	0.999755
ENSMUSG00000007613	transforming growth factor, beta receptor I	Tgfbr1	451.53	0.267863	0.108638	2.46564	0.0136768	0.480181	ENSMUSG00000007613	transforming growth factor, beta receptor I	Tgfbr1	451.53	0.11666	0.11727	0.994795	0.319836	0.996094	ENSMUSG00000007613	transforming growth factor, beta receptor I	Tgfbr1	451.53	-0.156605	0.153936	-1.01734	0.308993	0.999755
ENSMUSG00000076613	NA	NA	2.10567	6.9074	2.80295	2.46433	0.0137269	NA	ENSMUSG00000076613	NA	NA	2.10567	3.66211	3.13068	1.16975	0.242103	0.996094	ENSMUSG00000076613	NA	NA	2.10567	-4.17202	3.28277	-1.27088	0.20377	0.999755
ENSMUSG00000074151	NLR family, CARD domain containing 5	Nlrc5	11.954	1.45171	0.589226	2.46375	0.0137492	0.481748	ENSMUSG00000074151	NLR family, CARD domain containing 5	Nlrc5	11.954	0.455368	0.666186	0.683545	0.494263	0.996094	ENSMUSG00000074151	NLR family, CARD domain containing 5	Nlrc5	11.954	-0.405086	0.825919	-0.490467	0.623804	0.999755
ENSMUSG00000028362	tumor necrosis factor (ligand) superfamily, member 8	Tnfsf8	2.4741	3.36028	1.36494	2.46185	0.0138221	NA	ENSMUSG00000028362	tumor necrosis factor (ligand) superfamily, member 8	Tnfsf8	2.4741	-3.67282	2.96495	-1.23874	0.215441	0.996094	ENSMUSG00000028362	tumor necrosis factor (ligand) superfamily, member 8	Tnfsf8	2.4741	2.4514	3.10751	0.788863	0.430192	0.999755
ENSMUSG00000026697	myocilin	Myoc	246.946	-0.361386	0.14688	-2.46041	0.0138778	0.485206	ENSMUSG00000026697	myocilin	Myoc	246.946	0.0276749	0.155041	0.1785	0.85833	0.996094	ENSMUSG00000026697	myocilin	Myoc	246.946	0.401483	0.206377	1.94539	0.051728	0.999755
ENSMUSG00000045994	beta-1,3-glucuronyltransferase 1 (glucuronosyltransferase P)	B3gat1	1384.42	-0.184803	0.0751312	-2.45974	0.0139037	0.485206	ENSMUSG00000045994	beta-1,3-glucuronyltransferase 1 (glucuronosyltransferase P)	B3gat1	1384.42	-0.0522799	0.0802626	-0.65136	0.514814	0.996094	ENSMUSG00000045994	beta-1,3-glucuronyltransferase 1 (glucuronosyltransferase P)	B3gat1	1384.42	0.0765666	0.106456	0.719235	0.471996	0.999755
ENSMUSG00000023078	chemokine (C-X-C motif) ligand 13	Cxcl13	3.4955	2.4652	1.0029	2.45807	0.0139687	0.485698	ENSMUSG00000023078	chemokine (C-X-C motif) ligand 13	Cxcl13	3.4955	-0.587282	1.41806	-0.414144	0.678769	0.996094	ENSMUSG00000023078	chemokine (C-X-C motif) ligand 13	Cxcl13	3.4955	-0.00560871	1.59648	-0.00351318	0.997197	0.999755
ENSMUSG00000025888	caspase 1	Casp1	36.7214	0.832595	0.338737	2.45794	0.0139737	0.485698	ENSMUSG00000025888	caspase 1	Casp1	36.7214	0.0341257	0.379987	0.0898076	0.92844	0.996094	ENSMUSG00000025888	caspase 1	Casp1	36.7214	-0.0481729	0.483738	-0.0995847	0.920674	0.999755
ENSMUSG00000037503	family with sequence similarity 168, member B	Fam168b	3919.65	-0.117325	0.0477772	-2.45567	0.014062	0.487793	ENSMUSG00000037503	family with sequence similarity 168, member B	Fam168b	3919.65	0.0140912	0.0510353	0.276106	0.782467	0.996094	ENSMUSG00000037503	family with sequence similarity 168, member B	Fam168b	3919.65	0.00223069	0.0676324	0.0329826	0.973688	0.999755
ENSMUSG00000052142	RAS protein activator like 3	Rasal3	17.7898	1.00093	0.408372	2.45102	0.0142454	0.493168	ENSMUSG00000052142	RAS protein activator like 3	Rasal3	17.7898	0.192635	0.46381	0.415332	0.677899	0.996094	ENSMUSG00000052142	RAS protein activator like 3	Rasal3	17.7898	-0.546135	0.584729	-0.933998	0.350305	0.999755
ENSMUSG00000004609	CD33 antigen	Cd33	43.2778	0.591791	0.241957	2.44585	0.0144511	0.497708	ENSMUSG00000004609	CD33 antigen	Cd33	43.2778	0.252172	0.267653	0.94216	0.346111	0.996094	ENSMUSG00000004609	CD33 antigen	Cd33	43.2778	-0.32561	0.342258	-0.95136	0.341422	0.999755
ENSMUSG00000023367	transmembrane protein 176A	Tmem176a	107.279	0.39701	0.162364	2.44519	0.0144776	0.497708	ENSMUSG00000023367	transmembrane protein 176A	Tmem176a	107.279	0.196789	0.177298	1.10993	0.267028	0.996094	ENSMUSG00000023367	transmembrane protein 176A	Tmem176a	107.279	-0.207598	0.229649	-0.90398	0.366006	0.999755
ENSMUSG00000034459	interferon-induced protein with tetratricopeptide repeats 1	Ifit1	58.4255	0.717163	0.293369	2.44458	0.0145023	0.497708	ENSMUSG00000034459	interferon-induced protein with tetratricopeptide repeats 1	Ifit1	58.4255	0.264693	0.320563	0.825711	0.408968	0.996094	ENSMUSG00000034459	interferon-induced protein with tetratricopeptide repeats 1	Ifit1	58.4255	-0.312392	0.414727	-0.753247	0.451302	0.999755
ENSMUSG00000040747	CD53 antigen	Cd53	112.735	0.387589	0.158567	2.44432	0.0145124	0.497708	ENSMUSG00000040747	CD53 antigen	Cd53	112.735	-0.0564754	0.176716	-0.319583	0.749285	0.996094	ENSMUSG00000040747	CD53 antigen	Cd53	112.735	-0.158054	0.228457	-0.691831	0.489044	0.999755
ENSMUSG00000032562	guanine nucleotide binding protein (G protein), alpha inhibiting 2	Gnai2	1361.17	0.211715	0.0866213	2.44414	0.0145197	0.497708	ENSMUSG00000032562	guanine nucleotide binding protein (G protein), alpha inhibiting 2	Gnai2	1361.17	0.0167612	0.0931962	0.179848	0.857272	0.996094	ENSMUSG00000032562	guanine nucleotide binding protein (G protein), alpha inhibiting 2	Gnai2	1361.17	-0.00657274	0.122738	-0.053551	0.957293	0.999755
ENSMUSG00000018849	WW, C2 and coiled-coil domain containing 1	Wwc1	786.818	-0.216098	0.0884924	-2.44199	0.0146065	0.498958	ENSMUSG00000018849	WW, C2 and coiled-coil domain containing 1	Wwc1	786.818	-0.133451	0.0947311	-1.40874	0.158912	0.996094	ENSMUSG00000018849	WW, C2 and coiled-coil domain containing 1	Wwc1	786.818	0.193515	0.125607	1.54064	0.123406	0.999755
ENSMUSG00000022711	phosphomannomutase 2	Pmm2	129.933	-0.385034	0.157683	-2.44182	0.0146136	0.498958	ENSMUSG00000022711	phosphomannomutase 2	Pmm2	129.933	0.173313	0.16321	1.0619	0.28828	0.996094	ENSMUSG00000022711	phosphomannomutase 2	Pmm2	129.933	0.10874	0.220159	0.493915	0.621366	0.999755
ENSMUSG00000058498	ring finger protein 207	Rnf207	28.0288	0.820021	0.336605	2.43615	0.0148446	0.503434	ENSMUSG00000058498	ring finger protein 207	Rnf207	28.0288	0.520402	0.366962	1.41814	0.156151	0.996094	ENSMUSG00000058498	ring finger protein 207	Rnf207	28.0288	-0.855445	0.473252	-1.80759	0.0706706	0.999755
ENSMUSG00000034832	tet methylcytosine dioxygenase 3	Tet3	378.729	-0.374171	0.15362	-2.43569	0.0148634	0.503434	ENSMUSG00000034832	tet methylcytosine dioxygenase 3	Tet3	378.729	-0.342019	0.164667	-2.07703	0.0377988	0.996094	ENSMUSG00000034832	tet methylcytosine dioxygenase 3	Tet3	378.729	0.194499	0.21874	0.889179	0.373907	0.999755
ENSMUSG00000020264	solute carrier family 36 (proton/amino acid symporter), member 2	Slc36a2	6.79759	-1.63054	0.669488	-2.4355	0.0148713	0.503434	ENSMUSG00000020264	solute carrier family 36 (proton/amino acid symporter), member 2	Slc36a2	6.79759	0.30252	0.582695	0.519174	0.603639	0.996094	ENSMUSG00000020264	solute carrier family 36 (proton/amino acid symporter), member 2	Slc36a2	6.79759	0.855266	0.874961	0.97749	0.328326	0.999755
ENSMUSG00000026620	MAP/microtubule affinity regulating kinase 1	Mark1	817.28	-0.194249	0.0797607	-2.4354	0.0148754	0.503434	ENSMUSG00000026620	MAP/microtubule affinity regulating kinase 1	Mark1	817.28	-0.105949	0.0853787	-1.24093	0.214631	0.996094	ENSMUSG00000026620	MAP/microtubule affinity regulating kinase 1	Mark1	817.28	0.120037	0.113305	1.05941	0.289411	0.999755
ENSMUSG00000052581	leucine rich repeat transmembrane neuronal 4	Lrrtm4	440.374	-0.310945	0.127695	-2.43505	0.0148895	0.503434	ENSMUSG00000052581	leucine rich repeat transmembrane neuronal 4	Lrrtm4	440.374	-0.106094	0.136125	-0.779383	0.435754	0.996094	ENSMUSG00000052581	leucine rich repeat transmembrane neuronal 4	Lrrtm4	440.374	0.181924	0.180932	1.00548	0.314665	0.999755
ENSMUSG00000091412	NA	NA	93.0435	0.527011	0.216686	2.43214	0.0150099	0.505355	ENSMUSG00000091412	NA	NA	93.0435	0.460404	0.232842	1.97732	0.0480053	0.996094	ENSMUSG00000091412	NA	NA	93.0435	-0.383136	0.303287	-1.26328	0.206489	0.999755
ENSMUSG00000026203	DnaJ (Hsp40) homolog, subfamily B, member 2	Dnajb2	919.29	0.191779	0.0788677	2.43165	0.0150302	0.505355	ENSMUSG00000026203	DnaJ (Hsp40) homolog, subfamily B, member 2	Dnajb2	919.29	0.0558166	0.0850649	0.656165	0.511718	0.996094	ENSMUSG00000026203	DnaJ (Hsp40) homolog, subfamily B, member 2	Dnajb2	919.29	-0.0789872	0.111847	-0.706208	0.480059	0.999755
ENSMUSG00000030064	FERM domain containing 4B	Frmd4b	237.849	0.27384	0.112619	2.43157	0.0150336	0.505355	ENSMUSG00000030064	FERM domain containing 4B	Frmd4b	237.849	0.241299	0.121359	1.9883	0.0467785	0.996094	ENSMUSG00000030064	FERM domain containing 4B	Frmd4b	237.849	-0.235229	0.158729	-1.48196	0.138352	0.999755
ENSMUSG00000051615	RAS related protein 2a	Rap2a	1362.67	-0.21424	0.0882229	-2.42839	0.0151659	0.508818	ENSMUSG00000051615	RAS related protein 2a	Rap2a	1362.67	0.0255674	0.0940359	0.27189	0.785706	0.996094	ENSMUSG00000051615	RAS related protein 2a	Rap2a	1362.67	-0.0497957	0.12485	-0.398843	0.690009	0.999755
ENSMUSG00000056749	nuclear factor, interleukin 3, regulated	Nfil3	90.3574	-0.510923	0.210587	-2.42619	0.0152584	0.510935	ENSMUSG00000056749	nuclear factor, interleukin 3, regulated	Nfil3	90.3574	-0.217137	0.223004	-0.973689	0.330211	0.996094	ENSMUSG00000056749	nuclear factor, interleukin 3, regulated	Nfil3	90.3574	0.483692	0.298299	1.6215	0.104911	0.999755
ENSMUSG00000071713	colony stimulating factor 2 receptor, beta, low-affinity (granulocyte-macrophage)	Csf2rb	10.2005	1.27437	0.525641	2.42441	0.0153333	0.512456	ENSMUSG00000071713	colony stimulating factor 2 receptor, beta, low-affinity (granulocyte-macrophage)	Csf2rb	10.2005	-0.847413	0.694444	-1.22028	0.22236	0.996094	ENSMUSG00000071713	colony stimulating factor 2 receptor, beta, low-affinity (granulocyte-macrophage)	Csf2rb	10.2005	0.316169	0.828366	0.381677	0.702701	0.999755
ENSMUSG00000028693	nuclear autoantigenic sperm protein (histone-binding)	Nasp	187.012	-0.31593	0.130629	-2.41853	0.0155834	0.517454	ENSMUSG00000028693	nuclear autoantigenic sperm protein (histone-binding)	Nasp	187.012	-0.25269	0.140442	-1.79925	0.0719786	0.996094	ENSMUSG00000028693	nuclear autoantigenic sperm protein (histone-binding)	Nasp	187.012	0.345255	0.186698	1.84927	0.0644194	0.999755
ENSMUSG00000048277	synaptogyrin 2	Syngr2	68.3816	0.556308	0.230025	2.41846	0.0155862	0.517454	ENSMUSG00000048277	synaptogyrin 2	Syngr2	68.3816	-0.0933119	0.257207	-0.36279	0.716762	0.996094	ENSMUSG00000048277	synaptogyrin 2	Syngr2	68.3816	-0.222585	0.331733	-0.670975	0.502236	0.999755
ENSMUSG00000092569	NA	NA	5.76919	-1.65946	0.686265	-2.4181	0.0156018	0.517454	ENSMUSG00000092569	NA	NA	5.76919	-0.967934	0.6874	-1.40811	0.159099	0.996094	ENSMUSG00000092569	NA	NA	5.76919	2.1797	0.956749	2.27824	0.0227124	0.999755
ENSMUSG00000028015	cathepsin O	Ctso	445.326	0.258271	0.106808	2.4181	0.0156019	0.517454	ENSMUSG00000028015	cathepsin O	Ctso	445.326	0.020508	0.115877	0.17698	0.859524	0.996094	ENSMUSG00000028015	cathepsin O	Ctso	445.326	-0.00794988	0.151674	-0.0524143	0.958199	0.999755
ENSMUSG00000024621	colony stimulating factor 1 receptor	Csf1r	795.013	0.187043	0.0774045	2.41643	0.0156734	0.517538	ENSMUSG00000024621	colony stimulating factor 1 receptor	Csf1r	795.013	-0.0514504	0.0841068	-0.611727	0.540719	0.996094	ENSMUSG00000024621	colony stimulating factor 1 receptor	Csf1r	795.013	0.03596	0.110195	0.32633	0.744175	0.999755
ENSMUSG00000073147	RIKEN cDNA 5031425E22 gene	5031425E22Rik	75.5735	-0.470174	0.194647	-2.41552	0.0157126	0.517538	ENSMUSG00000073147	RIKEN cDNA 5031425E22 gene	5031425E22Rik	75.5735	-0.425337	0.210064	-2.02479	0.0428888	0.996094	ENSMUSG00000073147	RIKEN cDNA 5031425E22 gene	5031425E22Rik	75.5735	0.473998	0.280525	1.68968	0.0910891	0.999755
ENSMUSG00000023122	sulfotransferase family, cytosolic, 1C, member 2	Sult1c2	7.41789	1.71172	0.708702	2.41529	0.0157227	0.517538	ENSMUSG00000023122	sulfotransferase family, cytosolic, 1C, member 2	Sult1c2	7.41789	0.21962	0.833309	0.263552	0.792125	0.996094	ENSMUSG00000023122	sulfotransferase family, cytosolic, 1C, member 2	Sult1c2	7.41789	-0.642698	1.01658	-0.632214	0.527247	0.999755
ENSMUSG00000022270	family with sequence similarity 134, member B	Fam134b	750.354	0.194033	0.0803361	2.41527	0.0157236	0.517538	ENSMUSG00000022270	family with sequence similarity 134, member B	Fam134b	750.354	0.0855293	0.0866685	0.986856	0.323713	0.996094	ENSMUSG00000022270	family with sequence similarity 134, member B	Fam134b	750.354	-0.0850656	0.113848	-0.747186	0.454951	0.999755
ENSMUSG00000035860	cadherin-related family member 3	Cdhr3	21.861	0.892701	0.369731	2.41446	0.0157585	0.517707	ENSMUSG00000035860	cadherin-related family member 3	Cdhr3	21.861	0.524472	0.406618	1.28984	0.197106	0.996094	ENSMUSG00000035860	cadherin-related family member 3	Cdhr3	21.861	-0.333382	0.512165	-0.650927	0.515094	0.999755
ENSMUSG00000009075	calcium binding protein 7	Cabp7	570.501	0.374341	0.155141	2.41291	0.0158259	0.518942	ENSMUSG00000009075	calcium binding protein 7	Cabp7	570.501	-0.110038	0.167563	-0.656694	0.511378	0.996094	ENSMUSG00000009075	calcium binding protein 7	Cabp7	570.501	0.153264	0.220128	0.696247	0.486274	0.999755
ENSMUSG00000089812	NA	NA	1.51377	6.71819	2.78474	2.4125	0.0158436	NA	ENSMUSG00000089812	NA	NA	1.51377	3.54141	3.13554	1.12944	0.258711	0.996094	ENSMUSG00000089812	NA	NA	1.51377	-4.72139	3.29495	-1.43292	0.151882	0.999755
ENSMUSG00000067629	synaptic Ras GTPase activating protein 1 homolog (rat)	Syngap1	1580.4	-0.223924	0.092982	-2.40825	0.016029	0.522843	ENSMUSG00000067629	synaptic Ras GTPase activating protein 1 homolog (rat)	Syngap1	1580.4	-0.0720615	0.099328	-0.725491	0.468151	0.996094	ENSMUSG00000067629	synaptic Ras GTPase activating protein 1 homolog (rat)	Syngap1	1580.4	0.0116011	0.131715	0.0880779	0.929815	0.999755
ENSMUSG00000050628	UBA-like domain containing 2	Ubald2	13.7725	-1.00738	0.418357	-2.40796	0.0160421	0.522843	ENSMUSG00000050628	UBA-like domain containing 2	Ubald2	13.7725	-0.847811	0.448918	-1.88856	0.0589505	0.996094	ENSMUSG00000050628	UBA-like domain containing 2	Ubald2	13.7725	0.664611	0.617238	1.07675	0.281592	0.999755
ENSMUSG00000043458	protocadherin beta 12	Pcdhb12	100.655	0.488333	0.202814	2.40778	0.0160497	0.522843	ENSMUSG00000043458	protocadherin beta 12	Pcdhb12	100.655	0.0736744	0.222728	0.330782	0.740809	0.996094	ENSMUSG00000043458	protocadherin beta 12	Pcdhb12	100.655	-0.0842767	0.288329	-0.292293	0.770063	0.999755
ENSMUSG00000048834	V-set and transmembrane domain containing 2A	Vstm2a	1701.18	-0.199671	0.0829396	-2.40743	0.0160652	0.522843	ENSMUSG00000048834	V-set and transmembrane domain containing 2A	Vstm2a	1701.18	0.0414207	0.0884166	0.468473	0.639447	0.996094	ENSMUSG00000048834	V-set and transmembrane domain containing 2A	Vstm2a	1701.18	0.0855386	0.117223	0.729706	0.46557	0.999755
ENSMUSG00000036880	acetyl-Coenzyme A acyltransferase 2 (mitochondrial 3-oxoacyl-Coenzyme A thiolase)	Acaa2	187.664	0.313079	0.130205	2.4045	0.0161947	0.524257	ENSMUSG00000036880	acetyl-Coenzyme A acyltransferase 2 (mitochondrial 3-oxoacyl-Coenzyme A thiolase)	Acaa2	187.664	0.20596	0.140863	1.46213	0.143707	0.996094	ENSMUSG00000036880	acetyl-Coenzyme A acyltransferase 2 (mitochondrial 3-oxoacyl-Coenzyme A thiolase)	Acaa2	187.664	-0.503659	0.185256	-2.71871	0.00655361	0.999755
ENSMUSG00000045515	POU domain, class 3, transcription factor 3	Pou3f3	856.068	-0.18734	0.0779443	-2.40351	0.0162384	0.524257	ENSMUSG00000045515	POU domain, class 3, transcription factor 3	Pou3f3	856.068	-0.0667488	0.0833037	-0.801271	0.422975	0.996094	ENSMUSG00000045515	POU domain, class 3, transcription factor 3	Pou3f3	856.068	0.106537	0.110573	0.963498	0.335298	0.999755
ENSMUSG00000031778	chemokine (C-X3-C motif) ligand 1	Cx3cl1	5051.06	-0.190844	0.0794073	-2.40336	0.0162453	0.524257	ENSMUSG00000031778	chemokine (C-X3-C motif) ligand 1	Cx3cl1	5051.06	-0.139118	0.0849249	-1.63813	0.101394	0.996094	ENSMUSG00000031778	chemokine (C-X3-C motif) ligand 1	Cx3cl1	5051.06	0.0266834	0.112429	0.237336	0.812397	0.999755
ENSMUSG00000025584	phosphodiesterase 8A	Pde8a	241.88	0.301327	0.125392	2.40308	0.0162577	0.524257	ENSMUSG00000025584	phosphodiesterase 8A	Pde8a	241.88	0.10814	0.136208	0.793928	0.427237	0.996094	ENSMUSG00000025584	phosphodiesterase 8A	Pde8a	241.88	-0.188384	0.17807	-1.05792	0.290093	0.999755
ENSMUSG00000061143	mastermind like 3 (Drosophila)	Maml3	108.991	-0.464368	0.193242	-2.40304	0.0162595	0.524257	ENSMUSG00000061143	mastermind like 3 (Drosophila)	Maml3	108.991	-0.384106	0.207421	-1.85181	0.0640526	0.996094	ENSMUSG00000061143	mastermind like 3 (Drosophila)	Maml3	108.991	0.400784	0.276726	1.44831	0.147531	0.999755
ENSMUSG00000039116	adhesion G protein-coupled receptor G6	Adgrg6	46.1041	0.616922	0.256806	2.40229	0.0162927	0.524319	ENSMUSG00000039116	adhesion G protein-coupled receptor G6	Adgrg6	46.1041	0.349742	0.280475	1.24696	0.212411	0.996094	ENSMUSG00000039116	adhesion G protein-coupled receptor G6	Adgrg6	46.1041	-0.569101	0.362771	-1.56876	0.116704	0.999755
ENSMUSG00000017760	cathepsin A	Ctsa	881.024	0.227201	0.0946246	2.40108	0.0163469	0.524319	ENSMUSG00000017760	cathepsin A	Ctsa	881.024	-0.00164024	0.102091	-0.0160664	0.987181	0.998045	ENSMUSG00000017760	cathepsin A	Ctsa	881.024	-0.0715034	0.134313	-0.532364	0.594474	0.999755
ENSMUSG00000076612	NA	NA	32.0298	0.733964	0.305696	2.40096	0.016352	0.524319	ENSMUSG00000076612	NA	NA	32.0298	0.191791	0.341927	0.560913	0.574857	0.996094	ENSMUSG00000076612	NA	NA	32.0298	-0.121541	0.43287	-0.280778	0.778881	0.999755
ENSMUSG00000035042	chemokine (C-C motif) ligand 5	Ccl5	1.79425	6.67808	2.78313	2.39948	0.0164182	NA	ENSMUSG00000035042	chemokine (C-C motif) ligand 5	Ccl5	1.79425	3.54225	3.13279	1.1307	0.25818	0.996094	ENSMUSG00000035042	chemokine (C-C motif) ligand 5	Ccl5	1.79425	-4.00105	3.27416	-1.22201	0.221704	0.999755
ENSMUSG00000009406	ELK1, member of ETS oncogene family	Elk1	562.737	-0.252583	0.105281	-2.39914	0.0164335	0.52546	ENSMUSG00000009406	ELK1, member of ETS oncogene family	Elk1	562.737	-0.195889	0.112837	-1.73604	0.0825569	0.996094	ENSMUSG00000009406	ELK1, member of ETS oncogene family	Elk1	562.737	0.255711	0.149605	1.70924	0.0874072	0.999755
ENSMUSG00000028184	adhesion G protein-coupled receptor L2	Adgrl2	683.128	-0.198147	0.0826092	-2.39861	0.0164575	0.52546	ENSMUSG00000028184	adhesion G protein-coupled receptor L2	Adgrl2	683.128	0.0256287	0.0878255	0.291813	0.770429	0.996094	ENSMUSG00000028184	adhesion G protein-coupled receptor L2	Adgrl2	683.128	-0.00285144	0.116951	-0.0243816	0.980548	0.999755
ENSMUSG00000024965	fermitin family homolog 3 (Drosophila)	Fermt3	32.1889	0.815395	0.340019	2.39808	0.0164811	0.52546	ENSMUSG00000024965	fermitin family homolog 3 (Drosophila)	Fermt3	32.1889	-0.216681	0.38906	-0.556935	0.577572	0.996094	ENSMUSG00000024965	fermitin family homolog 3 (Drosophila)	Fermt3	32.1889	-0.254141	0.495646	-0.512748	0.608128	0.999755
ENSMUSG00000022357	kelch-like 38	Klhl38	9.99191	1.36952	0.571235	2.39748	0.0165085	0.52546	ENSMUSG00000022357	kelch-like 38	Klhl38	9.99191	1.08677	0.616768	1.76204	0.0780619	0.996094	ENSMUSG00000022357	kelch-like 38	Klhl38	9.99191	-1.49442	0.779956	-1.91603	0.055361	0.999755
ENSMUSG00000038650	ribonuclease/angiogenin inhibitor 1	Rnh1	359.198	0.259129	0.108139	2.39625	0.016564	0.526261	ENSMUSG00000038650	ribonuclease/angiogenin inhibitor 1	Rnh1	359.198	0.10927	0.117054	0.933503	0.35056	0.996094	ENSMUSG00000038650	ribonuclease/angiogenin inhibitor 1	Rnh1	359.198	-0.121233	0.153277	-0.79094	0.428979	0.999755
ENSMUSG00000034177	ring finger protein 43	Rnf43	35.0494	0.634636	0.265038	2.39451	0.0166426	0.526932	ENSMUSG00000034177	ring finger protein 43	Rnf43	35.0494	-0.225554	0.308191	-0.731863	0.464252	0.996094	ENSMUSG00000034177	ring finger protein 43	Rnf43	35.0494	-0.225051	0.390868	-0.575772	0.564769	0.999755
ENSMUSG00000017485	topoisomerase (DNA) II beta	Top2b	1656.88	-0.218547	0.0912909	-2.39397	0.0166673	0.526932	ENSMUSG00000017485	topoisomerase (DNA) II beta	Top2b	1656.88	-0.0450742	0.0974816	-0.462387	0.643804	0.996094	ENSMUSG00000017485	topoisomerase (DNA) II beta	Top2b	1656.88	0.117791	0.129183	0.911814	0.361866	0.999755
ENSMUSG00000037071	stearoyl-Coenzyme A desaturase 1	Scd1	2916.87	0.192525	0.0804276	2.39377	0.016676	0.526932	ENSMUSG00000037071	stearoyl-Coenzyme A desaturase 1	Scd1	2916.87	0.273143	0.085961	3.17752	0.00148538	0.996094	ENSMUSG00000037071	stearoyl-Coenzyme A desaturase 1	Scd1	2916.87	-0.157399	0.113576	-1.38585	0.165793	0.999755
ENSMUSG00000017009	syndecan 4	Sdc4	686.733	0.251554	0.105264	2.38973	0.0168607	0.531171	ENSMUSG00000017009	syndecan 4	Sdc4	686.733	0.280055	0.112639	2.48631	0.0129075	0.996094	ENSMUSG00000017009	syndecan 4	Sdc4	686.733	-0.548347	0.148966	-3.68101	0.000232311	0.999755
ENSMUSG00000021758	DEAD (Asp-Glu-Ala-Asp) box polypeptide 4	Ddx4	32.2547	-0.704936	0.295028	-2.38939	0.0168765	0.531171	ENSMUSG00000021758	DEAD (Asp-Glu-Ala-Asp) box polypeptide 4	Ddx4	32.2547	0.0316074	0.298788	0.105785	0.915753	0.996094	ENSMUSG00000021758	DEAD (Asp-Glu-Ala-Asp) box polypeptide 4	Ddx4	32.2547	0.452493	0.409386	1.1053	0.26903	0.999755
ENSMUSG00000040759	CKLF-like MARVEL transmembrane domain containing 5	Cmtm5	359.087	0.226145	0.0946675	2.38884	0.0169019	0.531171	ENSMUSG00000040759	CKLF-like MARVEL transmembrane domain containing 5	Cmtm5	359.087	0.152166	0.102288	1.48761	0.136853	0.996094	ENSMUSG00000040759	CKLF-like MARVEL transmembrane domain containing 5	Cmtm5	359.087	-0.297057	0.134419	-2.20993	0.0271101	0.999755
ENSMUSG00000021127	zinc finger protein 36, C3H type-like 1	Zfp36l1	125.673	-0.386142	0.16174	-2.38743	0.0169665	0.531527	ENSMUSG00000021127	zinc finger protein 36, C3H type-like 1	Zfp36l1	125.673	-0.353841	0.174351	-2.02948	0.0424096	0.996094	ENSMUSG00000021127	zinc finger protein 36, C3H type-like 1	Zfp36l1	125.673	0.359375	0.232311	1.54695	0.121875	0.999755
ENSMUSG00000015882	ligand dependent nuclear receptor corepressor-like	Lcorl	315.422	-0.275187	0.115273	-2.38726	0.0169744	0.531527	ENSMUSG00000015882	ligand dependent nuclear receptor corepressor-like	Lcorl	315.422	0.0653842	0.121678	0.537353	0.591024	0.996094	ENSMUSG00000015882	ligand dependent nuclear receptor corepressor-like	Lcorl	315.422	0.122531	0.162392	0.75454	0.450525	0.999755
ENSMUSG00000047361	predicted gene 973	Gm973	90.9638	0.413233	0.173181	2.38614	0.0170265	0.531856	ENSMUSG00000047361	predicted gene 973	Gm973	90.9638	0.109354	0.191239	0.571819	0.567445	0.996094	ENSMUSG00000047361	predicted gene 973	Gm973	90.9638	0.0155328	0.245394	0.0632974	0.94953	0.999755
ENSMUSG00000010505	myelin transcription factor 1	Myt1	116.444	-0.356792	0.149568	-2.38549	0.0170565	0.531856	ENSMUSG00000010505	myelin transcription factor 1	Myt1	116.444	0.0561405	0.155765	0.360417	0.718535	0.996094	ENSMUSG00000010505	myelin transcription factor 1	Myt1	116.444	0.217587	0.209622	1.03799	0.299273	0.999755
ENSMUSG00000026288	inositol polyphosphate-5-phosphatase D	Inpp5d	121.893	0.349215	0.146418	2.38505	0.0170767	0.531856	ENSMUSG00000026288	inositol polyphosphate-5-phosphatase D	Inpp5d	121.893	0.0158428	0.162141	0.0977102	0.922162	0.996094	ENSMUSG00000026288	inositol polyphosphate-5-phosphatase D	Inpp5d	121.893	-0.212085	0.21022	-1.00887	0.313036	0.999755
ENSMUSG00000026965	anaphase promoting complex subunit 2	Anapc2	836.534	0.208038	0.0872792	2.38359	0.0171447	0.533019	ENSMUSG00000026965	anaphase promoting complex subunit 2	Anapc2	836.534	0.150952	0.0937451	1.61023	0.107347	0.996094	ENSMUSG00000026965	anaphase promoting complex subunit 2	Anapc2	836.534	-0.214143	0.123535	-1.73345	0.0830152	0.999755
ENSMUSG00000031479	vacuolar protein sorting 36 (yeast)	Vps36	327.57	-0.248557	0.104331	-2.38238	0.0172012	0.533208	ENSMUSG00000031479	vacuolar protein sorting 36 (yeast)	Vps36	327.57	0.0141609	0.110483	0.128173	0.898012	0.996094	ENSMUSG00000031479	vacuolar protein sorting 36 (yeast)	Vps36	327.57	0.152124	0.147292	1.03281	0.301694	0.999755
ENSMUSG00000040938	solute carrier family 16 (monocarboxylic acid transporters), member 11	Slc16a11	36.4545	-0.722183	0.303165	-2.38214	0.0172121	0.533208	ENSMUSG00000040938	solute carrier family 16 (monocarboxylic acid transporters), member 11	Slc16a11	36.4545	-0.904519	0.33313	-2.71522	0.00662327	0.996094	ENSMUSG00000040938	solute carrier family 16 (monocarboxylic acid transporters), member 11	Slc16a11	36.4545	0.650196	0.44585	1.45833	0.144749	0.999755
ENSMUSG00000089633	RIKEN cDNA A230009B12 gene	A230009B12Rik	19.7579	0.929502	0.39091	2.37779	0.0174169	0.538046	ENSMUSG00000089633	RIKEN cDNA A230009B12 gene	A230009B12Rik	19.7579	0.808015	0.420781	1.92027	0.0548233	0.996094	ENSMUSG00000089633	RIKEN cDNA A230009B12 gene	A230009B12Rik	19.7579	-0.578348	0.532129	-1.08686	0.277099	0.999755
ENSMUSG00000030092	contactin 6	Cntn6	241.69	-0.281302	0.118318	-2.3775	0.0174302	0.538046	ENSMUSG00000030092	contactin 6	Cntn6	241.69	0.105359	0.124187	0.848391	0.39622	0.996094	ENSMUSG00000030092	contactin 6	Cntn6	241.69	-0.0146476	0.166695	-0.0878707	0.929979	0.999755
ENSMUSG00000004044	polymerase I and transcript release factor	Ptrf	196.377	0.293611	0.123619	2.37512	0.0175432	0.540308	ENSMUSG00000004044	polymerase I and transcript release factor	Ptrf	196.377	-0.2018	0.138304	-1.4591	0.144536	0.996094	ENSMUSG00000004044	polymerase I and transcript release factor	Ptrf	196.377	0.0155661	0.178973	0.0869749	0.930691	0.999755
ENSMUSG00000027004	frizzled-related protein	Frzb	168.015	-0.400628	0.168746	-2.37415	0.0175896	0.540308	ENSMUSG00000027004	frizzled-related protein	Frzb	168.015	-0.182654	0.179614	-1.01693	0.309189	0.996094	ENSMUSG00000027004	frizzled-related protein	Frzb	168.015	0.339119	0.239385	1.41663	0.156592	0.999755
ENSMUSG00000049122	FERM domain containing 3	Frmd3	64.2256	-0.565683	0.238283	-2.374	0.0175968	0.540308	ENSMUSG00000049122	FERM domain containing 3	Frmd3	64.2256	0.0634015	0.246632	0.257069	0.797125	0.996094	ENSMUSG00000049122	FERM domain containing 3	Frmd3	64.2256	0.0537987	0.335225	0.160485	0.872499	0.999755
ENSMUSG00000029695	aminoadipate-semialdehyde synthase	Aass	78.0218	0.451652	0.190424	2.37182	0.0177006	0.542537	ENSMUSG00000029695	aminoadipate-semialdehyde synthase	Aass	78.0218	0.141382	0.209642	0.674398	0.500058	0.996094	ENSMUSG00000029695	aminoadipate-semialdehyde synthase	Aass	78.0218	-0.296894	0.271248	-1.09455	0.273715	0.999755
ENSMUSG00000051000	family with sequence similarity 160, member A1	Fam160a1	41.516	0.643723	0.271781	2.36854	0.0178585	0.545942	ENSMUSG00000051000	family with sequence similarity 160, member A1	Fam160a1	41.516	0.372892	0.296815	1.25631	0.209004	0.996094	ENSMUSG00000051000	family with sequence similarity 160, member A1	Fam160a1	41.516	-0.584532	0.383444	-1.52442	0.127403	0.999755
ENSMUSG00000040771	O-acyl-ADP-ribose deacylase 1	Oard1	132.405	0.368927	0.155796	2.36802	0.0178836	0.545942	ENSMUSG00000040771	O-acyl-ADP-ribose deacylase 1	Oard1	132.405	0.110293	0.170427	0.647157	0.51753	0.996094	ENSMUSG00000040771	O-acyl-ADP-ribose deacylase 1	Oard1	132.405	-0.234524	0.221745	-1.05763	0.290225	0.999755
ENSMUSG00000020608	structural maintenance of chromosomes 6	Smc6	641.807	-0.238254	0.100633	-2.36756	0.0179059	0.545942	ENSMUSG00000020608	structural maintenance of chromosomes 6	Smc6	641.807	-0.0666428	0.107355	-0.620768	0.534752	0.996094	ENSMUSG00000020608	structural maintenance of chromosomes 6	Smc6	641.807	0.216047	0.142436	1.51681	0.129316	0.999755
ENSMUSG00000090061	NACHT and WD repeat domain containing 2	Nwd2	469.367	-0.271721	0.114973	-2.36335	0.0181108	0.551222	ENSMUSG00000090061	NACHT and WD repeat domain containing 2	Nwd2	469.367	-0.0906422	0.122618	-0.739223	0.459772	0.996094	ENSMUSG00000090061	NACHT and WD repeat domain containing 2	Nwd2	469.367	0.107257	0.163068	0.657743	0.510703	0.999755
ENSMUSG00000048865	Rho GTPase activating protein 30	Arhgap30	35.038	0.643388	0.272358	2.36229	0.0181624	0.551827	ENSMUSG00000048865	Rho GTPase activating protein 30	Arhgap30	35.038	0.438267	0.296944	1.47592	0.139965	0.996094	ENSMUSG00000048865	Rho GTPase activating protein 30	Arhgap30	35.038	-0.524245	0.381243	-1.37509	0.169102	0.999755
ENSMUSG00000025993	solute carrier family 40 (iron-regulated transporter), member 1	Slc40a1	118.915	-0.436162	0.184937	-2.35843	0.0183522	0.556316	ENSMUSG00000025993	solute carrier family 40 (iron-regulated transporter), member 1	Slc40a1	118.915	-0.124115	0.195654	-0.634361	0.525845	0.996094	ENSMUSG00000025993	solute carrier family 40 (iron-regulated transporter), member 1	Slc40a1	118.915	0.191722	0.262377	0.730711	0.464956	0.999755
ENSMUSG00000033220	RAS-related C3 botulinum substrate 2	Rac2	18.4151	0.852753	0.361644	2.35799	0.0183742	0.556316	ENSMUSG00000033220	RAS-related C3 botulinum substrate 2	Rac2	18.4151	-0.495821	0.446494	-1.11048	0.266794	0.996094	ENSMUSG00000033220	RAS-related C3 botulinum substrate 2	Rac2	18.4151	0.19773	0.547091	0.361421	0.717785	0.999755
ENSMUSG00000030604	NA	NA	23.3243	0.855071	0.363	2.35557	0.0184943	0.558321	ENSMUSG00000030604	NA	NA	23.3243	0.987579	0.384121	2.57101	0.0101403	0.996094	ENSMUSG00000030604	NA	NA	23.3243	-1.72253	0.506568	-3.4004	0.000672883	0.999755
ENSMUSG00000030339	lymphotoxin B receptor	Ltbr	54.2718	0.519265	0.220474	2.35523	0.0185114	0.558321	ENSMUSG00000030339	lymphotoxin B receptor	Ltbr	54.2718	0.227228	0.242583	0.936702	0.348912	0.996094	ENSMUSG00000030339	lymphotoxin B receptor	Ltbr	54.2718	-0.3586	0.312644	-1.14699	0.251384	0.999755
ENSMUSG00000064349	NA	NA	81.7557	0.468472	0.198966	2.35453	0.0185462	0.558321	ENSMUSG00000064349	NA	NA	81.7557	0.161672	0.218114	0.74123	0.458554	0.996094	ENSMUSG00000064349	NA	NA	81.7557	-0.305842	0.282825	-1.08138	0.279527	0.999755
ENSMUSG00000033964	zinc finger and BTB domain containing 41 homolog	Zbtb41	431.014	-0.249484	0.105987	-2.35391	0.0185773	0.558321	ENSMUSG00000033964	zinc finger and BTB domain containing 41 homolog	Zbtb41	431.014	-0.0528653	0.112868	-0.468383	0.639511	0.996094	ENSMUSG00000033964	zinc finger and BTB domain containing 41 homolog	Zbtb41	431.014	0.214561	0.149971	1.43069	0.15252	0.999755
ENSMUSG00000032625	thrombospondin, type I, domain containing 7A	Thsd7a	700.176	-0.284675	0.120972	-2.35324	0.0186105	0.558321	ENSMUSG00000032625	thrombospondin, type I, domain containing 7A	Thsd7a	700.176	-0.111746	0.129152	-0.865229	0.386913	0.996094	ENSMUSG00000032625	thrombospondin, type I, domain containing 7A	Thsd7a	700.176	0.114505	0.171429	0.667946	0.504168	0.999755
ENSMUSG00000074748	ataxin 7-like 3B	Atxn7l3b	2570.57	-0.176457	0.0749991	-2.35279	0.0186332	0.558321	ENSMUSG00000074748	ataxin 7-like 3B	Atxn7l3b	2570.57	-0.0286051	0.0801193	-0.357031	0.721069	0.996094	ENSMUSG00000074748	ataxin 7-like 3B	Atxn7l3b	2570.57	0.0397552	0.106157	0.374496	0.708035	0.999755
ENSMUSG00000019873	receptor accessory protein 3	Reep3	466.507	0.254676	0.108338	2.35075	0.0187358	0.558762	ENSMUSG00000019873	receptor accessory protein 3	Reep3	466.507	0.055842	0.117184	0.476534	0.633694	0.996094	ENSMUSG00000019873	receptor accessory protein 3	Reep3	466.507	-0.100688	0.153758	-0.654851	0.512563	0.999755
ENSMUSG00000097098	RIKEN cDNA 9330111N05 gene	9330111N05Rik	13.9431	0.991975	0.422086	2.35017	0.0187646	0.558762	ENSMUSG00000097098	RIKEN cDNA 9330111N05 gene	9330111N05Rik	13.9431	0.179231	0.484181	0.370174	0.711253	0.996094	ENSMUSG00000097098	RIKEN cDNA 9330111N05 gene	9330111N05Rik	13.9431	-0.629111	0.60784	-1.03499	0.300671	0.999755
ENSMUSG00000050854	transmembrane protein 125	Tmem125	82.5084	0.533739	0.227109	2.35015	0.018766	0.558762	ENSMUSG00000050854	transmembrane protein 125	Tmem125	82.5084	0.276152	0.246496	1.12031	0.262581	0.996094	ENSMUSG00000050854	transmembrane protein 125	Tmem125	82.5084	-0.601129	0.322259	-1.86536	0.0621313	0.999755
ENSMUSG00000028756	PTEN induced putative kinase 1	Pink1	3575.42	0.21436	0.0912927	2.34805	0.0188718	0.558762	ENSMUSG00000028756	PTEN induced putative kinase 1	Pink1	3575.42	0.0142541	0.0978155	0.145725	0.884139	0.996094	ENSMUSG00000028756	PTEN induced putative kinase 1	Pink1	3575.42	0.0331888	0.129183	0.256914	0.797245	0.999755
ENSMUSG00000020086	H2A histone family, member Y2	H2afy2	167.484	-0.341205	0.145341	-2.34763	0.0188935	0.558762	ENSMUSG00000020086	H2A histone family, member Y2	H2afy2	167.484	-0.0943612	0.154182	-0.612013	0.540529	0.996094	ENSMUSG00000020086	H2A histone family, member Y2	H2afy2	167.484	0.0917661	0.206631	0.444106	0.656966	0.999755
ENSMUSG00000045312	lipoma HMGIC fusion partner-like 2	Lhfpl2	217.434	-0.293113	0.12488	-2.34716	0.0189169	0.558762	ENSMUSG00000045312	lipoma HMGIC fusion partner-like 2	Lhfpl2	217.434	-0.226639	0.134192	-1.68891	0.0912371	0.996094	ENSMUSG00000045312	lipoma HMGIC fusion partner-like 2	Lhfpl2	217.434	0.548575	0.177397	3.09235	0.00198577	0.999755
ENSMUSG00000062743	zinc finger protein 677	Zfp677	36.38	0.619784	0.264112	2.34667	0.018942	0.558762	ENSMUSG00000062743	zinc finger protein 677	Zfp677	36.38	0.579121	0.28388	2.04002	0.0413481	0.996094	ENSMUSG00000062743	zinc finger protein 677	Zfp677	36.38	-0.716496	0.367251	-1.95097	0.0510605	0.999755
ENSMUSG00000086605	NA	NA	520.339	-0.295068	0.125751	-2.34646	0.0189528	0.558762	ENSMUSG00000086605	NA	NA	520.339	-0.0706673	0.134021	-0.527287	0.597994	0.996094	ENSMUSG00000086605	NA	NA	520.339	-0.00365966	0.178308	-0.0205244	0.983625	0.999755
ENSMUSG00000022146	oncostatin M receptor	Osmr	49.3962	0.58233	0.248384	2.34447	0.0190539	0.558762	ENSMUSG00000022146	oncostatin M receptor	Osmr	49.3962	-0.381566	0.28857	-1.32227	0.186079	0.996094	ENSMUSG00000022146	oncostatin M receptor	Osmr	49.3962	0.186845	0.36498	0.511933	0.608698	0.999755
ENSMUSG00000066058	claudin 19	Cldn19	6.00601	-1.66112	0.70856	-2.34436	0.0190596	0.558762	ENSMUSG00000066058	claudin 19	Cldn19	6.00601	-0.31606	0.663599	-0.476282	0.633873	0.996094	ENSMUSG00000066058	claudin 19	Cldn19	6.00601	1.37007	0.958615	1.42921	0.152942	0.999755
ENSMUSG00000046182	GSG1-like	Gsg1l	722.848	-0.20114	0.0858168	-2.34383	0.0190869	0.558762	ENSMUSG00000046182	GSG1-like	Gsg1l	722.848	-0.157909	0.0920503	-1.71546	0.0862611	0.996094	ENSMUSG00000046182	GSG1-like	Gsg1l	722.848	0.0956742	0.122187	0.783012	0.43362	0.999755
ENSMUSG00000002459	regulator of G-protein signaling 20	Rgs20	305.422	-0.258338	0.110229	-2.34364	0.0190967	0.558762	ENSMUSG00000002459	regulator of G-protein signaling 20	Rgs20	305.422	-0.141955	0.117917	-1.20385	0.228648	0.996094	ENSMUSG00000002459	regulator of G-protein signaling 20	Rgs20	305.422	0.0522877	0.157344	0.332315	0.739651	0.999755
ENSMUSG00000041923	nucleolar protein 4	Nol4	1131.62	-0.194256	0.082905	-2.34311	0.0191235	0.558762	ENSMUSG00000041923	nucleolar protein 4	Nol4	1131.62	-0.0750829	0.0886075	-0.847364	0.396792	0.996094	ENSMUSG00000041923	nucleolar protein 4	Nol4	1131.62	0.0761635	0.117541	0.647971	0.517003	0.999755
ENSMUSG00000098128	NA	NA	24.9701	-0.862204	0.368057	-2.34258	0.0191507	0.558762	ENSMUSG00000098128	NA	NA	24.9701	-0.34929	0.382247	-0.91378	0.360833	0.996094	ENSMUSG00000098128	NA	NA	24.9701	1.03736	0.516428	2.00872	0.0445673	0.999755
ENSMUSG00000020432	transcobalamin 2	Tcn2	199.537	0.282833	0.120741	2.34247	0.0191566	0.558762	ENSMUSG00000020432	transcobalamin 2	Tcn2	199.537	-0.099424	0.13398	-0.742083	0.458037	0.996094	ENSMUSG00000020432	transcobalamin 2	Tcn2	199.537	-0.043502	0.173789	-0.250315	0.802344	0.999755
ENSMUSG00000103839	NA	NA	16.6794	-0.895435	0.38228	-2.34236	0.0191623	0.558762	ENSMUSG00000103839	NA	NA	16.6794	-0.25634	0.389276	-0.658505	0.510214	0.996094	ENSMUSG00000103839	NA	NA	16.6794	0.377713	0.542443	0.696318	0.48623	0.999755
ENSMUSG00000057346	apolipoprotein L 9a	Apol9a	1.31555	6.62225	2.82972	2.34025	0.0192708	NA	ENSMUSG00000057346	apolipoprotein L 9a	Apol9a	1.31555	0.439166	3.85753	0.113847	0.909359	0.996094	ENSMUSG00000057346	apolipoprotein L 9a	Apol9a	1.31555	-1.74193	4.02158	-0.433147	0.664908	0.999755
ENSMUSG00000027173	DEP domain containing 7	Depdc7	21.9066	0.805582	0.344414	2.33899	0.0193359	0.561441	ENSMUSG00000027173	DEP domain containing 7	Depdc7	21.9066	0.182448	0.388682	0.4694	0.638784	0.996094	ENSMUSG00000027173	DEP domain containing 7	Depdc7	21.9066	-0.519754	0.493457	-1.05329	0.292208	0.999755
ENSMUSG00000025239	LIM domains containing 1	Limd1	141.564	0.352689	0.150794	2.33887	0.019342	0.561441	ENSMUSG00000025239	LIM domains containing 1	Limd1	141.564	0.0442962	0.165574	0.267532	0.78906	0.996094	ENSMUSG00000025239	LIM domains containing 1	Limd1	141.564	-0.238507	0.215591	-1.10629	0.2686	0.999755
ENSMUSG00000021013	tetratricopeptide repeat domain 8	Ttc8	171.777	-0.313091	0.133896	-2.33831	0.0193711	0.561441	ENSMUSG00000021013	tetratricopeptide repeat domain 8	Ttc8	171.777	-0.0434565	0.141538	-0.30703	0.75882	0.996094	ENSMUSG00000021013	tetratricopeptide repeat domain 8	Ttc8	171.777	0.42427	0.188325	2.25286	0.0242677	0.999755
ENSMUSG00000026866	kynureninase (L-kynurenine hydrolase)	Kynu	2.36455	3.87243	1.65609	2.33829	0.0193722	NA	ENSMUSG00000026866	kynureninase (L-kynurenine hydrolase)	Kynu	2.36455	2.70538	1.76342	1.53417	0.124988	0.996094	ENSMUSG00000026866	kynureninase (L-kynurenine hydrolase)	Kynu	2.36455	-3.54775	1.96428	-1.80613	0.070898	0.999755
ENSMUSG00000044456	Ras and Rab interactor 3	Rin3	21.4649	0.791131	0.338369	2.33807	0.0193834	0.561441	ENSMUSG00000044456	Ras and Rab interactor 3	Rin3	21.4649	0.399677	0.374676	1.06673	0.286095	0.996094	ENSMUSG00000044456	Ras and Rab interactor 3	Rin3	21.4649	-0.69124	0.477816	-1.44667	0.14799	0.999755
ENSMUSG00000002814	topoisomerase (DNA) III alpha	Top3a	50.9844	0.566407	0.242425	2.33643	0.019469	0.562435	ENSMUSG00000002814	topoisomerase (DNA) III alpha	Top3a	50.9844	0.366643	0.263946	1.38908	0.164808	0.996094	ENSMUSG00000002814	topoisomerase (DNA) III alpha	Top3a	50.9844	-0.277071	0.339379	-0.816404	0.414269	0.999755
ENSMUSG00000054986	SEC14-like 3 (S. cerevisiae)	Sec14l3	16.2325	0.971768	0.416018	2.33588	0.0194975	0.562435	ENSMUSG00000054986	SEC14-like 3 (S. cerevisiae)	Sec14l3	16.2325	-0.014859	0.482774	-0.0307783	0.975446	0.997125	ENSMUSG00000054986	SEC14-like 3 (S. cerevisiae)	Sec14l3	16.2325	-0.314257	0.603686	-0.520564	0.602671	0.999755
ENSMUSG00000050592	family with sequence similarity 78, member A	Fam78a	49.7989	0.500348	0.214238	2.33548	0.0195182	0.562435	ENSMUSG00000050592	family with sequence similarity 78, member A	Fam78a	49.7989	0.0610616	0.239937	0.254491	0.799117	0.996094	ENSMUSG00000050592	family with sequence similarity 78, member A	Fam78a	49.7989	-0.503276	0.310187	-1.62249	0.104698	0.999755
ENSMUSG00000087141	phosphatidylinositol-specific phospholipase C, X domain containing 2	Plcxd2	1954.08	-0.264626	0.113334	-2.33493	0.0195472	0.562435	ENSMUSG00000087141	phosphatidylinositol-specific phospholipase C, X domain containing 2	Plcxd2	1954.08	-0.00604395	0.120981	-0.0499577	0.960156	0.996522	ENSMUSG00000087141	phosphatidylinositol-specific phospholipase C, X domain containing 2	Plcxd2	1954.08	0.095337	0.160275	0.594832	0.551956	0.999755
ENSMUSG00000020120	pleckstrin	Plek	334.061	0.270485	0.11592	2.33338	0.0196282	0.562883	ENSMUSG00000020120	pleckstrin	Plek	334.061	-0.1038	0.126952	-0.817633	0.413567	0.996094	ENSMUSG00000020120	pleckstrin	Plek	334.061	0.0074561	0.165706	0.0449959	0.964111	0.999755
ENSMUSG00000046404	YOD1 OTU deubiquitinating enzyme 1 homologue (S. cerevisiae)	Yod1	247.447	-0.309862	0.132825	-2.33286	0.0196553	0.562883	ENSMUSG00000046404	YOD1 OTU deubiquitinating enzyme 1 homologue (S. cerevisiae)	Yod1	247.447	-0.171483	0.141922	-1.20829	0.226937	0.996094	ENSMUSG00000046404	YOD1 OTU deubiquitinating enzyme 1 homologue (S. cerevisiae)	Yod1	247.447	0.250478	0.188843	1.32638	0.184713	0.999755
ENSMUSG00000051439	CD14 antigen	Cd14	20.6891	0.829513	0.355696	2.33209	0.0196962	0.562883	ENSMUSG00000051439	CD14 antigen	Cd14	20.6891	-0.189814	0.418761	-0.453275	0.650351	0.996094	ENSMUSG00000051439	CD14 antigen	Cd14	20.6891	-0.00436647	0.521185	-0.00837797	0.993315	0.999755
ENSMUSG00000075415	formin binding protein 1	Fnbp1	1334.56	0.178519	0.0765726	2.33136	0.0197342	0.562883	ENSMUSG00000075415	formin binding protein 1	Fnbp1	1334.56	0.229256	0.0819078	2.79895	0.0051269	0.996094	ENSMUSG00000075415	formin binding protein 1	Fnbp1	1334.56	-0.168142	0.108062	-1.55598	0.119713	0.999755
ENSMUSG00000016534	lysosomal-associated membrane protein 2	Lamp2	1413.2	0.193497	0.0830066	2.33111	0.0197477	0.562883	ENSMUSG00000016534	lysosomal-associated membrane protein 2	Lamp2	1413.2	0.0623962	0.0891873	0.699608	0.484172	0.996094	ENSMUSG00000016534	lysosomal-associated membrane protein 2	Lamp2	1413.2	-0.0592339	0.117542	-0.50394	0.614304	0.999755
ENSMUSG00000022296	NA	NA	278.383	-0.234404	0.100563	-2.33093	0.0197571	0.562883	ENSMUSG00000022296	NA	NA	278.383	-0.217123	0.108577	-1.99972	0.045531	0.996094	ENSMUSG00000022296	NA	NA	278.383	0.285178	0.143956	1.981	0.0475908	0.999755
ENSMUSG00000020897	aurora kinase B	Aurkb	0.935645	-5.97504	2.5665	-2.32809	0.0199071	NA	ENSMUSG00000020897	aurora kinase B	Aurkb	0.935645	-1.21746	1.50746	-0.807624	0.419307	0.996094	ENSMUSG00000020897	aurora kinase B	Aurkb	0.935645	4.54212	3.08642	1.47165	0.141116	0.999755
ENSMUSG00000025427	ring finger protein 165	Rnf165	447.738	-0.277226	0.119144	-2.32682	0.0199749	0.567805	ENSMUSG00000025427	ring finger protein 165	Rnf165	447.738	-0.0553925	0.126872	-0.436602	0.6624	0.996094	ENSMUSG00000025427	ring finger protein 165	Rnf165	447.738	0.120326	0.168737	0.713096	0.475786	0.999755
ENSMUSG00000043557	MAM domain containing glycosylphosphatidylinositol anchor 1	Mdga1	301.209	-0.403013	0.173232	-2.32644	0.0199952	0.567805	ENSMUSG00000043557	MAM domain containing glycosylphosphatidylinositol anchor 1	Mdga1	301.209	-0.208315	0.184854	-1.12692	0.259778	0.996094	ENSMUSG00000043557	MAM domain containing glycosylphosphatidylinositol anchor 1	Mdga1	301.209	0.269042	0.245663	1.09517	0.273443	0.999755
ENSMUSG00000000184	cyclin D2	Ccnd2	514.244	-0.335188	0.144281	-2.32315	0.0201708	0.571858	ENSMUSG00000000184	cyclin D2	Ccnd2	514.244	-0.00709786	0.153516	-0.0462352	0.963123	0.996522	ENSMUSG00000000184	cyclin D2	Ccnd2	514.244	0.0204161	0.204127	0.100016	0.920331	0.999755
ENSMUSG00000062593	leukocyte immunoglobulin-like receptor, subfamily B, member 4A	Lilrb4a	3.61397	2.19547	0.945582	2.32182	0.0202428	0.572841	ENSMUSG00000062593	leukocyte immunoglobulin-like receptor, subfamily B, member 4A	Lilrb4a	3.61397	0.0939856	1.181	0.0795815	0.93657	0.996094	ENSMUSG00000062593	leukocyte immunoglobulin-like receptor, subfamily B, member 4A	Lilrb4a	3.61397	-0.828132	1.38683	-0.597139	0.550415	0.999755
ENSMUSG00000039735	formin binding protein 1-like	Fnbp1l	1205.97	-0.303819	0.130884	-2.32129	0.0202714	0.572841	ENSMUSG00000039735	formin binding protein 1-like	Fnbp1l	1205.97	-0.0456648	0.139678	-0.326929	0.743722	0.996094	ENSMUSG00000039735	formin binding protein 1-like	Fnbp1l	1205.97	0.153845	0.185116	0.831069	0.405934	0.999755
ENSMUSG00000039167	adhesion G protein-coupled receptor L4	Adgrl4	250.86	0.340522	0.14676	2.32026	0.0203266	0.573385	ENSMUSG00000039167	adhesion G protein-coupled receptor L4	Adgrl4	250.86	0.116073	0.158811	0.730893	0.464845	0.996094	ENSMUSG00000039167	adhesion G protein-coupled receptor L4	Adgrl4	250.86	-0.296977	0.208424	-1.42487	0.154194	0.999755
ENSMUSG00000078958	ATPase, H+ transporting, lysosomal accessory protein 1-like	Atp6ap1l	76.0994	-0.50721	0.218714	-2.31905	0.0203923	0.573385	ENSMUSG00000078958	ATPase, H+ transporting, lysosomal accessory protein 1-like	Atp6ap1l	76.0994	-0.460301	0.235565	-1.95403	0.0506977	0.996094	ENSMUSG00000078958	ATPase, H+ transporting, lysosomal accessory protein 1-like	Atp6ap1l	76.0994	0.62421	0.313481	1.99122	0.0464563	0.999755
ENSMUSG00000073409	histocompatibility 2, Q region locus 8	H2-Q8	12.2647	1.35979	0.586451	2.31867	0.020413	0.573385	ENSMUSG00000073409	histocompatibility 2, Q region locus 8	H2-Q8	12.2647	-0.726808	0.741212	-0.980567	0.326806	0.996094	ENSMUSG00000073409	histocompatibility 2, Q region locus 8	H2-Q8	12.2647	0.843244	0.890594	0.946833	0.343724	0.999755
ENSMUSG00000040856	delta-like 1 homolog (Drosophila)	Dlk1	317.446	0.416435	0.179615	2.31849	0.0204227	0.573385	ENSMUSG00000040856	delta-like 1 homolog (Drosophila)	Dlk1	317.446	0.110026	0.193589	0.568352	0.569796	0.996094	ENSMUSG00000040856	delta-like 1 homolog (Drosophila)	Dlk1	317.446	-0.29054	0.254638	-1.14099	0.253873	0.999755
ENSMUSG00000021070	bradykinin receptor, beta 2	Bdkrb2	8.96399	1.16794	0.504871	2.31335	0.0207034	0.579571	ENSMUSG00000021070	bradykinin receptor, beta 2	Bdkrb2	8.96399	-1.52796	0.765913	-1.99495	0.0460487	0.996094	ENSMUSG00000021070	bradykinin receptor, beta 2	Bdkrb2	8.96399	0.854653	0.883365	0.967497	0.333296	0.999755
ENSMUSG00000020891	arachidonate 8-lipoxygenase	Alox8	80.7332	0.411444	0.177905	2.31272	0.0207379	0.579571	ENSMUSG00000020891	arachidonate 8-lipoxygenase	Alox8	80.7332	-0.0230099	0.199456	-0.115363	0.908157	0.996094	ENSMUSG00000020891	arachidonate 8-lipoxygenase	Alox8	80.7332	0.107901	0.254549	0.423891	0.671646	0.999755
ENSMUSG00000032733	sorting nexin 33	Snx33	100.05	0.396897	0.171622	2.31263	0.020743	0.579571	ENSMUSG00000032733	sorting nexin 33	Snx33	100.05	0.0194319	0.189769	0.102398	0.918441	0.996094	ENSMUSG00000032733	sorting nexin 33	Snx33	100.05	-0.285976	0.246429	-1.16048	0.245853	0.999755
ENSMUSG00000061186	Scm-like with four mbt domains 2	Sfmbt2	39.8564	-0.650402	0.281379	-2.31148	0.0208064	0.580408	ENSMUSG00000061186	Scm-like with four mbt domains 2	Sfmbt2	39.8564	0.137826	0.285633	0.482528	0.629431	0.996094	ENSMUSG00000061186	Scm-like with four mbt domains 2	Sfmbt2	39.8564	0.217277	0.391208	0.555401	0.57862	0.999755
ENSMUSG00000027610	glutathione synthetase	Gss	176.065	0.298835	0.12935	2.31029	0.020872	0.581307	ENSMUSG00000027610	glutathione synthetase	Gss	176.065	0.0405039	0.142002	0.285235	0.775464	0.996094	ENSMUSG00000027610	glutathione synthetase	Gss	176.065	-0.0473659	0.184244	-0.257083	0.797115	0.999755
ENSMUSG00000047686	zinc finger, CCHC domain containing 5	Zcchc5	4.88601	1.93113	0.836288	2.30917	0.0209342	0.581451	ENSMUSG00000047686	zinc finger, CCHC domain containing 5	Zcchc5	4.88601	1.26869	0.918415	1.38139	0.16716	0.996094	ENSMUSG00000047686	zinc finger, CCHC domain containing 5	Zcchc5	4.88601	-1.33944	1.10704	-1.20992	0.226309	0.999755
ENSMUSG00000028599	tumor necrosis factor receptor superfamily, member 1b	Tnfrsf1b	45.5464	0.55367	0.239789	2.30899	0.0209441	0.581451	ENSMUSG00000028599	tumor necrosis factor receptor superfamily, member 1b	Tnfrsf1b	45.5464	-0.290173	0.278522	-1.04183	0.297489	0.996094	ENSMUSG00000028599	tumor necrosis factor receptor superfamily, member 1b	Tnfrsf1b	45.5464	0.0670613	0.352239	0.190386	0.849007	0.999755
ENSMUSG00000079037	prion protein	Prnp	8243.28	0.141485	0.0613029	2.30797	0.0210007	0.582092	ENSMUSG00000079037	prion protein	Prnp	8243.28	0.0270062	0.065634	0.411466	0.680731	0.996094	ENSMUSG00000079037	prion protein	Prnp	8243.28	0.00422927	0.0867341	0.0487613	0.96111	0.999755
ENSMUSG00000039206	diacylglycerol lipase, beta	Daglb	291.346	0.273978	0.118742	2.30733	0.0210363	0.582148	ENSMUSG00000039206	diacylglycerol lipase, beta	Daglb	291.346	0.172364	0.128173	1.34478	0.178697	0.996094	ENSMUSG00000039206	diacylglycerol lipase, beta	Daglb	291.346	-0.190861	0.167969	-1.13629	0.255836	0.999755
ENSMUSG00000085526	NA	NA	7.07727	-1.43933	0.624102	-2.30624	0.021097	0.58273	ENSMUSG00000085526	NA	NA	7.07727	-0.459877	0.610257	-0.753579	0.451102	0.996094	ENSMUSG00000085526	NA	NA	7.07727	1.28617	0.862016	1.49205	0.135685	0.999755
ENSMUSG00000026622	NIMA (never in mitosis gene a)-related expressed kinase 2	Nek2	10.551	-1.15239	0.49994	-2.30505	0.021164	0.58273	ENSMUSG00000026622	NIMA (never in mitosis gene a)-related expressed kinase 2	Nek2	10.551	-0.0848158	0.484239	-0.175153	0.86096	0.996094	ENSMUSG00000026622	NIMA (never in mitosis gene a)-related expressed kinase 2	Nek2	10.551	0.865434	0.683035	1.26704	0.205141	0.999755
ENSMUSG00000003814	calreticulin	Calr	3446.03	0.250556	0.108715	2.3047	0.0211831	0.58273	ENSMUSG00000003814	calreticulin	Calr	3446.03	0.0523285	0.116399	0.44956	0.653028	0.996094	ENSMUSG00000003814	calreticulin	Calr	3446.03	-0.203109	0.153848	-1.3202	0.186769	0.999755
ENSMUSG00000057596	tripartite motif-containing 30D	Trim30d	27.5109	0.702139	0.304674	2.30456	0.0211914	0.58273	ENSMUSG00000057596	tripartite motif-containing 30D	Trim30d	27.5109	0.444884	0.333875	1.33249	0.1827	0.996094	ENSMUSG00000057596	tripartite motif-containing 30D	Trim30d	27.5109	-0.388585	0.424424	-0.915558	0.359899	0.999755
ENSMUSG00000031493	gametogenetin	Ggn	3.12103	-2.00705	0.871552	-2.30285	0.0212875	0.584447	ENSMUSG00000031493	gametogenetin	Ggn	3.12103	-1.94755	0.95836	-2.03217	0.0421367	0.996094	ENSMUSG00000031493	gametogenetin	Ggn	3.12103	2.01575	1.33224	1.51305	0.130266	0.999755
ENSMUSG00000032285	DnaJ (Hsp40) homolog, subfamily A, member 4	Dnaja4	620.465	0.232971	0.101212	2.30181	0.0213457	0.584966	ENSMUSG00000032285	DnaJ (Hsp40) homolog, subfamily A, member 4	Dnaja4	620.465	-0.00506892	0.109483	-0.0462986	0.963072	0.996522	ENSMUSG00000032285	DnaJ (Hsp40) homolog, subfamily A, member 4	Dnaja4	620.465	-0.0515523	0.143783	-0.358542	0.719938	0.999755
ENSMUSG00000025245	leucine zipper transcription factor-like 1	Lztfl1	550.427	-0.241701	0.105027	-2.30132	0.0213737	0.584966	ENSMUSG00000025245	leucine zipper transcription factor-like 1	Lztfl1	550.427	-0.0237013	0.111835	-0.211932	0.83216	0.996094	ENSMUSG00000025245	leucine zipper transcription factor-like 1	Lztfl1	550.427	-0.0370329	0.148936	-0.24865	0.803631	0.999755
ENSMUSG00000037706	CD81 antigen	Cd81	2408.32	0.173579	0.0754475	2.30065	0.0214112	0.58507	ENSMUSG00000037706	CD81 antigen	Cd81	2408.32	-0.0239812	0.0810471	-0.295892	0.767313	0.996094	ENSMUSG00000037706	CD81 antigen	Cd81	2408.32	-0.0546033	0.106939	-0.5106	0.609631	0.999755
ENSMUSG00000066113	ADAMTS-like 1	Adamtsl1	102.134	0.438874	0.190859	2.29946	0.0214786	0.585805	ENSMUSG00000066113	ADAMTS-like 1	Adamtsl1	102.134	0.0444722	0.20996	0.211813	0.832253	0.996094	ENSMUSG00000066113	ADAMTS-like 1	Adamtsl1	102.134	-0.13579	0.272125	-0.498999	0.61778	0.999755
ENSMUSG00000021750	family with sequence similarity 107, member A	Fam107a	3997.53	0.22696	0.0987725	2.2978	0.021573	0.585805	ENSMUSG00000021750	family with sequence similarity 107, member A	Fam107a	3997.53	0.103264	0.10571	0.976867	0.328635	0.996094	ENSMUSG00000021750	family with sequence similarity 107, member A	Fam107a	3997.53	-0.351473	0.13978	-2.51447	0.011921	0.999755
ENSMUSG00000066979	budding uninhibited by benzimidazoles 3 homolog (S. cerevisiae)	Bub3	647.418	0.178775	0.0778201	2.29729	0.0216023	0.585805	ENSMUSG00000066979	budding uninhibited by benzimidazoles 3 homolog (S. cerevisiae)	Bub3	647.418	0.0420577	0.0842815	0.499014	0.617769	0.996094	ENSMUSG00000066979	budding uninhibited by benzimidazoles 3 homolog (S. cerevisiae)	Bub3	647.418	-0.145371	0.110724	-1.31291	0.189213	0.999755
ENSMUSG00000021190	legumain	Lgmn	1103.82	0.179458	0.078157	2.29612	0.0216689	0.585805	ENSMUSG00000021190	legumain	Lgmn	1103.82	-0.0266033	0.0844061	-0.315182	0.752623	0.996094	ENSMUSG00000021190	legumain	Lgmn	1103.82	-0.0453249	0.111044	-0.40817	0.683149	0.999755
ENSMUSG00000040710	ST8 alpha-N-acetyl-neuraminide alpha-2,8-sialyltransferase 4	St8sia4	315.822	-0.277904	0.121072	-2.29535	0.021713	0.585805	ENSMUSG00000040710	ST8 alpha-N-acetyl-neuraminide alpha-2,8-sialyltransferase 4	St8sia4	315.822	-0.167976	0.129541	-1.29671	0.194732	0.996094	ENSMUSG00000040710	ST8 alpha-N-acetyl-neuraminide alpha-2,8-sialyltransferase 4	St8sia4	315.822	0.217663	0.172192	1.26407	0.206206	0.999755
ENSMUSG00000033545	zinc and ring finger 1	Znrf1	1001.05	-0.205101	0.0893671	-2.29504	0.0217308	0.585805	ENSMUSG00000033545	zinc and ring finger 1	Znrf1	1001.05	-0.221964	0.0959278	-2.31386	0.0206753	0.996094	ENSMUSG00000033545	zinc and ring finger 1	Znrf1	1001.05	0.182413	0.127065	1.43559	0.15112	0.999755
ENSMUSG00000051159	Cbp/p300-interacting transactivator with Glu/Asp-rich carboxy-terminal domain 1	Cited1	27.7925	0.791087	0.344757	2.29462	0.021755	0.585805	ENSMUSG00000051159	Cbp/p300-interacting transactivator with Glu/Asp-rich carboxy-terminal domain 1	Cited1	27.7925	0.509653	0.375015	1.35902	0.174141	0.996094	ENSMUSG00000051159	Cbp/p300-interacting transactivator with Glu/Asp-rich carboxy-terminal domain 1	Cited1	27.7925	-1.03946	0.487531	-2.13208	0.0330004	0.999755
ENSMUSG00000027797	doublecortin-like kinase 1	Dclk1	9868.27	-0.181318	0.0790299	-2.2943	0.0217735	0.585805	ENSMUSG00000027797	doublecortin-like kinase 1	Dclk1	9868.27	-0.0450978	0.0844749	-0.53386	0.593439	0.996094	ENSMUSG00000027797	doublecortin-like kinase 1	Dclk1	9868.27	0.00284491	0.111799	0.0254468	0.979699	0.999755
ENSMUSG00000031119	glypican 4	Gpc4	101.359	0.478484	0.208571	2.29411	0.0217842	0.585805	ENSMUSG00000031119	glypican 4	Gpc4	101.359	0.271963	0.225963	1.20357	0.228754	0.996094	ENSMUSG00000031119	glypican 4	Gpc4	101.359	-0.190965	0.293839	-0.649894	0.51576	0.999755
ENSMUSG00000084968	NA	NA	3.8203	2.26794	0.988637	2.294	0.0217902	0.585805	ENSMUSG00000084968	NA	NA	3.8203	1.96808	1.04963	1.87502	0.0607893	0.996094	ENSMUSG00000084968	NA	NA	3.8203	-2.71981	1.28012	-2.12464	0.0336164	0.999755
ENSMUSG00000030269	myotubularin related protein 14	Mtmr14	116.69	-0.355557	0.155027	-2.29352	0.0218181	0.585805	ENSMUSG00000030269	myotubularin related protein 14	Mtmr14	116.69	-0.237463	0.166083	-1.42979	0.152778	0.996094	ENSMUSG00000030269	myotubularin related protein 14	Mtmr14	116.69	0.375369	0.221359	1.69575	0.0899339	0.999755
ENSMUSG00000019767	coiled-coil domain containing 170	Ccdc170	9.11643	-1.32162	0.576389	-2.29293	0.0218522	0.585805	ENSMUSG00000019767	coiled-coil domain containing 170	Ccdc170	9.11643	-0.567261	0.572946	-0.990078	0.322136	0.996094	ENSMUSG00000019767	coiled-coil domain containing 170	Ccdc170	9.11643	2.26243	0.785002	2.88206	0.00395079	0.999755
ENSMUSG00000020576	neuroblastoma amplified sequence	Nbas	568.711	0.202825	0.0884855	2.29218	0.021895	0.585805	ENSMUSG00000020576	neuroblastoma amplified sequence	Nbas	568.711	0.126287	0.0953788	1.32405	0.185485	0.996094	ENSMUSG00000020576	neuroblastoma amplified sequence	Nbas	568.711	-0.0412607	0.125086	-0.329859	0.741507	0.999755
ENSMUSG00000032440	transforming growth factor, beta receptor II	Tgfbr2	236.268	0.257244	0.112239	2.29193	0.02191	0.585805	ENSMUSG00000032440	transforming growth factor, beta receptor II	Tgfbr2	236.268	-0.0372949	0.123574	-0.301802	0.762803	0.996094	ENSMUSG00000032440	transforming growth factor, beta receptor II	Tgfbr2	236.268	-0.065233	0.160775	-0.40574	0.684934	0.999755
ENSMUSG00000032496	lactotransferrin	Ltf	4.31972	2.59488	1.13318	2.2899	0.022027	0.588029	ENSMUSG00000032496	lactotransferrin	Ltf	4.31972	-0.505059	1.42877	-0.353493	0.723719	0.996094	ENSMUSG00000032496	lactotransferrin	Ltf	4.31972	-1.66854	1.74343	-0.957041	0.338546	0.999755
ENSMUSG00000022111	ubiquitin carboxyl-terminal esterase L3 (ubiquitin thiolesterase)	Uchl3	132.763	-0.333705	0.145844	-2.2881	0.0221317	0.589918	ENSMUSG00000022111	ubiquitin carboxyl-terminal esterase L3 (ubiquitin thiolesterase)	Uchl3	132.763	-0.346447	0.158063	-2.19184	0.0283913	0.996094	ENSMUSG00000022111	ubiquitin carboxyl-terminal esterase L3 (ubiquitin thiolesterase)	Uchl3	132.763	0.442561	0.209664	2.11081	0.0347884	0.999755
ENSMUSG00000019874	fatty acid binding protein 7, brain	Fabp7	299.639	-0.836001	0.366109	-2.28348	0.0224024	0.595604	ENSMUSG00000019874	fatty acid binding protein 7, brain	Fabp7	299.639	-1.1116	0.39263	-2.83117	0.00463775	0.996094	ENSMUSG00000019874	fatty acid binding protein 7, brain	Fabp7	299.639	0.897701	0.519824	1.72693	0.0841802	0.999755
ENSMUSG00000023961	ectonucleotide pyrophosphatase/phosphodiesterase 4	Enpp4	591.562	0.207433	0.0908484	2.28329	0.0224135	0.595604	ENSMUSG00000023961	ectonucleotide pyrophosphatase/phosphodiesterase 4	Enpp4	591.562	0.00118406	0.0984929	0.0120217	0.990408	0.998236	ENSMUSG00000023961	ectonucleotide pyrophosphatase/phosphodiesterase 4	Enpp4	591.562	-0.00575069	0.129098	-0.044545	0.96447	0.999755
ENSMUSG00000022607	PTK2 protein tyrosine kinase 2	Ptk2	1328.74	-0.215114	0.094241	-2.2826	0.0224542	0.595774	ENSMUSG00000022607	PTK2 protein tyrosine kinase 2	Ptk2	1328.74	-0.0932587	0.100724	-0.925887	0.354505	0.996094	ENSMUSG00000022607	PTK2 protein tyrosine kinase 2	Ptk2	1328.74	0.228025	0.133397	1.70937	0.087383	0.999755
ENSMUSG00000043252	transmembrane protein 64	Tmem64	673.504	-0.187533	0.0822629	-2.27968	0.0226268	0.598266	ENSMUSG00000043252	transmembrane protein 64	Tmem64	673.504	-0.0498256	0.0878431	-0.567211	0.570571	0.996094	ENSMUSG00000043252	transmembrane protein 64	Tmem64	673.504	0.0763413	0.116724	0.654032	0.513091	0.999755
ENSMUSG00000040972	immunoglobulin superfamily, member 21	Igsf21	166.494	-0.433719	0.190268	-2.27951	0.0226368	0.598266	ENSMUSG00000040972	immunoglobulin superfamily, member 21	Igsf21	166.494	-0.405242	0.204321	-1.98336	0.0473269	0.996094	ENSMUSG00000040972	immunoglobulin superfamily, member 21	Igsf21	166.494	0.256002	0.272101	0.940834	0.34679	0.999755
ENSMUSG00000001741	interleukin 16	Il16	74.5299	0.710913	0.311905	2.27926	0.0226514	0.598266	ENSMUSG00000001741	interleukin 16	Il16	74.5299	0.338575	0.337702	1.00259	0.316061	0.996094	ENSMUSG00000001741	interleukin 16	Il16	74.5299	-0.323769	0.439924	-0.735966	0.461752	0.999755
ENSMUSG00000022912	protein S (alpha)	Pros1	175.008	0.322986	0.141843	2.27706	0.0227828	0.598614	ENSMUSG00000022912	protein S (alpha)	Pros1	175.008	-0.133172	0.157384	-0.846162	0.397463	0.996094	ENSMUSG00000022912	protein S (alpha)	Pros1	175.008	0.169589	0.203303	0.834172	0.404184	0.999755
ENSMUSG00000053931	calponin 3, acidic	Cnn3	588.742	0.199244	0.0875025	2.277	0.0227861	0.598614	ENSMUSG00000053931	calponin 3, acidic	Cnn3	588.742	-0.0530995	0.0952453	-0.557503	0.577184	0.996094	ENSMUSG00000053931	calponin 3, acidic	Cnn3	588.742	0.0681484	0.124583	0.547013	0.58437	0.999755
ENSMUSG00000053332	growth arrest specific 5	Gas5	756.527	0.167151	0.073449	2.27575	0.0228612	0.598614	ENSMUSG00000053332	growth arrest specific 5	Gas5	756.527	-0.0618338	0.0799912	-0.773008	0.439518	0.996094	ENSMUSG00000053332	growth arrest specific 5	Gas5	756.527	0.0446143	0.104708	0.426085	0.670046	0.999755
ENSMUSG00000001020	S100 calcium binding protein A4	S100a4	19.7283	0.873311	0.383829	2.27526	0.0228903	0.598614	ENSMUSG00000001020	S100 calcium binding protein A4	S100a4	19.7283	-0.733998	0.479385	-1.53112	0.125739	0.996094	ENSMUSG00000001020	S100 calcium binding protein A4	S100a4	19.7283	0.567924	0.585217	0.970451	0.331822	0.999755
ENSMUSG00000015709	aryl hydrocarbon receptor nuclear translocator 2	Arnt2	3573.25	0.11583	0.0509155	2.27496	0.0229085	0.598614	ENSMUSG00000015709	aryl hydrocarbon receptor nuclear translocator 2	Arnt2	3573.25	0.153648	0.0544866	2.81992	0.00480353	0.996094	ENSMUSG00000015709	aryl hydrocarbon receptor nuclear translocator 2	Arnt2	3573.25	-0.0674047	0.0719325	-0.937055	0.34873	0.999755
ENSMUSG00000078202	Notch-regulated ankyrin repeat protein	Nrarp	108.913	-0.461089	0.202689	-2.27486	0.0229144	0.598614	ENSMUSG00000078202	Notch-regulated ankyrin repeat protein	Nrarp	108.913	-0.226536	0.21557	-1.05087	0.293319	0.996094	ENSMUSG00000078202	Notch-regulated ankyrin repeat protein	Nrarp	108.913	0.228487	0.288615	0.791666	0.428555	0.999755
ENSMUSG00000031441	ATPase, class VI, type 11A	Atp11a	708.7	0.255566	0.112345	2.27483	0.0229161	0.598614	ENSMUSG00000031441	ATPase, class VI, type 11A	Atp11a	708.7	0.153336	0.120629	1.27114	0.20368	0.996094	ENSMUSG00000031441	ATPase, class VI, type 11A	Atp11a	708.7	-0.211269	0.158978	-1.32892	0.183873	0.999755
ENSMUSG00000020070	RUN and FYVE domain-containing 2	Rufy2	677.903	-0.1832	0.0805825	-2.27345	0.0229991	0.598614	ENSMUSG00000020070	RUN and FYVE domain-containing 2	Rufy2	677.903	-0.0577571	0.0861046	-0.670779	0.502361	0.996094	ENSMUSG00000020070	RUN and FYVE domain-containing 2	Rufy2	677.903	0.133011	0.114288	1.16382	0.244498	0.999755
ENSMUSG00000068856	splicing factor 3b, subunit 4	Sf3b4	72.3586	0.433032	0.190475	2.27343	0.0230004	0.598614	ENSMUSG00000068856	splicing factor 3b, subunit 4	Sf3b4	72.3586	0.0769544	0.211031	0.364659	0.715366	0.996094	ENSMUSG00000068856	splicing factor 3b, subunit 4	Sf3b4	72.3586	-0.262778	0.272635	-0.963843	0.335124	0.999755
ENSMUSG00000034799	unc-13 homolog A (C. elegans)	Unc13a	2450.15	-0.251813	0.110773	-2.27323	0.0230126	0.598614	ENSMUSG00000034799	unc-13 homolog A (C. elegans)	Unc13a	2450.15	-0.0761008	0.118358	-0.642971	0.520243	0.996094	ENSMUSG00000034799	unc-13 homolog A (C. elegans)	Unc13a	2450.15	0.000257896	0.156778	0.00164498	0.998687	0.999755
ENSMUSG00000042644	inositol 1,4,5-triphosphate receptor 3	Itpr3	51.4927	0.58591	0.257802	2.27271	0.0230435	0.598614	ENSMUSG00000042644	inositol 1,4,5-triphosphate receptor 3	Itpr3	51.4927	-0.189709	0.291146	-0.651593	0.514664	0.996094	ENSMUSG00000042644	inositol 1,4,5-triphosphate receptor 3	Itpr3	51.4927	-0.336701	0.375462	-0.896765	0.369845	0.999755
ENSMUSG00000033623	polycomb group ring finger 3	Pcgf3	561.246	-0.19789	0.0871034	-2.2719	0.0230926	0.598994	ENSMUSG00000033623	polycomb group ring finger 3	Pcgf3	561.246	-0.0680432	0.0930578	-0.731193	0.464661	0.996094	ENSMUSG00000033623	polycomb group ring finger 3	Pcgf3	561.246	0.173811	0.12351	1.40727	0.159348	0.999755
ENSMUSG00000016487	PTPRF interacting protein, binding protein 1 (liprin beta 1)	Ppfibp1	325.124	-0.312388	0.137574	-2.27069	0.0231657	0.599996	ENSMUSG00000016487	PTPRF interacting protein, binding protein 1 (liprin beta 1)	Ppfibp1	325.124	-0.257531	0.147508	-1.74588	0.0808315	0.996094	ENSMUSG00000016487	PTPRF interacting protein, binding protein 1 (liprin beta 1)	Ppfibp1	325.124	0.337879	0.195662	1.72685	0.0841947	0.999755
ENSMUSG00000034330	phospholipase C, gamma 2	Plcg2	44.4776	0.561077	0.247158	2.27011	0.0232007	0.600009	ENSMUSG00000034330	phospholipase C, gamma 2	Plcg2	44.4776	0.289472	0.271637	1.06565	0.28658	0.996094	ENSMUSG00000034330	phospholipase C, gamma 2	Plcg2	44.4776	-0.0764835	0.346126	-0.22097	0.825116	0.999755
ENSMUSG00000030966	tripartite motif-containing 21	Trim21	28.1738	0.738026	0.32526	2.26903	0.0232662	0.600808	ENSMUSG00000030966	tripartite motif-containing 21	Trim21	28.1738	0.101995	0.365874	0.27877	0.780421	0.996094	ENSMUSG00000030966	tripartite motif-containing 21	Trim21	28.1738	-0.323085	0.465879	-0.693496	0.487998	0.999755
ENSMUSG00000002341	neurocan	Ncan	1375.6	-0.218097	0.0961593	-2.26808	0.0233242	0.601411	ENSMUSG00000002341	neurocan	Ncan	1375.6	-0.0261467	0.102637	-0.254748	0.798918	0.996094	ENSMUSG00000002341	neurocan	Ncan	1375.6	-0.0269541	0.136163	-0.197955	0.84308	0.999755
ENSMUSG00000057286	ST6 (alpha-N-acetyl-neuraminyl-2,3-beta-galactosyl-1,3)-N-acetylgalactosaminide alpha-2,6-sialyltransferase 2	St6galnac2	39.0017	0.571133	0.251884	2.26745	0.0233629	0.601518	ENSMUSG00000057286	ST6 (alpha-N-acetyl-neuraminyl-2,3-beta-galactosyl-1,3)-N-acetylgalactosaminide alpha-2,6-sialyltransferase 2	St6galnac2	39.0017	0.113282	0.281264	0.402761	0.687124	0.996094	ENSMUSG00000057286	ST6 (alpha-N-acetyl-neuraminyl-2,3-beta-galactosyl-1,3)-N-acetylgalactosaminide alpha-2,6-sialyltransferase 2	St6galnac2	39.0017	-0.601416	0.363673	-1.65372	0.0981834	0.999755
ENSMUSG00000036833	patatin-like phospholipase domain containing 7	Pnpla7	162.869	0.326824	0.144268	2.2654	0.0234881	0.603846	ENSMUSG00000036833	patatin-like phospholipase domain containing 7	Pnpla7	162.869	0.136544	0.156794	0.870852	0.383835	0.996094	ENSMUSG00000036833	patatin-like phospholipase domain containing 7	Pnpla7	162.869	-0.530331	0.206238	-2.57145	0.0101274	0.999755
ENSMUSG00000040147	monoamine oxidase B	Maob	409.283	0.225912	0.0997762	2.26419	0.0235624	0.604862	ENSMUSG00000040147	monoamine oxidase B	Maob	409.283	-0.00160408	0.108615	-0.0147685	0.988217	0.998236	ENSMUSG00000040147	monoamine oxidase B	Maob	409.283	0.034971	0.141872	0.246497	0.805298	0.999755
ENSMUSG00000035686	thyroid hormone responsive	Thrsp	143.737	0.390651	0.172626	2.263	0.023636	0.605855	ENSMUSG00000035686	thyroid hormone responsive	Thrsp	143.737	0.161193	0.187289	0.860662	0.389424	0.996094	ENSMUSG00000035686	thyroid hormone responsive	Thrsp	143.737	-0.48517	0.245752	-1.97423	0.048356	0.999755
ENSMUSG00000064225	progestin and adipoQ receptor family member IX	Paqr9	791.151	-0.190071	0.0840326	-2.26187	0.0237053	0.606737	ENSMUSG00000064225	progestin and adipoQ receptor family member IX	Paqr9	791.151	-0.10347	0.0899453	-1.15037	0.249992	0.996094	ENSMUSG00000064225	progestin and adipoQ receptor family member IX	Paqr9	791.151	0.117898	0.119331	0.987993	0.323156	0.999755
ENSMUSG00000086434	NA	NA	68.5571	0.423899	0.187479	2.26105	0.0237563	0.607149	ENSMUSG00000086434	NA	NA	68.5571	0.316933	0.203517	1.55728	0.119404	0.996094	ENSMUSG00000086434	NA	NA	68.5571	-0.371977	0.263692	-1.41065	0.158348	0.999755
ENSMUSG00000064346	NA	NA	30.0946	0.694764	0.30746	2.25969	0.0238407	0.607658	ENSMUSG00000064346	NA	NA	30.0946	-0.0397425	0.35045	-0.113404	0.90971	0.996094	ENSMUSG00000064346	NA	NA	30.0946	-0.116484	0.443661	-0.262553	0.792895	0.999755
ENSMUSG00000031285	doublecortin	Dcx	332.556	-0.758912	0.335951	-2.259	0.0238837	0.607658	ENSMUSG00000031285	doublecortin	Dcx	332.556	-0.287167	0.358354	-0.801351	0.422929	0.996094	ENSMUSG00000031285	doublecortin	Dcx	332.556	0.307515	0.475388	0.646871	0.517715	0.999755
ENSMUSG00000073164	RIKEN cDNA 2410018L13 gene	2410018L13Rik	6.60943	-1.3826	0.612319	-2.25798	0.0239471	0.607658	ENSMUSG00000073164	RIKEN cDNA 2410018L13 gene	2410018L13Rik	6.60943	-0.377351	0.594066	-0.635201	0.525297	0.996094	ENSMUSG00000073164	RIKEN cDNA 2410018L13 gene	2410018L13Rik	6.60943	0.886942	0.85176	1.04131	0.297734	0.999755
ENSMUSG00000050334	RIKEN cDNA C130071C03 gene	C130071C03Rik	592.554	-0.287164	0.127192	-2.25772	0.0239633	0.607658	ENSMUSG00000050334	RIKEN cDNA C130071C03 gene	C130071C03Rik	592.554	-0.0607291	0.135589	-0.447892	0.654231	0.996094	ENSMUSG00000050334	RIKEN cDNA C130071C03 gene	C130071C03Rik	592.554	0.194471	0.179941	1.08075	0.279808	0.999755
ENSMUSG00000001700	GRAM domain containing 3	Gramd3	159.611	-0.320054	0.141776	-2.25746	0.0239795	0.607658	ENSMUSG00000001700	GRAM domain containing 3	Gramd3	159.611	-0.00349614	0.149501	-0.0233854	0.981343	0.997362	ENSMUSG00000001700	GRAM domain containing 3	Gramd3	159.611	0.0371485	0.200809	0.184995	0.853233	0.999755
ENSMUSG00000018068	integrator complex subunit 2	Ints2	216.398	-0.272471	0.120704	-2.25735	0.023986	0.607658	ENSMUSG00000018068	integrator complex subunit 2	Ints2	216.398	-0.0397106	0.128017	-0.310197	0.756411	0.996094	ENSMUSG00000018068	integrator complex subunit 2	Ints2	216.398	0.146988	0.170986	0.859647	0.389984	0.999755
ENSMUSG00000058914	C1q and tumor necrosis factor related protein 3	C1qtnf3	2.37362	-3.7932	1.68051	-2.25717	0.0239976	NA	ENSMUSG00000058914	C1q and tumor necrosis factor related protein 3	C1qtnf3	2.37362	-0.988593	1.08203	-0.913648	0.360902	0.996094	ENSMUSG00000058914	C1q and tumor necrosis factor related protein 3	C1qtnf3	2.37362	4.87982	1.96798	2.4796	0.0131529	0.999755
ENSMUSG00000029287	transforming growth factor, beta receptor III	Tgfbr3	146.028	0.316099	0.140079	2.25658	0.0240344	0.607996	ENSMUSG00000029287	transforming growth factor, beta receptor III	Tgfbr3	146.028	0.148682	0.152572	0.974503	0.329807	0.996094	ENSMUSG00000029287	transforming growth factor, beta receptor III	Tgfbr3	146.028	-0.329069	0.199368	-1.65056	0.0988292	0.999755
ENSMUSG00000020516	ribosomal protein S6 kinase, polypeptide 1	Rps6kb1	665.019	-0.198883	0.0881804	-2.25541	0.0241074	0.608958	ENSMUSG00000020516	ribosomal protein S6 kinase, polypeptide 1	Rps6kb1	665.019	-0.0497136	0.0941181	-0.528204	0.597357	0.996094	ENSMUSG00000020516	ribosomal protein S6 kinase, polypeptide 1	Rps6kb1	665.019	0.229482	0.124771	1.83923	0.0658816	0.999755
ENSMUSG00000073982	ras homolog gene family, member G	Rhog	161.462	0.320004	0.141964	2.25412	0.0241885	0.610119	ENSMUSG00000073982	ras homolog gene family, member G	Rhog	161.462	0.017736	0.155806	0.113834	0.90937	0.996094	ENSMUSG00000073982	ras homolog gene family, member G	Rhog	161.462	-0.208925	0.203109	-1.02864	0.303651	0.999755
ENSMUSG00000032484	neutrophilic granule protein	Ngp	6.03968	3.62696	1.61138	2.25084	0.0243954	0.614445	ENSMUSG00000032484	neutrophilic granule protein	Ngp	6.03968	1.38801	1.76519	0.786323	0.431678	0.996094	ENSMUSG00000032484	neutrophilic granule protein	Ngp	6.03968	-3.7601	2.25024	-1.67098	0.0947263	0.999755
ENSMUSG00000055675	kelch repeat and BTB (POZ) domain containing 11	Kbtbd11	1418.03	0.153893	0.0684006	2.24987	0.024457	0.615099	ENSMUSG00000055675	kelch repeat and BTB (POZ) domain containing 11	Kbtbd11	1418.03	0.111741	0.0734341	1.52166	0.128095	0.996094	ENSMUSG00000055675	kelch repeat and BTB (POZ) domain containing 11	Kbtbd11	1418.03	-0.147576	0.0968415	-1.52389	0.127535	0.999755
ENSMUSG00000040640	ELKS/RAB6-interacting/CAST family member 2	Erc2	2016.72	-0.142856	0.0635107	-2.24932	0.0244921	0.615099	ENSMUSG00000040640	ELKS/RAB6-interacting/CAST family member 2	Erc2	2016.72	-0.0254557	0.0678721	-0.375054	0.70762	0.996094	ENSMUSG00000040640	ELKS/RAB6-interacting/CAST family member 2	Erc2	2016.72	0.0689915	0.0899414	0.767072	0.443039	0.999755
ENSMUSG00000091712	SEC14-like 5 (S. cerevisiae)	Sec14l5	50.0279	0.656108	0.291848	2.24811	0.024569	0.615618	ENSMUSG00000091712	SEC14-like 5 (S. cerevisiae)	Sec14l5	50.0279	0.273974	0.318677	0.859722	0.389942	0.996094	ENSMUSG00000091712	SEC14-like 5 (S. cerevisiae)	Sec14l5	50.0279	-0.562203	0.414019	-1.35792	0.17449	0.999755
ENSMUSG00000024218	TAF11 RNA polymerase II, TATA box binding protein (TBP)-associated factor	Taf11	315.456	-0.249105	0.11083	-2.24763	0.0245998	0.615618	ENSMUSG00000024218	TAF11 RNA polymerase II, TATA box binding protein (TBP)-associated factor	Taf11	315.456	-0.178677	0.118899	-1.50277	0.1329	0.996094	ENSMUSG00000024218	TAF11 RNA polymerase II, TATA box binding protein (TBP)-associated factor	Taf11	315.456	0.201863	0.157997	1.27764	0.201377	0.999755
ENSMUSG00000089759	RIKEN cDNA 3632454L22 gene	3632454L22Rik	21.5683	0.870943	0.387546	2.24733	0.024619	0.615618	ENSMUSG00000089759	RIKEN cDNA 3632454L22 gene	3632454L22Rik	21.5683	0.0872898	0.437496	0.199521	0.841855	0.996094	ENSMUSG00000089759	RIKEN cDNA 3632454L22 gene	3632454L22Rik	21.5683	-0.602011	0.558857	-1.07722	0.281383	0.999755
ENSMUSG00000020183	carboxypeptidase M	Cpm	180.509	0.386249	0.171933	2.24651	0.0246717	0.615632	ENSMUSG00000020183	carboxypeptidase M	Cpm	180.509	0.3799	0.184203	2.0624	0.0391693	0.996094	ENSMUSG00000020183	carboxypeptidase M	Cpm	180.509	-0.645795	0.242852	-2.65921	0.00783237	0.999755
ENSMUSG00000050394	armadillo repeat containing, X-linked 6	Armcx6	47.2431	0.573401	0.255275	2.24621	0.0246905	0.615632	ENSMUSG00000050394	armadillo repeat containing, X-linked 6	Armcx6	47.2431	0.357754	0.277977	1.28699	0.198098	0.996094	ENSMUSG00000050394	armadillo repeat containing, X-linked 6	Armcx6	47.2431	-0.423409	0.359007	-1.17939	0.238242	0.999755
ENSMUSG00000024791	cell division cycle associated 5	Cdca5	1.17687	-5.80154	2.5829	-2.24613	0.0246956	NA	ENSMUSG00000024791	cell division cycle associated 5	Cdca5	1.17687	-0.0601865	1.41762	-0.0424561	0.966135	0.996522	ENSMUSG00000024791	cell division cycle associated 5	Cdca5	1.17687	3.99522	2.99078	1.33585	0.1816	0.999755
ENSMUSG00000001768	Ras and Rab interactor 2	Rin2	463.767	0.32459	0.14467	2.24366	0.0248543	0.618828	ENSMUSG00000001768	Ras and Rab interactor 2	Rin2	463.767	0.140788	0.155548	0.905112	0.365406	0.996094	ENSMUSG00000001768	Ras and Rab interactor 2	Rin2	463.767	-0.34175	0.205014	-1.66696	0.0955225	0.999755
ENSMUSG00000026831	RIKEN cDNA 1700007K13 gene	1700007K13Rik	18.0679	-0.868701	0.387323	-2.24283	0.0249076	0.619269	ENSMUSG00000026831	RIKEN cDNA 1700007K13 gene	1700007K13Rik	18.0679	-0.591319	0.409706	-1.44328	0.148943	0.996094	ENSMUSG00000026831	RIKEN cDNA 1700007K13 gene	1700007K13Rik	18.0679	1.5677	0.546488	2.86868	0.00412191	0.999755
ENSMUSG00000050370	cholesterol 25-hydroxylase	Ch25h	6.76382	1.31706	0.58757	2.24153	0.0249915	0.619489	ENSMUSG00000050370	cholesterol 25-hydroxylase	Ch25h	6.76382	0.411352	0.673326	0.610926	0.541249	0.996094	ENSMUSG00000050370	cholesterol 25-hydroxylase	Ch25h	6.76382	-1.50263	0.851969	-1.76371	0.0777806	0.999755
ENSMUSG00000022773	yippee-like 1 (Drosophila)	Ypel1	237.279	-0.257186	0.11475	-2.24128	0.0250081	0.619489	ENSMUSG00000022773	yippee-like 1 (Drosophila)	Ypel1	237.279	-0.0582089	0.122008	-0.477091	0.633297	0.996094	ENSMUSG00000022773	yippee-like 1 (Drosophila)	Ypel1	237.279	0.134757	0.162838	0.827554	0.407923	0.999755
ENSMUSG00000006464	Bardet-Biedl syndrome 1 (human)	Bbs1	418.333	-0.218993	0.0977195	-2.24104	0.0250234	0.619489	ENSMUSG00000006464	Bardet-Biedl syndrome 1 (human)	Bbs1	418.333	-0.093701	0.104444	-0.897141	0.369643	0.996094	ENSMUSG00000006464	Bardet-Biedl syndrome 1 (human)	Bbs1	418.333	0.131527	0.138868	0.947135	0.34357	0.999755
ENSMUSG00000020272	serine/threonine kinase 10	Stk10	59.2087	0.564204	0.251855	2.2402	0.0250781	0.619638	ENSMUSG00000020272	serine/threonine kinase 10	Stk10	59.2087	-0.0680033	0.280681	-0.24228	0.808563	0.996094	ENSMUSG00000020272	serine/threonine kinase 10	Stk10	59.2087	-0.284829	0.362791	-0.785107	0.432391	0.999755
ENSMUSG00000024781	lysosomal acid lipase A	Lipa	327.007	0.368777	0.164644	2.23985	0.0251007	0.619638	ENSMUSG00000024781	lysosomal acid lipase A	Lipa	327.007	0.186226	0.177121	1.05141	0.293073	0.996094	ENSMUSG00000024781	lysosomal acid lipase A	Lipa	327.007	-0.214252	0.232872	-0.920045	0.357549	0.999755
ENSMUSG00000021969	zinc finger, DHHC domain containing 20	Zdhhc20	886.259	0.182884	0.0817202	2.23793	0.0252256	0.621498	ENSMUSG00000021969	zinc finger, DHHC domain containing 20	Zdhhc20	886.259	0.092665	0.0879651	1.05343	0.292144	0.996094	ENSMUSG00000021969	zinc finger, DHHC domain containing 20	Zdhhc20	886.259	0.0322442	0.115557	0.279032	0.78022	0.999755
ENSMUSG00000030494	rhophilin, Rho GTPase binding protein 2	Rhpn2	114.068	0.458747	0.205018	2.23759	0.0252476	0.621498	ENSMUSG00000030494	rhophilin, Rho GTPase binding protein 2	Rhpn2	114.068	0.218979	0.222278	0.985159	0.324546	0.996094	ENSMUSG00000030494	rhophilin, Rho GTPase binding protein 2	Rhpn2	114.068	-0.224508	0.289764	-0.774797	0.43846	0.999755
ENSMUSG00000034648	leucine rich repeat protein 1, neuronal	Lrrn1	892.415	0.159969	0.0715448	2.23593	0.0253565	0.623296	ENSMUSG00000034648	leucine rich repeat protein 1, neuronal	Lrrn1	892.415	0.060205	0.0772119	0.779738	0.435545	0.996094	ENSMUSG00000034648	leucine rich repeat protein 1, neuronal	Lrrn1	892.415	-0.0580531	0.101461	-0.572169	0.567207	0.999755
ENSMUSG00000102771	NA	NA	0.993673	-5.83816	2.61394	-2.23347	0.0255177	NA	ENSMUSG00000102771	NA	NA	0.993673	-2.61535	1.97625	-1.32339	0.185704	0.996094	ENSMUSG00000102771	NA	NA	0.993673	7.56136	3.26099	2.31873	0.0204094	0.999755
ENSMUSG00000025366	extended synaptotagmin-like protein 1	Esyt1	148.642	0.348263	0.155976	2.2328	0.0255622	0.627465	ENSMUSG00000025366	extended synaptotagmin-like protein 1	Esyt1	148.642	0.313542	0.167735	1.86926	0.0615861	0.996094	ENSMUSG00000025366	extended synaptotagmin-like protein 1	Esyt1	148.642	-0.318084	0.219438	-1.44954	0.147186	0.999755
ENSMUSG00000086753	NA	NA	33.4705	0.633308	0.283761	2.23183	0.0256259	0.628142	ENSMUSG00000086753	NA	NA	33.4705	0.630443	0.303824	2.07503	0.0379839	0.996094	ENSMUSG00000086753	NA	NA	33.4705	-0.965529	0.396516	-2.43503	0.0148904	0.999755
ENSMUSG00000031503	collagen, type IV, alpha 2	Col4a2	174.715	-0.339115	0.152082	-2.22982	0.0257593	0.630023	ENSMUSG00000031503	collagen, type IV, alpha 2	Col4a2	174.715	-0.16807	0.162215	-1.0361	0.300158	0.996094	ENSMUSG00000031503	collagen, type IV, alpha 2	Col4a2	174.715	-0.0730913	0.217634	-0.335845	0.736988	0.999755
ENSMUSG00000050808	mucin 15	Muc15	38.2626	-0.58673	0.263202	-2.2292	0.0258006	0.630023	ENSMUSG00000050808	mucin 15	Muc15	38.2626	-0.124575	0.273285	-0.455842	0.648504	0.996094	ENSMUSG00000050808	mucin 15	Muc15	38.2626	0.394545	0.371037	1.06336	0.287621	0.999755
ENSMUSG00000042305	transmembrane protein 183A	Tmem183a	670.771	-0.204151	0.0915872	-2.22904	0.0258114	0.630023	ENSMUSG00000042305	transmembrane protein 183A	Tmem183a	670.771	-0.104638	0.0979827	-1.06793	0.285554	0.996094	ENSMUSG00000042305	transmembrane protein 183A	Tmem183a	670.771	0.20581	0.129894	1.58445	0.113092	0.999755
ENSMUSG00000082361	betacellulin, epidermal growth factor family member	Btc	8.93702	1.25944	0.565184	2.22838	0.0258552	0.630207	ENSMUSG00000082361	betacellulin, epidermal growth factor family member	Btc	8.93702	0.463534	0.641811	0.722228	0.470154	0.996094	ENSMUSG00000082361	betacellulin, epidermal growth factor family member	Btc	8.93702	-0.56662	0.791539	-0.715846	0.474087	0.999755
ENSMUSG00000040843	TIP41, TOR signalling pathway regulator-like (S. cerevisiae)	Tiprl	571.629	-0.183585	0.0824384	-2.22693	0.025952	0.63168	ENSMUSG00000040843	TIP41, TOR signalling pathway regulator-like (S. cerevisiae)	Tiprl	571.629	-0.0218238	0.0878913	-0.248305	0.803898	0.996094	ENSMUSG00000040843	TIP41, TOR signalling pathway regulator-like (S. cerevisiae)	Tiprl	571.629	0.0765586	0.116873	0.655059	0.512429	0.999755
ENSMUSG00000031603	fibroblast growth factor 20	Fgf20	1.73677	-5.51564	2.47683	-2.2269	0.025954	NA	ENSMUSG00000031603	fibroblast growth factor 20	Fgf20	1.73677	0.722888	1.13129	0.638992	0.522828	0.996094	ENSMUSG00000031603	fibroblast growth factor 20	Fgf20	1.73677	4.96883	2.68643	1.8496	0.0643707	0.999755
ENSMUSG00000098254	NA	NA	5.15395	-1.63321	0.733641	-2.22617	0.0260027	0.632029	ENSMUSG00000098254	NA	NA	5.15395	0.216736	0.652266	0.332281	0.739677	0.996094	ENSMUSG00000098254	NA	NA	5.15395	0.0707116	1.00077	0.0706575	0.94367	0.999755
ENSMUSG00000026880	stomatin	Stom	157.623	0.347056	0.156013	2.22453	0.0261128	0.63278	ENSMUSG00000026880	stomatin	Stom	157.623	0.273194	0.168201	1.62421	0.104331	0.996094	ENSMUSG00000026880	stomatin	Stom	157.623	-0.0531502	0.218904	-0.242802	0.808159	0.999755
ENSMUSG00000022148	FYN binding protein	Fyb	36.1744	0.607379	0.273082	2.22416	0.0261374	0.63278	ENSMUSG00000022148	FYN binding protein	Fyb	36.1744	-0.132894	0.312288	-0.42555	0.670436	0.996094	ENSMUSG00000022148	FYN binding protein	Fyb	36.1744	-0.222384	0.398088	-0.558631	0.576414	0.999755
ENSMUSG00000004040	signal transducer and activator of transcription 3	Stat3	590.312	0.200983	0.0903667	2.22408	0.0261428	0.63278	ENSMUSG00000004040	signal transducer and activator of transcription 3	Stat3	590.312	-0.0682417	0.0983186	-0.694087	0.487627	0.996094	ENSMUSG00000004040	signal transducer and activator of transcription 3	Stat3	590.312	0.0288161	0.128765	0.223789	0.822922	0.999755
ENSMUSG00000042707	dynein, axonemal, light intermediate polypeptide 1	Dnali1	19.0547	0.84762	0.381665	2.22085	0.0263612	0.63545	ENSMUSG00000042707	dynein, axonemal, light intermediate polypeptide 1	Dnali1	19.0547	0.35318	0.424794	0.831415	0.405739	0.996094	ENSMUSG00000042707	dynein, axonemal, light intermediate polypeptide 1	Dnali1	19.0547	-0.482209	0.538144	-0.896058	0.370222	0.999755
ENSMUSG00000037239	sprouty-related, EVH1 domain containing 3	Spred3	341.099	-0.215308	0.0969613	-2.22055	0.0263813	0.63545	ENSMUSG00000037239	sprouty-related, EVH1 domain containing 3	Spred3	341.099	-0.106599	0.10379	-1.02707	0.30439	0.996094	ENSMUSG00000037239	sprouty-related, EVH1 domain containing 3	Spred3	341.099	0.218694	0.137815	1.58687	0.112541	0.999755
ENSMUSG00000046324	endoplasmic reticulum metallopeptidase 1	Ermp1	977.212	0.202673	0.0912748	2.22047	0.0263867	0.63545	ENSMUSG00000046324	endoplasmic reticulum metallopeptidase 1	Ermp1	977.212	0.137704	0.0979628	1.40568	0.15982	0.996094	ENSMUSG00000046324	endoplasmic reticulum metallopeptidase 1	Ermp1	977.212	-0.141372	0.129119	-1.09489	0.273565	0.999755
ENSMUSG00000050822	solute carrier family 29 (nucleoside transporters), member 4	Slc29a4	92.6971	-0.435448	0.196165	-2.21981	0.0264319	0.63545	ENSMUSG00000050822	solute carrier family 29 (nucleoside transporters), member 4	Slc29a4	92.6971	-0.375531	0.211056	-1.7793	0.0751913	0.996094	ENSMUSG00000050822	solute carrier family 29 (nucleoside transporters), member 4	Slc29a4	92.6971	0.6957	0.279762	2.48676	0.0128912	0.999755
ENSMUSG00000021071	tripartite motif-containing 9	Trim9	1908.59	-0.18162	0.0818426	-2.21914	0.0264775	0.63545	ENSMUSG00000021071	tripartite motif-containing 9	Trim9	1908.59	-0.193749	0.0876975	-2.20928	0.027155	0.996094	ENSMUSG00000021071	tripartite motif-containing 9	Trim9	1908.59	0.097819	0.116141	0.842243	0.399652	0.999755
ENSMUSG00000094962	NA	NA	112.405	-0.39962	0.180114	-2.21871	0.0265062	0.63545	ENSMUSG00000094962	NA	NA	112.405	0.132863	0.187604	0.708212	0.478814	0.996094	ENSMUSG00000094962	NA	NA	112.405	-0.0641663	0.253473	-0.253148	0.800154	0.999755
ENSMUSG00000035407	KN motif and ankyrin repeat domains 4	Kank4	99.5515	0.399397	0.180016	2.21867	0.0265091	0.63545	ENSMUSG00000035407	KN motif and ankyrin repeat domains 4	Kank4	99.5515	0.130273	0.197196	0.660627	0.508852	0.996094	ENSMUSG00000035407	KN motif and ankyrin repeat domains 4	Kank4	99.5515	-0.0578004	0.254951	-0.226712	0.820648	0.999755
ENSMUSG00000026483	family with sequence similarity 129, member A	Fam129a	51.0249	0.498163	0.224604	2.21796	0.0265577	0.635661	ENSMUSG00000026483	family with sequence similarity 129, member A	Fam129a	51.0249	0.246526	0.246432	1.00038	0.317125	0.996094	ENSMUSG00000026483	family with sequence similarity 129, member A	Fam129a	51.0249	-0.382785	0.31817	-1.20308	0.228945	0.999755
ENSMUSG00000028278	Ras-related GTP binding D	Rragd	1803.95	-0.17926	0.0808886	-2.21614	0.0266819	0.635661	ENSMUSG00000028278	Ras-related GTP binding D	Rragd	1803.95	-0.126906	0.0865746	-1.46586	0.142687	0.996094	ENSMUSG00000028278	Ras-related GTP binding D	Rragd	1803.95	0.136678	0.11465	1.19213	0.233211	0.999755
ENSMUSG00000100837	RIKEN cDNA 1700063D05 gene	1700063D05Rik	15.8705	1.08581	0.490118	2.2154	0.026733	0.635661	ENSMUSG00000100837	RIKEN cDNA 1700063D05 gene	1700063D05Rik	15.8705	-0.27527	0.577299	-0.476825	0.633487	0.996094	ENSMUSG00000100837	RIKEN cDNA 1700063D05 gene	1700063D05Rik	15.8705	0.176932	0.716629	0.246895	0.804989	0.999755
ENSMUSG00000074004	UDP-GlcNAc:betaGal beta-1,3-N-acetylglucosaminyltransferase 6 (core 3 synthase)	B3gnt6	5.16704	1.67715	0.757123	2.21517	0.0267487	0.635661	ENSMUSG00000074004	UDP-GlcNAc:betaGal beta-1,3-N-acetylglucosaminyltransferase 6 (core 3 synthase)	B3gnt6	5.16704	0.921452	0.840668	1.0961	0.273037	0.996094	ENSMUSG00000074004	UDP-GlcNAc:betaGal beta-1,3-N-acetylglucosaminyltransferase 6 (core 3 synthase)	B3gnt6	5.16704	-2.0943	1.06295	-1.97028	0.0488067	0.999755
ENSMUSG00000041481	NA	NA	9.3377	1.26696	0.571958	2.21513	0.0267511	0.635661	ENSMUSG00000041481	NA	NA	9.3377	0.695997	0.632709	1.10003	0.27132	0.996094	ENSMUSG00000041481	NA	NA	9.3377	-1.12179	0.797261	-1.40705	0.159413	0.999755
ENSMUSG00000015839	nuclear factor, erythroid derived 2, like 2	Nfe2l2	214.763	0.33571	0.151641	2.21384	0.0268397	0.635661	ENSMUSG00000015839	nuclear factor, erythroid derived 2, like 2	Nfe2l2	214.763	0.151191	0.164003	0.921881	0.35659	0.996094	ENSMUSG00000015839	nuclear factor, erythroid derived 2, like 2	Nfe2l2	214.763	-0.236391	0.214905	-1.09998	0.271343	0.999755
ENSMUSG00000032679	CD59a antigen	Cd59a	83.0522	0.369045	0.166703	2.21379	0.026843	0.635661	ENSMUSG00000032679	CD59a antigen	Cd59a	83.0522	0.14489	0.18319	0.790928	0.428986	0.996094	ENSMUSG00000032679	CD59a antigen	Cd59a	83.0522	-0.451832	0.238808	-1.89203	0.0584873	0.999755
ENSMUSG00000055762	eukaryotic translation elongation factor 1 delta (guanine nucleotide exchange protein)	Eef1d	383.75	0.214367	0.0968353	2.21373	0.0268476	0.635661	ENSMUSG00000055762	eukaryotic translation elongation factor 1 delta (guanine nucleotide exchange protein)	Eef1d	383.75	0.0314187	0.105299	0.298377	0.765416	0.996094	ENSMUSG00000055762	eukaryotic translation elongation factor 1 delta (guanine nucleotide exchange protein)	Eef1d	383.75	-0.132455	0.13795	-0.960171	0.336969	0.999755
ENSMUSG00000043943	N-acetylated alpha-linked acidic dipeptidase 2	Naalad2	27.867	0.844393	0.381492	2.2134	0.0268701	0.635661	ENSMUSG00000043943	N-acetylated alpha-linked acidic dipeptidase 2	Naalad2	27.867	0.0256556	0.428341	0.0598953	0.952239	0.996165	ENSMUSG00000043943	N-acetylated alpha-linked acidic dipeptidase 2	Naalad2	27.867	-0.275902	0.547096	-0.504303	0.614049	0.999755
ENSMUSG00000034853	acyl-CoA thioesterase 11	Acot11	541.888	0.225604	0.101936	2.2132	0.0268836	0.635661	ENSMUSG00000034853	acyl-CoA thioesterase 11	Acot11	541.888	-0.0224661	0.110398	-0.203501	0.838743	0.996094	ENSMUSG00000034853	acyl-CoA thioesterase 11	Acot11	541.888	-0.367095	0.14559	-2.52143	0.011688	0.999755
ENSMUSG00000020601	tribbles homolog 2 (Drosophila)	Trib2	479.371	-0.214382	0.0969309	-2.2117	0.0269874	0.637247	ENSMUSG00000020601	tribbles homolog 2 (Drosophila)	Trib2	479.371	-0.0506413	0.103374	-0.489883	0.624217	0.996094	ENSMUSG00000020601	tribbles homolog 2 (Drosophila)	Trib2	479.371	0.0808304	0.137509	0.58782	0.556653	0.999755
ENSMUSG00000028327	STRA6-like	Stra6l	1.18118	6.41161	2.89969	2.21113	0.0270266	NA	ENSMUSG00000028327	STRA6-like	Stra6l	1.18118	4.68831	3.05853	1.53287	0.125309	0.996094	ENSMUSG00000028327	STRA6-like	Stra6l	1.18118	-6.82092	3.37086	-2.0235	0.0430219	0.999755
ENSMUSG00000006717	acyl-CoA thioesterase 13	Acot13	425.6	0.22422	0.101424	2.21071	0.027056	0.638001	ENSMUSG00000006717	acyl-CoA thioesterase 13	Acot13	425.6	-0.0144402	0.110304	-0.130913	0.895844	0.996094	ENSMUSG00000006717	acyl-CoA thioesterase 13	Acot13	425.6	-0.0610723	0.144468	-0.42274	0.672485	0.999755
ENSMUSG00000051726	potassium voltage-gated channel, subfamily F, member 1	Kcnf1	1570.89	-0.197381	0.0893186	-2.20986	0.0271151	0.638527	ENSMUSG00000051726	potassium voltage-gated channel, subfamily F, member 1	Kcnf1	1570.89	-0.110164	0.0955255	-1.15325	0.248809	0.996094	ENSMUSG00000051726	potassium voltage-gated channel, subfamily F, member 1	Kcnf1	1570.89	0.0217809	0.126629	0.172005	0.863434	0.999755
ENSMUSG00000056174	collagen, type VIII, alpha 2	Col8a2	53.6103	0.564356	0.255591	2.20804	0.0272412	0.640629	ENSMUSG00000056174	collagen, type VIII, alpha 2	Col8a2	53.6103	0.216961	0.280478	0.773541	0.439202	0.996094	ENSMUSG00000056174	collagen, type VIII, alpha 2	Col8a2	53.6103	-0.216145	0.361438	-0.598013	0.549831	0.999755
ENSMUSG00000022797	transferrin receptor	Tfrc	1555.02	-0.467744	0.212021	-2.20612	0.0273753	0.642893	ENSMUSG00000022797	transferrin receptor	Tfrc	1555.02	-0.0170112	0.2264	-0.0751379	0.940105	0.996094	ENSMUSG00000022797	transferrin receptor	Tfrc	1555.02	0.0591308	0.299831	0.197214	0.84366	0.999755
ENSMUSG00000064366	NA	NA	11.6867	-1.17178	0.531428	-2.20496	0.0274571	0.642893	ENSMUSG00000064366	NA	NA	11.6867	-0.14517	0.525655	-0.276171	0.782417	0.996094	ENSMUSG00000064366	NA	NA	11.6867	1.0037	0.730384	1.37421	0.169378	0.999755
ENSMUSG00000071203	NLR family, apoptosis inhibitory protein 5	Naip5	8.39372	1.35075	0.612629	2.20483	0.0274658	0.642893	ENSMUSG00000071203	NLR family, apoptosis inhibitory protein 5	Naip5	8.39372	0.989874	0.666497	1.48519	0.137493	0.996094	ENSMUSG00000071203	NLR family, apoptosis inhibitory protein 5	Naip5	8.39372	-1.01465	0.829736	-1.22286	0.221383	0.999755
ENSMUSG00000047497	a disintegrin-like and metallopeptidase (reprolysin type) with thrombospondin type 1 motif, 12	Adamts12	3.01575	-2.24231	1.01713	-2.20455	0.0274855	0.642893	ENSMUSG00000047497	a disintegrin-like and metallopeptidase (reprolysin type) with thrombospondin type 1 motif, 12	Adamts12	3.01575	-1.30594	0.996876	-1.31003	0.190187	0.996094	ENSMUSG00000047497	a disintegrin-like and metallopeptidase (reprolysin type) with thrombospondin type 1 motif, 12	Adamts12	3.01575	1.9621	1.4382	1.36427	0.172481	0.999755
ENSMUSG00000044734	serine (or cysteine) peptidase inhibitor, clade B, member 1a	Serpinb1a	154.788	0.34083	0.154732	2.20271	0.0276152	0.645059	ENSMUSG00000044734	serine (or cysteine) peptidase inhibitor, clade B, member 1a	Serpinb1a	154.788	0.0391398	0.169432	0.231006	0.81731	0.996094	ENSMUSG00000044734	serine (or cysteine) peptidase inhibitor, clade B, member 1a	Serpinb1a	154.788	-0.00683968	0.220002	-0.0310892	0.975198	0.999755
ENSMUSG00000027882	syntaxin binding protein 3	Stxbp3	258.187	0.293964	0.133529	2.20149	0.0277011	0.645809	ENSMUSG00000027882	syntaxin binding protein 3	Stxbp3	258.187	0.16449	0.14417	1.14094	0.253894	0.996094	ENSMUSG00000027882	syntaxin binding protein 3	Stxbp3	258.187	-0.192688	0.188972	-1.01967	0.307885	0.999755
ENSMUSG00000059742	potassium voltage-gated channel, subfamily H (eag-related), member 7	Kcnh7	1474.63	-0.293304	0.133254	-2.2011	0.027729	0.645809	ENSMUSG00000059742	potassium voltage-gated channel, subfamily H (eag-related), member 7	Kcnh7	1474.63	0.0601935	0.142137	0.423488	0.671939	0.996094	ENSMUSG00000059742	potassium voltage-gated channel, subfamily H (eag-related), member 7	Kcnh7	1474.63	-0.0608605	0.188431	-0.322985	0.746706	0.999755
ENSMUSG00000097156	NA	NA	220.388	-0.385708	0.175297	-2.20031	0.027785	0.645809	ENSMUSG00000097156	NA	NA	220.388	-0.297607	0.187693	-1.58561	0.112828	0.996094	ENSMUSG00000097156	NA	NA	220.388	0.132948	0.249968	0.531859	0.594823	0.999755
ENSMUSG00000002847	phospholipase A1 member A	Pla1a	13.7586	0.893648	0.406175	2.20016	0.0277959	0.645809	ENSMUSG00000002847	phospholipase A1 member A	Pla1a	13.7586	0.22842	0.461781	0.49465	0.620847	0.996094	ENSMUSG00000002847	phospholipase A1 member A	Pla1a	13.7586	-0.835651	0.586532	-1.42473	0.154234	0.999755
ENSMUSG00000039633	LON peptidase N-terminal domain and ring finger 1	Lonrf1	306.044	0.24597	0.11183	2.1995	0.0278421	0.646017	ENSMUSG00000039633	LON peptidase N-terminal domain and ring finger 1	Lonrf1	306.044	0.25862	0.119964	2.15581	0.0310985	0.996094	ENSMUSG00000039633	LON peptidase N-terminal domain and ring finger 1	Lonrf1	306.044	-0.294674	0.157722	-1.86832	0.0617176	0.999755
ENSMUSG00000097097	NA	NA	2.469	2.84021	1.29203	2.19825	0.0279313	NA	ENSMUSG00000097097	NA	NA	2.469	1.06366	1.5096	0.704601	0.481059	0.996094	ENSMUSG00000097097	NA	NA	2.469	-1.46435	1.72014	-0.851295	0.394606	0.999755
ENSMUSG00000033581	insulin-like growth factor 2 mRNA binding protein 2	Igf2bp2	8.1189	-1.44532	0.657952	-2.19669	0.0280427	0.649378	ENSMUSG00000033581	insulin-like growth factor 2 mRNA binding protein 2	Igf2bp2	8.1189	-0.920922	0.684575	-1.34525	0.178546	0.996094	ENSMUSG00000033581	insulin-like growth factor 2 mRNA binding protein 2	Igf2bp2	8.1189	1.06247	0.946994	1.12194	0.261888	0.999755
ENSMUSG00000008859	v-ral simian leukemia viral oncogene homolog A (ras related)	Rala	932.962	-0.165954	0.0755687	-2.19607	0.0280871	0.649378	ENSMUSG00000008859	v-ral simian leukemia viral oncogene homolog A (ras related)	Rala	932.962	-0.00567592	0.0806054	-0.0704162	0.943862	0.996094	ENSMUSG00000008859	v-ral simian leukemia viral oncogene homolog A (ras related)	Rala	932.962	0.175026	0.106839	1.63822	0.101377	0.999755
ENSMUSG00000037997	poly (ADP-ribose) polymerase family, member 11	Parp11	212.739	-0.298678	0.136016	-2.1959	0.028099	0.649378	ENSMUSG00000037997	poly (ADP-ribose) polymerase family, member 11	Parp11	212.739	-0.0645993	0.144442	-0.447234	0.654706	0.996094	ENSMUSG00000037997	poly (ADP-ribose) polymerase family, member 11	Parp11	212.739	0.241421	0.192437	1.25455	0.209642	0.999755
ENSMUSG00000029221	solute carrier family 30 (zinc transporter), member 9	Slc30a9	1980.6	-0.123252	0.0561425	-2.19534	0.0281392	0.649444	ENSMUSG00000029221	solute carrier family 30 (zinc transporter), member 9	Slc30a9	1980.6	0.050897	0.0598578	0.850299	0.395159	0.996094	ENSMUSG00000029221	solute carrier family 30 (zinc transporter), member 9	Slc30a9	1980.6	0.0546321	0.0793561	0.688443	0.491174	0.999755
ENSMUSG00000001419	myocyte enhancer factor 2D	Mef2d	1776.53	-0.168569	0.0770311	-2.18832	0.0286461	0.659501	ENSMUSG00000001419	myocyte enhancer factor 2D	Mef2d	1776.53	-0.0937219	0.0824122	-1.13723	0.25544	0.996094	ENSMUSG00000001419	myocyte enhancer factor 2D	Mef2d	1776.53	0.113497	0.10916	1.03973	0.298467	0.999755
ENSMUSG00000049307	fucosyltransferase 4	Fut4	8.1208	1.23701	0.565358	2.188	0.0286693	0.659501	ENSMUSG00000049307	fucosyltransferase 4	Fut4	8.1208	-0.168939	0.678032	-0.24916	0.803237	0.996094	ENSMUSG00000049307	fucosyltransferase 4	Fut4	8.1208	-1.07518	0.853139	-1.26026	0.207575	0.999755
ENSMUSG00000027356	fermitin family homolog 1 (Drosophila)	Fermt1	12.5036	1.36749	0.62507	2.18774	0.0286888	0.659501	ENSMUSG00000027356	fermitin family homolog 1 (Drosophila)	Fermt1	12.5036	0.00917586	0.716105	0.0128136	0.989777	0.998236	ENSMUSG00000027356	fermitin family homolog 1 (Drosophila)	Fermt1	12.5036	-0.353419	0.899753	-0.392796	0.69447	0.999755
ENSMUSG00000042677	zinc finger CCCH type containing 12A	Zc3h12a	5.51197	1.49691	0.68452	2.1868	0.0287573	0.65956	ENSMUSG00000042677	zinc finger CCCH type containing 12A	Zc3h12a	5.51197	1.13911	0.742684	1.53377	0.125086	0.996094	ENSMUSG00000042677	zinc finger CCCH type containing 12A	Zc3h12a	5.51197	-2.056	0.941756	-2.18315	0.0290245	0.999755
ENSMUSG00000028249	syndecan binding protein	Sdcbp	2440.47	0.147897	0.067636	2.18666	0.0287673	0.65956	ENSMUSG00000028249	syndecan binding protein	Sdcbp	2440.47	0.0144823	0.072643	0.199363	0.841979	0.996094	ENSMUSG00000028249	syndecan binding protein	Sdcbp	2440.47	0.043883	0.0957751	0.458188	0.646818	0.999755
ENSMUSG00000020689	integrin beta 3	Itgb3	37.2199	0.581237	0.266087	2.18439	0.0289336	0.662498	ENSMUSG00000020689	integrin beta 3	Itgb3	37.2199	0.0129186	0.299613	0.0431178	0.965608	0.996522	ENSMUSG00000020689	integrin beta 3	Itgb3	37.2199	-0.379767	0.384627	-0.987363	0.323465	0.999755
ENSMUSG00000055865	family with sequence similarity 19, member A3	Fam19a3	5.82828	-1.57985	0.724305	-2.18119	0.0291691	0.667014	ENSMUSG00000055865	family with sequence similarity 19, member A3	Fam19a3	5.82828	-1.20741	0.760271	-1.58813	0.112256	0.996094	ENSMUSG00000055865	family with sequence similarity 19, member A3	Fam19a3	5.82828	2.24964	1.03365	2.1764	0.0295253	0.999755
ENSMUSG00000026657	FERM domain containing 4A	Frmd4a	484.791	-0.196118	0.0900533	-2.1778	0.0294211	0.67189	ENSMUSG00000026657	FERM domain containing 4A	Frmd4a	484.791	0.0807463	0.095342	0.846912	0.397044	0.996094	ENSMUSG00000026657	FERM domain containing 4A	Frmd4a	484.791	-0.0117828	0.12717	-0.0926534	0.926179	0.999755
ENSMUSG00000067149	immunoglobulin joining chain	Jchain	5.8753	1.48228	0.680811	2.17722	0.029464	0.671989	ENSMUSG00000067149	immunoglobulin joining chain	Jchain	5.8753	-0.0821673	0.826716	-0.09939	0.920829	0.996094	ENSMUSG00000067149	immunoglobulin joining chain	Jchain	5.8753	-0.793578	1.0123	-0.783937	0.433077	0.999755
ENSMUSG00000091768	NA	NA	14.3439	1.05822	0.486371	2.17575	0.029574	0.673612	ENSMUSG00000091768	NA	NA	14.3439	1.14394	0.515305	2.21992	0.0264241	0.996094	ENSMUSG00000091768	NA	NA	14.3439	-1.85331	0.673435	-2.75202	0.00592283	0.999755
ENSMUSG00000034488	EGF-like repeats and discoidin I-like domains 3	Edil3	2889.74	0.209422	0.0963879	2.1727	0.029803	0.676296	ENSMUSG00000034488	EGF-like repeats and discoidin I-like domains 3	Edil3	2889.74	0.118583	0.103189	1.14918	0.250481	0.996094	ENSMUSG00000034488	EGF-like repeats and discoidin I-like domains 3	Edil3	2889.74	-0.0892859	0.136325	-0.654949	0.5125	0.999755
ENSMUSG00000024053	elastin microfibril interfacer 2	Emilin2	49.9148	0.592295	0.27263	2.17252	0.0298164	0.676296	ENSMUSG00000024053	elastin microfibril interfacer 2	Emilin2	49.9148	0.117171	0.300622	0.389763	0.696712	0.996094	ENSMUSG00000024053	elastin microfibril interfacer 2	Emilin2	49.9148	-0.463673	0.389787	-1.18956	0.234221	0.999755
ENSMUSG00000025529	zinc finger protein 711	Zfp711	168.872	-0.337781	0.155555	-2.17145	0.0298971	0.676296	ENSMUSG00000025529	zinc finger protein 711	Zfp711	168.872	0.0279571	0.164036	0.170433	0.86467	0.996094	ENSMUSG00000025529	zinc finger protein 711	Zfp711	168.872	-0.0665953	0.220314	-0.302275	0.762442	0.999755
ENSMUSG00000028164	mannosidase, beta A, lysosomal	Manba	144.568	0.296654	0.136651	2.17089	0.0299394	0.676296	ENSMUSG00000028164	mannosidase, beta A, lysosomal	Manba	144.568	-0.0518485	0.151506	-0.34222	0.732185	0.996094	ENSMUSG00000028164	mannosidase, beta A, lysosomal	Manba	144.568	-0.130644	0.196656	-0.664325	0.506482	0.999755
ENSMUSG00000034813	glutamate receptor interacting protein 1	Grip1	221.848	-0.27738	0.12779	-2.1706	0.0299612	0.676296	ENSMUSG00000034813	glutamate receptor interacting protein 1	Grip1	221.848	0.0939806	0.134407	0.699225	0.484412	0.996094	ENSMUSG00000034813	glutamate receptor interacting protein 1	Grip1	221.848	0.0109684	0.180092	0.0609045	0.951435	0.999755
ENSMUSG00000035357	PDZ domain containing RING finger 3	Pdzrn3	209.721	-0.300498	0.13844	-2.17059	0.029962	0.676296	ENSMUSG00000035357	PDZ domain containing RING finger 3	Pdzrn3	209.721	0.0207921	0.146334	0.142087	0.887011	0.996094	ENSMUSG00000035357	PDZ domain containing RING finger 3	Pdzrn3	209.721	-0.117462	0.196421	-0.598011	0.549832	0.999755
ENSMUSG00000097604	NA	NA	47.2418	-0.587732	0.270794	-2.1704	0.0299763	0.676296	ENSMUSG00000097604	NA	NA	47.2418	-0.238696	0.285552	-0.835908	0.403206	0.996094	ENSMUSG00000097604	NA	NA	47.2418	0.176014	0.386653	0.455223	0.648949	0.999755
ENSMUSG00000021186	fibulin 5	Fbln5	98.702	0.421562	0.194265	2.17004	0.0300041	0.676296	ENSMUSG00000021186	fibulin 5	Fbln5	98.702	0.0184208	0.213808	0.0861557	0.931343	0.996094	ENSMUSG00000021186	fibulin 5	Fbln5	98.702	-0.15118	0.277444	-0.5449	0.585822	0.999755
ENSMUSG00000050074	serine peptidase inhibitor, Kazal type 8	Spink8	33.8608	0.627821	0.28938	2.16954	0.030042	0.676296	ENSMUSG00000050074	serine peptidase inhibitor, Kazal type 8	Spink8	33.8608	0.145632	0.322569	0.451477	0.651646	0.996094	ENSMUSG00000050074	serine peptidase inhibitor, Kazal type 8	Spink8	33.8608	-0.243519	0.412095	-0.590929	0.554568	0.999755
ENSMUSG00000087190	NA	NA	331.812	-0.327553	0.151023	-2.16889	0.0300909	0.676519	ENSMUSG00000087190	NA	NA	331.812	0.0262247	0.160267	0.163631	0.870022	0.996094	ENSMUSG00000087190	NA	NA	331.812	-0.0247632	0.21363	-0.115916	0.907719	0.999755
ENSMUSG00000061517	SRY (sex determining region Y)-box 21	Sox21	69.4738	-0.474969	0.219101	-2.16781	0.030173	0.677488	ENSMUSG00000061517	SRY (sex determining region Y)-box 21	Sox21	69.4738	-0.650233	0.241062	-2.69737	0.00698901	0.996094	ENSMUSG00000061517	SRY (sex determining region Y)-box 21	Sox21	69.4738	1.21058	0.315431	3.83787	0.000124106	0.999755
ENSMUSG00000041037	immunity-related GTPase family, Q	Irgq	1001.2	-0.164441	0.0758787	-2.16716	0.0302225	0.677725	ENSMUSG00000041037	immunity-related GTPase family, Q	Irgq	1001.2	0.0684772	0.0807014	0.848526	0.396145	0.996094	ENSMUSG00000041037	immunity-related GTPase family, Q	Irgq	1001.2	-0.0107608	0.107253	-0.100331	0.920082	0.999755
ENSMUSG00000046768	ras homolog gene family, member J	Rhoj	43.6131	0.535959	0.247687	2.16386	0.0304753	0.682513	ENSMUSG00000046768	ras homolog gene family, member J	Rhoj	43.6131	0.0655617	0.276026	0.23752	0.812253	0.996094	ENSMUSG00000046768	ras homolog gene family, member J	Rhoj	43.6131	-0.658395	0.359006	-1.83394	0.066663	0.999755
ENSMUSG00000032349	ELOVL family member 5, elongation of long chain fatty acids (yeast)	Elovl5	999.449	0.146677	0.0678047	2.16324	0.030523	0.682702	ENSMUSG00000032349	ELOVL family member 5, elongation of long chain fatty acids (yeast)	Elovl5	999.449	-0.108387	0.0738206	-1.46825	0.142037	0.996094	ENSMUSG00000032349	ELOVL family member 5, elongation of long chain fatty acids (yeast)	Elovl5	999.449	0.112515	0.0966787	1.1638	0.244504	0.999755
ENSMUSG00000061911	myelin transcription factor 1-like	Myt1l	3008.15	-0.182589	0.0844292	-2.16263	0.0305699	0.682871	ENSMUSG00000061911	myelin transcription factor 1-like	Myt1l	3008.15	-0.018419	0.0901965	-0.20421	0.83819	0.996094	ENSMUSG00000061911	myelin transcription factor 1-like	Myt1l	3008.15	0.0149175	0.119467	0.124867	0.900629	0.999755
ENSMUSG00000025488	cytochrome c oxidase subunit VIIIb	Cox8b	7.46773	1.45303	0.672216	2.16155	0.0306526	0.683772	ENSMUSG00000025488	cytochrome c oxidase subunit VIIIb	Cox8b	7.46773	-0.818371	0.884147	-0.925605	0.354651	0.996094	ENSMUSG00000025488	cytochrome c oxidase subunit VIIIb	Cox8b	7.46773	0.511714	1.04885	0.487879	0.625635	0.999755
ENSMUSG00000024030	ATP-binding cassette, sub-family G (WHITE), member 1	Abcg1	600.123	0.195597	0.0905088	2.16108	0.0306889	0.683772	ENSMUSG00000024030	ATP-binding cassette, sub-family G (WHITE), member 1	Abcg1	600.123	0.0509672	0.0978068	0.5211	0.602297	0.996094	ENSMUSG00000024030	ATP-binding cassette, sub-family G (WHITE), member 1	Abcg1	600.123	-0.0648749	0.128422	-0.50517	0.613439	0.999755
ENSMUSG00000019883	enoyl Coenzyme A hydratase domain containing 1	Echdc1	645.208	-0.198203	0.091772	-2.15973	0.0307934	0.685019	ENSMUSG00000019883	enoyl Coenzyme A hydratase domain containing 1	Echdc1	645.208	-0.0118504	0.0977891	-0.121184	0.903546	0.996094	ENSMUSG00000019883	enoyl Coenzyme A hydratase domain containing 1	Echdc1	645.208	0.171451	0.129757	1.32132	0.186394	0.999755
ENSMUSG00000061898	RB-associated KRAB zinc finger	Rbak	97.4559	-0.345086	0.159831	-2.15906	0.0308454	0.685019	ENSMUSG00000061898	RB-associated KRAB zinc finger	Rbak	97.4559	-0.073741	0.168729	-0.437039	0.662083	0.996094	ENSMUSG00000061898	RB-associated KRAB zinc finger	Rbak	97.4559	0.0940159	0.2274	0.413439	0.679285	0.999755
ENSMUSG00000102753	NA	NA	20.8445	-0.872122	0.403979	-2.15883	0.0308631	0.685019	ENSMUSG00000102753	NA	NA	20.8445	-0.369708	0.420218	-0.879802	0.378967	0.996094	ENSMUSG00000102753	NA	NA	20.8445	1.01044	0.567887	1.7793	0.0751913	0.999755
ENSMUSG00000027287	synaptosomal-associated protein 23	Snap23	127.631	0.334062	0.154807	2.15793	0.0309333	0.6857	ENSMUSG00000027287	synaptosomal-associated protein 23	Snap23	127.631	0.0848627	0.169565	0.500472	0.616742	0.996094	ENSMUSG00000027287	synaptosomal-associated protein 23	Snap23	127.631	-0.118062	0.220163	-0.53625	0.591786	0.999755
ENSMUSG00000006014	proteoglycan 4 (megakaryocyte stimulating factor, articular superficial zone protein)	Prg4	61.7719	0.570516	0.264525	2.15676	0.0310246	0.686848	ENSMUSG00000006014	proteoglycan 4 (megakaryocyte stimulating factor, articular superficial zone protein)	Prg4	61.7719	0.210708	0.288782	0.729643	0.465608	0.996094	ENSMUSG00000006014	proteoglycan 4 (megakaryocyte stimulating factor, articular superficial zone protein)	Prg4	61.7719	-0.388859	0.375257	-1.03625	0.300088	0.999755
ENSMUSG00000068259	olfactory receptor 461	Olfr461	1.02485	6.26135	2.90748	2.15353	0.0312771	NA	ENSMUSG00000068259	olfactory receptor 461	Olfr461	1.02485	0.439167	3.91512	0.112172	0.910687	0.996094	ENSMUSG00000068259	olfactory receptor 461	Olfr461	1.02485	-1.67172	4.13388	-0.404394	0.685923	0.999755
ENSMUSG00000029084	CD38 antigen	Cd38	88.8852	-0.42863	0.199201	-2.15175	0.0314169	0.694649	ENSMUSG00000029084	CD38 antigen	Cd38	88.8852	0.536356	0.201112	2.66695	0.00765437	0.996094	ENSMUSG00000029084	CD38 antigen	Cd38	88.8852	-0.262091	0.274773	-0.953845	0.340162	0.999755
ENSMUSG00000046974	cDNA sequence BC053393	BC053393	1.07667	-5.79415	2.69388	-2.15086	0.0314876	NA	ENSMUSG00000046974	cDNA sequence BC053393	BC053393	1.07667	-1.74043	1.86778	-0.931817	0.351431	0.996094	ENSMUSG00000046974	cDNA sequence BC053393	BC053393	1.07667	6.85	3.24608	2.11024	0.0348376	0.999755
ENSMUSG00000032231	annexin A2	Anxa2	143.527	0.364691	0.169618	2.15007	0.0315498	0.696062	ENSMUSG00000032231	annexin A2	Anxa2	143.527	-0.109734	0.187289	-0.585907	0.557938	0.996094	ENSMUSG00000032231	annexin A2	Anxa2	143.527	0.0778566	0.242757	0.320719	0.748424	0.999755
ENSMUSG00000036036	zinc finger protein 57	Zfp57	34.1672	-0.579131	0.269372	-2.14993	0.0315609	0.696062	ENSMUSG00000036036	zinc finger protein 57	Zfp57	34.1672	-0.095114	0.279253	-0.340601	0.733404	0.996094	ENSMUSG00000036036	zinc finger protein 57	Zfp57	34.1672	-0.0875939	0.385346	-0.227312	0.820181	0.999755
ENSMUSG00000093682	NA	NA	1.1873	6.10566	2.84069	2.14935	0.0316064	NA	ENSMUSG00000093682	NA	NA	1.1873	5.25111	2.93126	1.79142	0.0732266	0.996094	ENSMUSG00000093682	NA	NA	1.1873	-6.61746	3.18142	-2.08003	0.0375226	0.999755
ENSMUSG00000049154	family with sequence similarity 183, member B	Fam183b	22.5485	0.728738	0.339285	2.14786	0.0317247	0.69828	ENSMUSG00000049154	family with sequence similarity 183, member B	Fam183b	22.5485	-0.664741	0.417618	-1.59174	0.111443	0.996094	ENSMUSG00000049154	family with sequence similarity 183, member B	Fam183b	22.5485	0.336964	0.515864	0.653202	0.513626	0.999755
ENSMUSG00000082100	NA	NA	7.31787	1.41213	0.657539	2.14761	0.0317451	0.69828	ENSMUSG00000082100	NA	NA	7.31787	0.695837	0.734128	0.947842	0.34321	0.996094	ENSMUSG00000082100	NA	NA	7.31787	-1.01801	0.913195	-1.11477	0.264947	0.999755
ENSMUSG00000021277	TNF receptor-associated factor 3	Traf3	553.286	-0.260927	0.121523	-2.14714	0.031782	0.69828	ENSMUSG00000021277	TNF receptor-associated factor 3	Traf3	553.286	-0.0504835	0.129541	-0.38971	0.696751	0.996094	ENSMUSG00000021277	TNF receptor-associated factor 3	Traf3	553.286	0.186241	0.171923	1.08328	0.278684	0.999755
ENSMUSG00000069792	WAP four-disulfide core domain 17	Wfdc17	2.65335	2.52453	1.17623	2.14629	0.0318496	NA	ENSMUSG00000069792	WAP four-disulfide core domain 17	Wfdc17	2.65335	0.359994	1.44516	0.249104	0.80328	0.996094	ENSMUSG00000069792	WAP four-disulfide core domain 17	Wfdc17	2.65335	-1.02018	1.68113	-0.606845	0.543954	0.999755
ENSMUSG00000028364	tenascin C	Tnc	35.7201	-0.66105	0.308018	-2.14614	0.0318617	0.699146	ENSMUSG00000028364	tenascin C	Tnc	35.7201	-0.0828724	0.318909	-0.259862	0.79497	0.996094	ENSMUSG00000028364	tenascin C	Tnc	35.7201	0.420611	0.432537	0.972428	0.330838	0.999755
ENSMUSG00000025597	kelch-like 4	Klhl4	366.223	0.23455	0.109331	2.14533	0.0319268	0.699247	ENSMUSG00000025597	kelch-like 4	Klhl4	366.223	0.0273956	0.118703	0.230792	0.817476	0.996094	ENSMUSG00000025597	kelch-like 4	Klhl4	366.223	-0.0330117	0.155345	-0.212506	0.831712	0.999755
ENSMUSG00000041353	transmembrane protein 29	Tmem29	151.746	-0.293416	0.136786	-2.14508	0.0319467	0.699247	ENSMUSG00000041353	transmembrane protein 29	Tmem29	151.746	-0.111736	0.145642	-0.767197	0.442965	0.996094	ENSMUSG00000041353	transmembrane protein 29	Tmem29	151.746	0.193248	0.194563	0.993239	0.320594	0.999755
ENSMUSG00000056952	TatD DNase domain containing 2	Tatdn2	386.99	0.221135	0.103121	2.14442	0.0319994	0.699518	ENSMUSG00000056952	TatD DNase domain containing 2	Tatdn2	386.99	0.0650904	0.111714	0.58265	0.560129	0.996094	ENSMUSG00000056952	TatD DNase domain containing 2	Tatdn2	386.99	-0.130939	0.146505	-0.893752	0.371454	0.999755
ENSMUSG00000087038	RIKEN cDNA 2900079G21 gene	2900079G21Rik	79.5654	-0.482124	0.224966	-2.14309	0.0321056	0.700235	ENSMUSG00000087038	RIKEN cDNA 2900079G21 gene	2900079G21Rik	79.5654	-0.0810551	0.236619	-0.342555	0.731933	0.996094	ENSMUSG00000087038	RIKEN cDNA 2900079G21 gene	2900079G21Rik	79.5654	0.369795	0.317153	1.16598	0.243622	0.999755
ENSMUSG00000051510	v-maf musculoaponeurotic fibrosarcoma oncogene family, protein G (avian)	Mafg	584.832	-0.192678	0.0899315	-2.1425	0.0321536	0.700235	ENSMUSG00000051510	v-maf musculoaponeurotic fibrosarcoma oncogene family, protein G (avian)	Mafg	584.832	-0.197585	0.0967738	-2.04172	0.0411789	0.996094	ENSMUSG00000051510	v-maf musculoaponeurotic fibrosarcoma oncogene family, protein G (avian)	Mafg	584.832	0.303346	0.127987	2.37012	0.0177821	0.999755
ENSMUSG00000034614	phosphoinositide-3-kinase interacting protein 1	Pik3ip1	277.241	0.225598	0.105329	2.14185	0.0322059	0.700235	ENSMUSG00000034614	phosphoinositide-3-kinase interacting protein 1	Pik3ip1	277.241	0.118139	0.114113	1.03528	0.300539	0.996094	ENSMUSG00000034614	phosphoinositide-3-kinase interacting protein 1	Pik3ip1	277.241	-0.428625	0.15045	-2.84895	0.00438638	0.999755
ENSMUSG00000000202	BTB (POZ) domain containing 17	Btbd17	60.7464	-0.468356	0.218753	-2.14102	0.0322721	0.700235	ENSMUSG00000000202	BTB (POZ) domain containing 17	Btbd17	60.7464	-0.552714	0.238593	-2.31655	0.020528	0.996094	ENSMUSG00000000202	BTB (POZ) domain containing 17	Btbd17	60.7464	0.354071	0.319039	1.10981	0.267083	0.999755
ENSMUSG00000078853	interferon gamma induced GTPase	Igtp	62.4865	0.427783	0.19986	2.14042	0.0323212	0.700235	ENSMUSG00000078853	interferon gamma induced GTPase	Igtp	62.4865	-0.0234949	0.22473	-0.104547	0.916735	0.996094	ENSMUSG00000078853	interferon gamma induced GTPase	Igtp	62.4865	0.16468	0.285734	0.57634	0.564385	0.999755
ENSMUSG00000056211	R3H domain containing 1	R3hdm1	1781.59	-0.18491	0.0863956	-2.14027	0.0323328	0.700235	ENSMUSG00000056211	R3H domain containing 1	R3hdm1	1781.59	-0.0628056	0.0923346	-0.680196	0.496381	0.996094	ENSMUSG00000056211	R3H domain containing 1	R3hdm1	1781.59	0.0512194	0.122355	0.418614	0.675499	0.999755
ENSMUSG00000098758	RIKEN cDNA 7630403G23 gene	7630403G23Rik	3.41031	2.22251	1.03843	2.14027	0.0323328	0.700235	ENSMUSG00000098758	RIKEN cDNA 7630403G23 gene	7630403G23Rik	3.41031	-1.81589	1.75479	-1.03481	0.300755	0.996094	ENSMUSG00000098758	RIKEN cDNA 7630403G23 gene	7630403G23Rik	3.41031	0.991497	1.94175	0.510622	0.609616	0.999755
ENSMUSG00000047344	LanC lantibiotic synthetase component C-like 3 (bacterial)	Lancl3	134.731	-0.457561	0.213924	-2.13889	0.0324444	0.700235	ENSMUSG00000047344	LanC lantibiotic synthetase component C-like 3 (bacterial)	Lancl3	134.731	-0.199471	0.227586	-0.876463	0.380778	0.996094	ENSMUSG00000047344	LanC lantibiotic synthetase component C-like 3 (bacterial)	Lancl3	134.731	0.175155	0.303956	0.576252	0.564445	0.999755
ENSMUSG00000037400	ATPase, class VI, type 11B	Atp11b	617.756	-0.218129	0.101991	-2.1387	0.0324596	0.700235	ENSMUSG00000037400	ATPase, class VI, type 11B	Atp11b	617.756	0.0340117	0.108461	0.313583	0.753838	0.996094	ENSMUSG00000037400	ATPase, class VI, type 11B	Atp11b	617.756	0.0708045	0.144145	0.491204	0.623282	0.999755
ENSMUSG00000053214	predicted gene 9899	Gm9899	23.0364	-0.696416	0.325639	-2.13861	0.032467	0.700235	ENSMUSG00000053214	predicted gene 9899	Gm9899	23.0364	-0.267339	0.33896	-0.788703	0.430286	0.996094	ENSMUSG00000053214	predicted gene 9899	Gm9899	23.0364	0.345015	0.464594	0.742617	0.457713	0.999755
ENSMUSG00000073179	NA	NA	3.44797	-1.93445	0.904604	-2.13844	0.0324808	0.700235	ENSMUSG00000073179	NA	NA	3.44797	-0.6586	0.862991	-0.76316	0.445368	0.996094	ENSMUSG00000073179	NA	NA	3.44797	0.330717	1.31173	0.252123	0.800946	0.999755
ENSMUSG00000032766	guanine nucleotide binding protein (G protein), gamma 11	Gng11	140.124	0.318626	0.149029	2.13801	0.0325157	0.700235	ENSMUSG00000032766	guanine nucleotide binding protein (G protein), gamma 11	Gng11	140.124	0.0875092	0.163042	0.536729	0.591455	0.996094	ENSMUSG00000032766	guanine nucleotide binding protein (G protein), gamma 11	Gng11	140.124	-0.0448079	0.211515	-0.211842	0.83223	0.999755
ENSMUSG00000081404	NA	NA	1.10474	6.25951	2.92866	2.13733	0.0325712	NA	ENSMUSG00000081404	NA	NA	1.10474	4.61185	3.09417	1.49049	0.136095	0.996094	ENSMUSG00000081404	NA	NA	1.10474	-6.54711	3.42176	-1.91338	0.0557	0.999755
ENSMUSG00000035413	transmembrane protein 98	Tmem98	110.91	0.355606	0.166455	2.13635	0.032651	0.702279	ENSMUSG00000035413	transmembrane protein 98	Tmem98	110.91	-0.000878857	0.183709	-0.00478395	0.996183	0.999185	ENSMUSG00000035413	transmembrane protein 98	Tmem98	110.91	-0.167036	0.238484	-0.700408	0.483673	0.999755
ENSMUSG00000006235	erythropoietin receptor	Epor	29.5194	-0.68784	0.322052	-2.1358	0.0326956	0.702369	ENSMUSG00000006235	erythropoietin receptor	Epor	29.5194	-0.0918753	0.3317	-0.276983	0.781793	0.996094	ENSMUSG00000006235	erythropoietin receptor	Epor	29.5194	0.531937	0.450678	1.1803	0.23788	0.999755
ENSMUSG00000052212	CD177 antigen	Cd177	1.14223	6.40202	2.99849	2.13508	0.0327542	NA	ENSMUSG00000052212	CD177 antigen	Cd177	1.14223	3.73425	3.30727	1.1291	0.258855	0.996094	ENSMUSG00000052212	CD177 antigen	Cd177	1.14223	-5.79911	3.66314	-1.5831	0.1134	0.999755
ENSMUSG00000083443	NA	NA	4.15492	1.91288	0.896061	2.13477	0.03278	0.703313	ENSMUSG00000083443	NA	NA	4.15492	1.72389	0.951344	1.81205	0.0699779	0.996094	ENSMUSG00000083443	NA	NA	4.15492	-2.01937	1.15992	-1.74095	0.0816923	0.999755
ENSMUSG00000085225	NA	NA	1.19217	-5.42561	2.54169	-2.13464	0.0327901	NA	ENSMUSG00000085225	NA	NA	1.19217	0.291301	1.3276	0.21942	0.826323	0.996094	ENSMUSG00000085225	NA	NA	1.19217	4.39971	2.8578	1.53955	0.123671	0.999755
ENSMUSG00000051177	phospholipase C, beta 1	Plcb1	3120.91	-0.181061	0.084863	-2.13357	0.0328783	0.703785	ENSMUSG00000051177	phospholipase C, beta 1	Plcb1	3120.91	-0.00101287	0.0906465	-0.0111739	0.991085	0.998236	ENSMUSG00000051177	phospholipase C, beta 1	Plcb1	3120.91	0.0258226	0.120053	0.215093	0.829695	0.999755
ENSMUSG00000032666	RIKEN cDNA 1700025G04 gene	1700025G04Rik	1152.41	-0.206206	0.096651	-2.13351	0.032883	0.703785	ENSMUSG00000032666	RIKEN cDNA 1700025G04 gene	1700025G04Rik	1152.41	0.0555315	0.102964	0.539327	0.589662	0.996094	ENSMUSG00000032666	RIKEN cDNA 1700025G04 gene	1700025G04Rik	1152.41	0.0417958	0.1366	0.305972	0.759626	0.999755
ENSMUSG00000022257	lysosomal-associated protein transmembrane 4B	Laptm4b	849.97	0.166352	0.0780007	2.13269	0.0329498	0.704348	ENSMUSG00000022257	lysosomal-associated protein transmembrane 4B	Laptm4b	849.97	-0.0228244	0.0844492	-0.270274	0.786949	0.996094	ENSMUSG00000022257	lysosomal-associated protein transmembrane 4B	Laptm4b	849.97	0.0147975	0.110863	0.133475	0.893818	0.999755
ENSMUSG00000063052	leucine rich repeat containing 40	Lrrc40	501.67	-0.203406	0.0954002	-2.13213	0.032996	0.704464	ENSMUSG00000063052	leucine rich repeat containing 40	Lrrc40	501.67	-0.116696	0.102161	-1.14227	0.25334	0.996094	ENSMUSG00000063052	leucine rich repeat containing 40	Lrrc40	501.67	0.135314	0.135636	0.997625	0.318461	0.999755
ENSMUSG00000042190	chemokine-like receptor 1	Cmklr1	31.3229	0.692757	0.324999	2.13157	0.0330423	0.704464	ENSMUSG00000042190	chemokine-like receptor 1	Cmklr1	31.3229	0.277033	0.358051	0.773724	0.439094	0.996094	ENSMUSG00000042190	chemokine-like receptor 1	Cmklr1	31.3229	-0.405933	0.459867	-0.882719	0.377388	0.999755
ENSMUSG00000074238	adaptor-related protein complex 1 associated regulatory protein	Ap1ar	897.475	-0.160163	0.0751532	-2.13115	0.0330769	0.704464	ENSMUSG00000074238	adaptor-related protein complex 1 associated regulatory protein	Ap1ar	897.475	0.0518432	0.0799579	0.648381	0.516738	0.996094	ENSMUSG00000074238	adaptor-related protein complex 1 associated regulatory protein	Ap1ar	897.475	0.0116456	0.106265	0.10959	0.912734	0.999755
ENSMUSG00000039234	Sec24 related gene family, member D (S. cerevisiae)	Sec24d	188.042	0.328841	0.154355	2.13042	0.0331371	0.704884	ENSMUSG00000039234	Sec24 related gene family, member D (S. cerevisiae)	Sec24d	188.042	0.115649	0.167475	0.690547	0.48985	0.996094	ENSMUSG00000039234	Sec24 related gene family, member D (S. cerevisiae)	Sec24d	188.042	-0.0809546	0.218636	-0.370271	0.71118	0.999755
ENSMUSG00000027122	ADP-ribosylation factor-like 14 effector protein	Arl14ep	438.28	-0.177585	0.0833882	-2.12962	0.0332034	0.70543	ENSMUSG00000027122	ADP-ribosylation factor-like 14 effector protein	Arl14ep	438.28	-0.0360556	0.0890083	-0.405081	0.685418	0.996094	ENSMUSG00000027122	ADP-ribosylation factor-like 14 effector protein	Arl14ep	438.28	0.127014	0.118296	1.0737	0.282958	0.999755
ENSMUSG00000058260	serine (or cysteine) peptidase inhibitor, clade A (alpha-1 antiproteinase, antitrypsin), member 9	Serpina9	67.8417	0.626115	0.294214	2.12809	0.0333294	0.707017	ENSMUSG00000058260	serine (or cysteine) peptidase inhibitor, clade A (alpha-1 antiproteinase, antitrypsin), member 9	Serpina9	67.8417	0.137196	0.321161	0.427187	0.669243	0.996094	ENSMUSG00000058260	serine (or cysteine) peptidase inhibitor, clade A (alpha-1 antiproteinase, antitrypsin), member 9	Serpina9	67.8417	-0.290677	0.417818	-0.695702	0.486616	0.999755
ENSMUSG00000025525	apolipoprotein O-like	Apool	47.8965	0.500468	0.235265	2.12726	0.0333987	0.707017	ENSMUSG00000025525	apolipoprotein O-like	Apool	47.8965	0.513834	0.25209	2.0383	0.0415201	0.996094	ENSMUSG00000025525	apolipoprotein O-like	Apool	47.8965	-0.470733	0.326552	-1.44153	0.149436	0.999755
ENSMUSG00000034774	desmoglein 1 gamma	Dsg1c	8.1065	-1.21451	0.571165	-2.12637	0.0334721	0.707017	ENSMUSG00000034774	desmoglein 1 gamma	Dsg1c	8.1065	-1.14958	0.620606	-1.85235	0.063976	0.996094	ENSMUSG00000034774	desmoglein 1 gamma	Dsg1c	8.1065	1.56572	0.835496	1.874	0.0609298	0.999755
ENSMUSG00000024095	heterogeneous nuclear ribonucleoprotein L-like	Hnrnpll	702.411	-0.172278	0.0810275	-2.12616	0.0334897	0.707017	ENSMUSG00000024095	heterogeneous nuclear ribonucleoprotein L-like	Hnrnpll	702.411	-0.11549	0.0868948	-1.32908	0.183823	0.996094	ENSMUSG00000024095	heterogeneous nuclear ribonucleoprotein L-like	Hnrnpll	702.411	0.165437	0.115162	1.43656	0.150842	0.999755
ENSMUSG00000026285	programmed cell death 1	Pdcd1	2.51408	3.51943	1.65579	2.12553	0.0335422	NA	ENSMUSG00000026285	programmed cell death 1	Pdcd1	2.51408	2.45105	1.77428	1.38143	0.167148	0.996094	ENSMUSG00000026285	programmed cell death 1	Pdcd1	2.51408	-2.21265	1.9608	-1.12844	0.259132	0.999755
ENSMUSG00000004631	sarcoglycan, epsilon	Sgce	315.457	0.297367	0.139911	2.12541	0.0335528	0.707017	ENSMUSG00000004631	sarcoglycan, epsilon	Sgce	315.457	0.339069	0.149657	2.26564	0.0234733	0.996094	ENSMUSG00000004631	sarcoglycan, epsilon	Sgce	315.457	-0.234058	0.196807	-1.18928	0.234331	0.999755
ENSMUSG00000021880	ribonuclease, RNase A family, 6	Rnase6	7.13207	1.24198	0.584741	2.12399	0.033671	0.707017	ENSMUSG00000021880	ribonuclease, RNase A family, 6	Rnase6	7.13207	0.500506	0.662483	0.7555	0.449949	0.996094	ENSMUSG00000021880	ribonuclease, RNase A family, 6	Rnase6	7.13207	-1.01786	0.826022	-1.23224	0.21786	0.999755
ENSMUSG00000025702	membrane-associated ring finger (C3HC4) 8	March8	844.483	0.16415	0.0772842	2.12398	0.0336721	0.707017	ENSMUSG00000025702	membrane-associated ring finger (C3HC4) 8	March8	844.483	0.0539769	0.0833573	0.647537	0.517285	0.996094	ENSMUSG00000025702	membrane-associated ring finger (C3HC4) 8	March8	844.483	-0.136251	0.109727	-1.24172	0.214338	0.999755
ENSMUSG00000096996	NA	NA	33.63	-0.582106	0.274134	-2.12344	0.0337171	0.707017	ENSMUSG00000096996	NA	NA	33.63	0.168183	0.27551	0.610441	0.54157	0.996094	ENSMUSG00000096996	NA	NA	33.63	0.389807	0.376829	1.03444	0.300931	0.999755
ENSMUSG00000025877	hexokinase 3	Hk3	11.4611	1.02855	0.484483	2.12298	0.0337552	0.707017	ENSMUSG00000025877	hexokinase 3	Hk3	11.4611	0.265089	0.549941	0.482032	0.629783	0.996094	ENSMUSG00000025877	hexokinase 3	Hk3	11.4611	-0.719596	0.693205	-1.03807	0.299237	0.999755
ENSMUSG00000020459	mitochondrial translational initiation factor 2	Mtif2	300.549	-0.266681	0.125656	-2.12231	0.0338119	0.707017	ENSMUSG00000020459	mitochondrial translational initiation factor 2	Mtif2	300.549	-0.10964	0.134098	-0.817614	0.413578	0.996094	ENSMUSG00000020459	mitochondrial translational initiation factor 2	Mtif2	300.549	0.256555	0.178119	1.44035	0.149768	0.999755
ENSMUSG00000008393	calcium regulated heat stable protein 1	Carhsp1	595.403	0.244063	0.115016	2.12198	0.0338391	0.707017	ENSMUSG00000008393	calcium regulated heat stable protein 1	Carhsp1	595.403	0.094467	0.123757	0.763327	0.445268	0.996094	ENSMUSG00000008393	calcium regulated heat stable protein 1	Carhsp1	595.403	-0.212267	0.163039	-1.30194	0.192937	0.999755
ENSMUSG00000056258	potassium voltage-gated channel, subfamily Q, member 3	Kcnq3	2524.54	-0.283628	0.133671	-2.12183	0.0338519	0.707017	ENSMUSG00000056258	potassium voltage-gated channel, subfamily Q, member 3	Kcnq3	2524.54	-0.0101291	0.142775	-0.0709443	0.943442	0.996094	ENSMUSG00000056258	potassium voltage-gated channel, subfamily Q, member 3	Kcnq3	2524.54	-0.00698366	0.189074	-0.0369361	0.970536	0.999755
ENSMUSG00000050912	transmembrane protein 123	Tmem123	239.212	0.235797	0.111135	2.12172	0.0338609	0.707017	ENSMUSG00000050912	transmembrane protein 123	Tmem123	239.212	0.0301128	0.121508	0.247826	0.804269	0.996094	ENSMUSG00000050912	transmembrane protein 123	Tmem123	239.212	-0.12679	0.158614	-0.799366	0.424078	0.999755
ENSMUSG00000031610	scrapie responsive gene 1	Scrg1	165.821	0.285556	0.134591	2.12166	0.0338664	0.707017	ENSMUSG00000031610	scrapie responsive gene 1	Scrg1	165.821	0.0838424	0.146929	0.570631	0.568249	0.996094	ENSMUSG00000031610	scrapie responsive gene 1	Scrg1	165.821	-0.237344	0.19191	-1.23674	0.216182	0.999755
ENSMUSG00000024883	Ras and Rab interactor 1	Rin1	410.635	-0.210147	0.0990605	-2.1214	0.0338883	0.707017	ENSMUSG00000024883	Ras and Rab interactor 1	Rin1	410.635	-0.122012	0.106101	-1.14996	0.25016	0.996094	ENSMUSG00000024883	Ras and Rab interactor 1	Rin1	410.635	-0.0431644	0.141467	-0.30512	0.760274	0.999755
ENSMUSG00000064351	cytochrome c oxidase subunit I	COX1	83185.3	0.188465	0.0888793	2.12046	0.033967	0.707331	ENSMUSG00000064351	cytochrome c oxidase subunit I	COX1	83185.3	0.0557502	0.095023	0.586703	0.557403	0.996094	ENSMUSG00000064351	cytochrome c oxidase subunit I	COX1	83185.3	-0.141669	0.125698	-1.12706	0.259717	0.999755
ENSMUSG00000032020	ubiquitin associated and SH3 domain containing, B	Ubash3b	537.956	-0.234184	0.110451	-2.12025	0.0339848	0.707331	ENSMUSG00000032020	ubiquitin associated and SH3 domain containing, B	Ubash3b	537.956	-0.0881426	0.117948	-0.7473	0.454882	0.996094	ENSMUSG00000032020	ubiquitin associated and SH3 domain containing, B	Ubash3b	537.956	0.090645	0.156679	0.578538	0.562901	0.999755
ENSMUSG00000000826	DnaJ (Hsp40) homolog, subfamily C, member 5	Dnajc5	4804.79	-0.104198	0.0491578	-2.11966	0.0340348	0.707525	ENSMUSG00000000826	DnaJ (Hsp40) homolog, subfamily C, member 5	Dnajc5	4804.79	0.0666127	0.0524722	1.26948	0.204268	0.996094	ENSMUSG00000000826	DnaJ (Hsp40) homolog, subfamily C, member 5	Dnajc5	4804.79	-0.0117057	0.0695107	-0.168401	0.866268	0.999755
ENSMUSG00000046186	CD109 antigen	Cd109	38.7123	0.547224	0.258227	2.11916	0.0340768	0.707552	ENSMUSG00000046186	CD109 antigen	Cd109	38.7123	-0.148807	0.296497	-0.501884	0.615749	0.996094	ENSMUSG00000046186	CD109 antigen	Cd109	38.7123	0.151868	0.3741	0.405955	0.684776	0.999755
ENSMUSG00000021130	UDP-N-acetyl-alpha-D-galactosamine:polypeptide N-acetylgalactosaminyltransferase 16	Galnt16	1734.24	0.171315	0.0808842	2.11803	0.0341726	0.708693	ENSMUSG00000021130	UDP-N-acetyl-alpha-D-galactosamine:polypeptide N-acetylgalactosaminyltransferase 16	Galnt16	1734.24	0.0960057	0.0867461	1.10674	0.268405	0.996094	ENSMUSG00000021130	UDP-N-acetyl-alpha-D-galactosamine:polypeptide N-acetylgalactosaminyltransferase 16	Galnt16	1734.24	0.0105138	0.11438	0.0919204	0.926761	0.999755
ENSMUSG00000024150	multiple coagulation factor deficiency 2	Mcfd2	898.827	0.160783	0.0759577	2.11674	0.0342821	0.710117	ENSMUSG00000024150	multiple coagulation factor deficiency 2	Mcfd2	898.827	0.0394055	0.0819606	0.480786	0.630669	0.996094	ENSMUSG00000024150	multiple coagulation factor deficiency 2	Mcfd2	898.827	-0.0576218	0.107775	-0.534648	0.592894	0.999755
ENSMUSG00000022218	transglutaminase 1, K polypeptide	Tgm1	2.41108	2.22755	1.05327	2.11488	0.0344398	NA	ENSMUSG00000022218	transglutaminase 1, K polypeptide	Tgm1	2.41108	-0.691377	1.47346	-0.469219	0.638913	0.996094	ENSMUSG00000022218	transglutaminase 1, K polypeptide	Tgm1	2.41108	-1.39453	1.74434	-0.799459	0.424024	0.999755
ENSMUSG00000034656	calcium channel, voltage-dependent, P/Q type, alpha 1A subunit	Cacna1a	1002.57	-0.227447	0.107566	-2.11448	0.0344746	0.71311	ENSMUSG00000034656	calcium channel, voltage-dependent, P/Q type, alpha 1A subunit	Cacna1a	1002.57	-0.0149517	0.11475	-0.130298	0.896331	0.996094	ENSMUSG00000034656	calcium channel, voltage-dependent, P/Q type, alpha 1A subunit	Cacna1a	1002.57	-0.0256044	0.152298	-0.168121	0.866488	0.999755
ENSMUSG00000016319	solute carrier family 25 (mitochondrial carrier, adenine nucleotide translocator), member 5	Slc25a5	830.547	-0.198705	0.0939912	-2.11408	0.0345086	0.71311	ENSMUSG00000016319	solute carrier family 25 (mitochondrial carrier, adenine nucleotide translocator), member 5	Slc25a5	830.547	-0.0943615	0.10051	-0.938829	0.347818	0.996094	ENSMUSG00000016319	solute carrier family 25 (mitochondrial carrier, adenine nucleotide translocator), member 5	Slc25a5	830.547	0.218572	0.133155	1.64149	0.100696	0.999755
ENSMUSG00000033308	dihydropyrimidine dehydrogenase	Dpyd	92.2927	0.36235	0.171567	2.112	0.0346861	0.715925	ENSMUSG00000033308	dihydropyrimidine dehydrogenase	Dpyd	92.2927	0.0849967	0.189042	0.449617	0.652987	0.996094	ENSMUSG00000033308	dihydropyrimidine dehydrogenase	Dpyd	92.2927	-0.0263738	0.243709	-0.108218	0.913823	0.999755
ENSMUSG00000056394	ligase I, DNA, ATP-dependent	Lig1	111.772	0.345606	0.163678	2.1115	0.0347298	0.715977	ENSMUSG00000056394	ligase I, DNA, ATP-dependent	Lig1	111.772	0.184229	0.178175	1.03398	0.301145	0.996094	ENSMUSG00000056394	ligase I, DNA, ATP-dependent	Lig1	111.772	-0.0800464	0.230908	-0.346659	0.728848	0.999755
ENSMUSG00000074796	solute carrier family 4, sodium bicarbonate transporter-like, member 11	Slc4a11	22.3395	0.661758	0.313611	2.11012	0.0348481	0.71637	ENSMUSG00000074796	solute carrier family 4, sodium bicarbonate transporter-like, member 11	Slc4a11	22.3395	-0.575148	0.383954	-1.49796	0.134143	0.996094	ENSMUSG00000074796	solute carrier family 4, sodium bicarbonate transporter-like, member 11	Slc4a11	22.3395	-0.0333483	0.479572	-0.0695376	0.944562	0.999755
ENSMUSG00000031065	cyclin-dependent kinase 16	Cdk16	2089.62	-0.123434	0.0585029	-2.10988	0.0348687	0.71637	ENSMUSG00000031065	cyclin-dependent kinase 16	Cdk16	2089.62	-0.0640527	0.0626396	-1.02256	0.306516	0.996094	ENSMUSG00000031065	cyclin-dependent kinase 16	Cdk16	2089.62	-0.00271149	0.0830367	-0.0326541	0.97395	0.999755
ENSMUSG00000085565	NA	NA	34.7163	-0.584188	0.276888	-2.10984	0.0348725	0.71637	ENSMUSG00000085565	NA	NA	34.7163	-0.0907261	0.287015	-0.316102	0.751925	0.996094	ENSMUSG00000085565	NA	NA	34.7163	0.140155	0.392507	0.357075	0.721036	0.999755
ENSMUSG00000034435	transmembrane protein 30B	Tmem30b	2.09743	2.76931	1.31262	2.10975	0.0348796	NA	ENSMUSG00000034435	transmembrane protein 30B	Tmem30b	2.09743	0.407439	1.64084	0.24831	0.803894	0.996094	ENSMUSG00000034435	transmembrane protein 30B	Tmem30b	2.09743	-1.30542	1.87666	-0.695605	0.486676	0.999755
ENSMUSG00000066456	high mobility group nucleosomal binding domain 3	Hmgn3	296.873	-0.233794	0.110844	-2.10921	0.0349267	0.716597	ENSMUSG00000066456	high mobility group nucleosomal binding domain 3	Hmgn3	296.873	-0.118283	0.118572	-0.997565	0.31849	0.996094	ENSMUSG00000066456	high mobility group nucleosomal binding domain 3	Hmgn3	296.873	0.185819	0.157622	1.17889	0.238441	0.999755
ENSMUSG00000040125	G protein-coupled receptor 26	Gpr26	2056.7	-0.244946	0.116178	-2.10837	0.0349993	0.716597	ENSMUSG00000040125	G protein-coupled receptor 26	Gpr26	2056.7	-0.0253827	0.124079	-0.204568	0.83791	0.996094	ENSMUSG00000040125	G protein-coupled receptor 26	Gpr26	2056.7	-0.0385302	0.164393	-0.234378	0.814691	0.999755
ENSMUSG00000024271	elongator acetyltransferase complex subunit 2	Elp2	1000.86	0.141975	0.0673416	2.10827	0.0350073	0.716597	ENSMUSG00000024271	elongator acetyltransferase complex subunit 2	Elp2	1000.86	0.157703	0.0722365	2.18315	0.0290245	0.996094	ENSMUSG00000024271	elongator acetyltransferase complex subunit 2	Elp2	1000.86	-0.129402	0.0951546	-1.35991	0.173858	0.999755
ENSMUSG00000025551	fibroblast growth factor 14	Fgf14	609.985	-0.212173	0.100744	-2.10606	0.0351993	0.718426	ENSMUSG00000025551	fibroblast growth factor 14	Fgf14	609.985	0.0749692	0.106972	0.700827	0.483411	0.996094	ENSMUSG00000025551	fibroblast growth factor 14	Fgf14	609.985	0.00467382	0.142307	0.0328432	0.9738	0.999755
ENSMUSG00000048307	ankyrin repeat domain 46	Ankrd46	2421.86	0.118283	0.0561729	2.1057	0.0352307	0.718426	ENSMUSG00000048307	ankyrin repeat domain 46	Ankrd46	2421.86	0.0622878	0.0603121	1.03276	0.301718	0.996094	ENSMUSG00000048307	ankyrin repeat domain 46	Ankrd46	2421.86	-0.0188831	0.0795185	-0.237468	0.812294	0.999755
ENSMUSG00000047139	CD24a antigen	Cd24a	103.825	-0.412803	0.196064	-2.10545	0.0352521	0.718426	ENSMUSG00000047139	CD24a antigen	Cd24a	103.825	-0.107289	0.207431	-0.517229	0.604996	0.996094	ENSMUSG00000047139	CD24a antigen	Cd24a	103.825	0.235603	0.277745	0.848268	0.396289	0.999755
ENSMUSG00000049420	transmembrane protein 200A	Tmem200a	225.249	-0.252935	0.120145	-2.10524	0.0352703	0.718426	ENSMUSG00000049420	transmembrane protein 200A	Tmem200a	225.249	-0.112944	0.128329	-0.88011	0.3788	0.996094	ENSMUSG00000049420	transmembrane protein 200A	Tmem200a	225.249	0.139968	0.171061	0.818238	0.413221	0.999755
ENSMUSG00000033685	uncoupling protein 2 (mitochondrial, proton carrier)	Ucp2	175.452	0.33007	0.156813	2.10486	0.0353033	0.718426	ENSMUSG00000033685	uncoupling protein 2 (mitochondrial, proton carrier)	Ucp2	175.452	0.158554	0.169654	0.934574	0.350008	0.996094	ENSMUSG00000033685	uncoupling protein 2 (mitochondrial, proton carrier)	Ucp2	175.452	-0.517436	0.223347	-2.31674	0.0205181	0.999755
ENSMUSG00000040146	ral guanine nucleotide dissociation stimulator-like 3	Rgl3	17.6201	0.752121	0.357468	2.10402	0.0353764	0.719072	ENSMUSG00000040146	ral guanine nucleotide dissociation stimulator-like 3	Rgl3	17.6201	-0.433687	0.436664	-0.993182	0.320621	0.996094	ENSMUSG00000040146	ral guanine nucleotide dissociation stimulator-like 3	Rgl3	17.6201	0.187122	0.537607	0.348064	0.727792	0.999755
ENSMUSG00000090939	NA	NA	1.07613	-5.33196	2.5352	-2.10317	0.0354506	NA	ENSMUSG00000090939	NA	NA	1.07613	-1.16638	1.55923	-0.748049	0.454431	0.996094	ENSMUSG00000090939	NA	NA	1.07613	6.68773	2.93392	2.27945	0.0226402	0.999755
ENSMUSG00000090062	NA	NA	18.2145	0.788773	0.375064	2.10303	0.0354627	0.719321	ENSMUSG00000090062	NA	NA	18.2145	0.470431	0.412397	1.14072	0.253985	0.996094	ENSMUSG00000090062	NA	NA	18.2145	-0.53656	0.523762	-1.02443	0.30563	0.999755
ENSMUSG00000044080	S100 calcium binding protein A1	S100a1	391.021	0.200325	0.0952598	2.10294	0.0354714	0.719321	ENSMUSG00000044080	S100 calcium binding protein A1	S100a1	391.021	-0.169443	0.105106	-1.61211	0.106938	0.996094	ENSMUSG00000044080	S100 calcium binding protein A1	S100a1	391.021	0.174101	0.136617	1.27438	0.20253	0.999755
ENSMUSG00000056698	ELMO/CED-12 domain containing 3	Elmod3	158.537	0.264361	0.125787	2.10166	0.0355831	0.720743	ENSMUSG00000056698	ELMO/CED-12 domain containing 3	Elmod3	158.537	0.0751347	0.137834	0.545112	0.585677	0.996094	ENSMUSG00000056698	ELMO/CED-12 domain containing 3	Elmod3	158.537	-0.130872	0.179215	-0.730256	0.465234	0.999755
ENSMUSG00000031558	slit homolog 2 (Drosophila)	Slit2	323.243	-0.24034	0.11439	-2.10106	0.035636	0.720839	ENSMUSG00000031558	slit homolog 2 (Drosophila)	Slit2	323.243	0.101442	0.120764	0.839999	0.400909	0.996094	ENSMUSG00000031558	slit homolog 2 (Drosophila)	Slit2	323.243	-0.030222	0.161387	-0.187264	0.851454	0.999755
ENSMUSG00000027422	ribosome binding protein 1	Rrbp1	531.057	0.215456	0.102589	2.10019	0.035712	0.720839	ENSMUSG00000027422	ribosome binding protein 1	Rrbp1	531.057	0.08324	0.110622	0.752471	0.451768	0.996094	ENSMUSG00000027422	ribosome binding protein 1	Rrbp1	531.057	-0.17631	0.145543	-1.21139	0.225746	0.999755
ENSMUSG00000036636	chloride channel 7	Clcn7	467.895	0.176912	0.0842363	2.10019	0.0357122	0.720839	ENSMUSG00000036636	chloride channel 7	Clcn7	467.895	0.0940873	0.091107	1.03271	0.301738	0.996094	ENSMUSG00000036636	chloride channel 7	Clcn7	467.895	-0.146122	0.119587	-1.22188	0.221751	0.999755
ENSMUSG00000003810	microtubule associated serine/threonine kinase 2	Mast2	879.55	-0.161022	0.0767096	-2.09912	0.0358067	0.721469	ENSMUSG00000003810	microtubule associated serine/threonine kinase 2	Mast2	879.55	-0.15579	0.0824362	-1.88983	0.0587808	0.996094	ENSMUSG00000003810	microtubule associated serine/threonine kinase 2	Mast2	879.55	0.226247	0.109062	2.07447	0.0380354	0.999755
ENSMUSG00000074637	SRY (sex determining region Y)-box 2	Sox2	320.746	-0.227397	0.108355	-2.09863	0.03585	0.721469	ENSMUSG00000074637	SRY (sex determining region Y)-box 2	Sox2	320.746	-0.30398	0.117464	-2.58785	0.00965774	0.996094	ENSMUSG00000074637	SRY (sex determining region Y)-box 2	Sox2	320.746	0.522101	0.154746	3.37392	0.000741065	0.999755
ENSMUSG00000027201	myelin basic protein expression factor 2, repressor	Myef2	621.143	-0.182611	0.0870324	-2.09819	0.0358881	0.721469	ENSMUSG00000027201	myelin basic protein expression factor 2, repressor	Myef2	621.143	-0.000473118	0.0927175	-0.00510279	0.995929	0.999185	ENSMUSG00000027201	myelin basic protein expression factor 2, repressor	Myef2	621.143	0.105265	0.123144	0.854809	0.392657	0.999755
ENSMUSG00000086591	NA	NA	2.17756	3.52089	1.67811	2.09813	0.0358934	NA	ENSMUSG00000086591	NA	NA	2.17756	3.07317	1.74709	1.75903	0.0785728	0.996094	ENSMUSG00000086591	NA	NA	2.17756	-3.85715	1.98238	-1.94572	0.0516889	0.999755
ENSMUSG00000021509	solute carrier family 25, member 48	Slc25a48	5.01167	1.76424	0.840975	2.09785	0.0359187	0.721469	ENSMUSG00000021509	solute carrier family 25, member 48	Slc25a48	5.01167	1.22476	0.919422	1.3321	0.182827	0.996094	ENSMUSG00000021509	solute carrier family 25, member 48	Slc25a48	5.01167	-1.05566	1.11177	-0.949537	0.342348	0.999755
ENSMUSG00000055067	SET and MYND domain containing 3	Smyd3	415.124	0.195773	0.0933658	2.09684	0.0360082	0.721469	ENSMUSG00000055067	SET and MYND domain containing 3	Smyd3	415.124	0.0231418	0.101518	0.227958	0.819679	0.996094	ENSMUSG00000055067	SET and MYND domain containing 3	Smyd3	415.124	0.0276383	0.132634	0.208379	0.834933	0.999755
ENSMUSG00000039157	family with sequence similarity 102, member A	Fam102a	785.885	0.174417	0.0832003	2.09635	0.0360514	0.721469	ENSMUSG00000039157	family with sequence similarity 102, member A	Fam102a	785.885	0.0775219	0.0896173	0.865032	0.387021	0.996094	ENSMUSG00000039157	family with sequence similarity 102, member A	Fam102a	785.885	-0.158225	0.118021	-1.34066	0.180032	0.999755
ENSMUSG00000002111	spleen focus forming virus (SFFV) proviral integration oncogene	Spi1	19.3983	0.833544	0.397664	2.0961	0.0360731	0.721469	ENSMUSG00000002111	spleen focus forming virus (SFFV) proviral integration oncogene	Spi1	19.3983	0.323319	0.440774	0.733525	0.463238	0.996094	ENSMUSG00000002111	spleen focus forming virus (SFFV) proviral integration oncogene	Spi1	19.3983	-0.655641	0.564406	-1.16165	0.245378	0.999755
ENSMUSG00000026879	gelsolin	Gsn	628.588	0.214941	0.102545	2.09608	0.0360755	0.721469	ENSMUSG00000026879	gelsolin	Gsn	628.588	0.145363	0.110175	1.31938	0.187041	0.996094	ENSMUSG00000026879	gelsolin	Gsn	628.588	-0.163808	0.145083	-1.12906	0.258872	0.999755
ENSMUSG00000047842	DIRAS family, GTP-binding RAS-like 2	Diras2	2549.46	-0.19297	0.0920951	-2.09534	0.0361411	0.721949	ENSMUSG00000047842	DIRAS family, GTP-binding RAS-like 2	Diras2	2549.46	-0.0166426	0.0983742	-0.169177	0.865658	0.996094	ENSMUSG00000047842	DIRAS family, GTP-binding RAS-like 2	Diras2	2549.46	0.0128526	0.13031	0.0986305	0.921432	0.999755
ENSMUSG00000036856	wingless-type MMTV integration site family, member 4	Wnt4	111.356	-0.386389	0.184522	-2.094	0.0362596	0.723485	ENSMUSG00000036856	wingless-type MMTV integration site family, member 4	Wnt4	111.356	-0.0855402	0.195256	-0.438093	0.661319	0.996094	ENSMUSG00000036856	wingless-type MMTV integration site family, member 4	Wnt4	111.356	-0.0454614	0.262798	-0.17299	0.86266	0.999755
ENSMUSG00000032849	ATP-binding cassette, sub-family C (CFTR/MRP), member 4	Abcc4	120.584	0.378021	0.180584	2.09333	0.0363197	0.723854	ENSMUSG00000032849	ATP-binding cassette, sub-family C (CFTR/MRP), member 4	Abcc4	120.584	0.0902885	0.19689	0.458573	0.646541	0.996094	ENSMUSG00000032849	ATP-binding cassette, sub-family C (CFTR/MRP), member 4	Abcc4	120.584	-0.449824	0.25806	-1.7431	0.0813164	0.999755
ENSMUSG00000039879	headcase homolog (Drosophila)	Heca	306.21	-0.201426	0.0962487	-2.09277	0.03637	0.724026	ENSMUSG00000039879	headcase homolog (Drosophila)	Heca	306.21	0.0301117	0.101966	0.295311	0.767756	0.996094	ENSMUSG00000039879	headcase homolog (Drosophila)	Heca	306.21	0.0680794	0.136086	0.500266	0.616888	0.999755
ENSMUSG00000026068	interleukin 18 receptor accessory protein	Il18rap	1.17698	6.02524	2.87984	2.09222	0.0364192	NA	ENSMUSG00000026068	interleukin 18 receptor accessory protein	Il18rap	1.17698	5.71962	2.94055	1.94508	0.051765	0.996094	ENSMUSG00000026068	interleukin 18 receptor accessory protein	Il18rap	1.17698	-7.42694	3.24756	-2.28693	0.0221998	0.999755
ENSMUSG00000097749	NA	NA	13.4521	0.904521	0.432601	2.09089	0.0365378	0.726534	ENSMUSG00000097749	NA	NA	13.4521	0.0592054	0.498879	0.118677	0.905531	0.996094	ENSMUSG00000097749	NA	NA	13.4521	-0.46229	0.626787	-0.737555	0.460785	0.999755
ENSMUSG00000094483	purine rich element binding protein B	Purb	7209.44	-0.222401	0.106527	-2.08774	0.0368209	0.731178	ENSMUSG00000094483	purine rich element binding protein B	Purb	7209.44	0.00103582	0.113841	0.00909885	0.99274	0.998581	ENSMUSG00000094483	purine rich element binding protein B	Purb	7209.44	0.047535	0.150658	0.315517	0.752369	0.999755
ENSMUSG00000051223	basic leucine zipper and W2 domains 1	Bzw1	2449.03	-0.143072	0.0685418	-2.08736	0.0368555	0.731178	ENSMUSG00000051223	basic leucine zipper and W2 domains 1	Bzw1	2449.03	0.0316567	0.0731611	0.432698	0.665234	0.996094	ENSMUSG00000051223	basic leucine zipper and W2 domains 1	Bzw1	2449.03	0.0680466	0.0969198	0.702092	0.482622	0.999755
ENSMUSG00000052912	SWI/SNF related, matrix associated, actin depenent ragulator of chromatin, subfamily a, member 5, pseudogene	Smarca5-ps	0.943795	6.01661	2.88299	2.08693	0.036894	NA	ENSMUSG00000052912	SWI/SNF related, matrix associated, actin depenent ragulator of chromatin, subfamily a, member 5, pseudogene	Smarca5-ps	0.943795	3.68727	3.18456	1.15786	0.246922	0.996094	ENSMUSG00000052912	SWI/SNF related, matrix associated, actin depenent ragulator of chromatin, subfamily a, member 5, pseudogene	Smarca5-ps	0.943795	-4.96353	3.44684	-1.44003	0.14986	0.999755
ENSMUSG00000028976	solute carrier family 2 (facilitated glucose transporter), member 5	Slc2a5	40.3474	0.593702	0.284608	2.08603	0.0369755	0.732722	ENSMUSG00000028976	solute carrier family 2 (facilitated glucose transporter), member 5	Slc2a5	40.3474	0.400681	0.309209	1.29582	0.195036	0.996094	ENSMUSG00000028976	solute carrier family 2 (facilitated glucose transporter), member 5	Slc2a5	40.3474	-0.218085	0.397279	-0.548948	0.583041	0.999755
ENSMUSG00000025041	5'-nucleotidase, cytosolic II	Nt5c2	748.042	0.181215	0.0869068	2.08516	0.0370549	0.733458	ENSMUSG00000025041	5'-nucleotidase, cytosolic II	Nt5c2	748.042	0.259478	0.0928832	2.7936	0.00521249	0.996094	ENSMUSG00000025041	5'-nucleotidase, cytosolic II	Nt5c2	748.042	-0.291251	0.122626	-2.3751	0.017544	0.999755
ENSMUSG00000102969	NA	NA	41.621	-0.494149	0.237155	-2.08365	0.037192	0.734192	ENSMUSG00000102969	NA	NA	41.621	-0.272337	0.25174	-1.08182	0.279332	0.996094	ENSMUSG00000102969	NA	NA	41.621	0.607657	0.337053	1.80285	0.0714113	0.999755
ENSMUSG00000040396	abhydrolase domain containing 13	Abhd13	589.326	-0.211455	0.101485	-2.08361	0.0371954	0.734192	ENSMUSG00000040396	abhydrolase domain containing 13	Abhd13	589.326	-0.0426842	0.108254	-0.394296	0.693363	0.996094	ENSMUSG00000040396	abhydrolase domain containing 13	Abhd13	589.326	0.170758	0.143637	1.18882	0.234512	0.999755
ENSMUSG00000001558	kelch-like 10	Klhl10	3.00763	2.63025	1.26251	2.08336	0.0372187	0.734192	ENSMUSG00000001558	kelch-like 10	Klhl10	3.00763	2.26964	1.33334	1.70222	0.0887142	0.996094	ENSMUSG00000001558	kelch-like 10	Klhl10	3.00763	-2.23391	1.54962	-1.44159	0.149418	0.999755
ENSMUSG00000054920	kelch-like 5	Klhl5	510.322	-0.190211	0.0914038	-2.081	0.0374341	0.737605	ENSMUSG00000054920	kelch-like 5	Klhl5	510.322	0.0153379	0.0972219	0.157762	0.874645	0.996094	ENSMUSG00000054920	kelch-like 5	Klhl5	510.322	0.0801944	0.129291	0.620261	0.535086	0.999755
ENSMUSG00000046415	RIKEN cDNA B430212C06 gene	B430212C06Rik	9.65866	1.21952	0.586457	2.07948	0.0375736	0.738953	ENSMUSG00000046415	RIKEN cDNA B430212C06 gene	B430212C06Rik	9.65866	1.2665	0.620898	2.03979	0.0413708	0.996094	ENSMUSG00000046415	RIKEN cDNA B430212C06 gene	B430212C06Rik	9.65866	-1.51114	0.792225	-1.90746	0.0564614	0.999755
ENSMUSG00000079434	neuraminidase 2	Neu2	51.1338	-0.465609	0.223923	-2.07932	0.0375876	0.738953	ENSMUSG00000079434	neuraminidase 2	Neu2	51.1338	-0.380486	0.240891	-1.5795	0.114222	0.996094	ENSMUSG00000079434	neuraminidase 2	Neu2	51.1338	0.177213	0.325052	0.545184	0.585627	0.999755
ENSMUSG00000041670	NA	NA	1754.09	-0.161739	0.0778388	-2.07787	0.0377211	0.739469	ENSMUSG00000041670	NA	NA	1754.09	0.0106586	0.0830864	0.128284	0.897924	0.996094	ENSMUSG00000041670	NA	NA	1754.09	-0.0610308	0.110215	-0.553744	0.579754	0.999755
ENSMUSG00000031309	ribosomal protein S6 kinase polypeptide 3	Rps6ka3	821.898	-0.251526	0.121062	-2.07766	0.0377404	0.739469	ENSMUSG00000031309	ribosomal protein S6 kinase polypeptide 3	Rps6ka3	821.898	-0.150619	0.129455	-1.16349	0.244632	0.996094	ENSMUSG00000031309	ribosomal protein S6 kinase polypeptide 3	Rps6ka3	821.898	0.0470976	0.171718	0.274272	0.783875	0.999755
ENSMUSG00000097922	NA	NA	4.09059	-1.65965	0.799089	-2.07693	0.0378077	0.739469	ENSMUSG00000097922	NA	NA	4.09059	-0.740801	0.783132	-0.945946	0.344176	0.996094	ENSMUSG00000097922	NA	NA	4.09059	1.22415	1.12552	1.08763	0.276757	0.999755
ENSMUSG00000038375	transformation related protein 53 inducible nuclear protein 2	Trp53inp2	1601.41	-0.176249	0.0848698	-2.07669	0.0378299	0.739469	ENSMUSG00000038375	transformation related protein 53 inducible nuclear protein 2	Trp53inp2	1601.41	-0.0756083	0.0907414	-0.833227	0.404717	0.996094	ENSMUSG00000038375	transformation related protein 53 inducible nuclear protein 2	Trp53inp2	1601.41	-0.0218099	0.120315	-0.181274	0.856152	0.999755
ENSMUSG00000085622	RIKEN cDNA 3110056K07 gene	3110056K07Rik	38.336	0.542637	0.261445	2.07553	0.0379377	0.739469	ENSMUSG00000085622	RIKEN cDNA 3110056K07 gene	3110056K07Rik	38.336	0.269063	0.286949	0.93767	0.348414	0.996094	ENSMUSG00000085622	RIKEN cDNA 3110056K07 gene	3110056K07Rik	38.336	-0.506524	0.371044	-1.36513	0.172212	0.999755
ENSMUSG00000023927	special AT-rich sequence binding protein 1	Satb1	1022.92	-0.185682	0.0894636	-2.0755	0.03794	0.739469	ENSMUSG00000023927	special AT-rich sequence binding protein 1	Satb1	1022.92	0.0140819	0.0953869	0.14763	0.882635	0.996094	ENSMUSG00000023927	special AT-rich sequence binding protein 1	Satb1	1022.92	-0.05539	0.126695	-0.437193	0.661971	0.999755
ENSMUSG00000034818	CUGBP, Elav-like family member 5	Celf5	1216.29	-0.177317	0.0854388	-2.07537	0.0379519	0.739469	ENSMUSG00000034818	CUGBP, Elav-like family member 5	Celf5	1216.29	-0.188816	0.0916429	-2.06035	0.0393654	0.996094	ENSMUSG00000034818	CUGBP, Elav-like family member 5	Celf5	1216.29	0.0455908	0.121472	0.375321	0.707422	0.999755
ENSMUSG00000047146	tet methylcytosine dioxygenase 1	Tet1	135.912	-0.359456	0.173203	-2.07535	0.0379542	0.739469	ENSMUSG00000047146	tet methylcytosine dioxygenase 1	Tet1	135.912	0.0589662	0.182096	0.32382	0.746075	0.996094	ENSMUSG00000047146	tet methylcytosine dioxygenase 1	Tet1	135.912	-0.0826295	0.244964	-0.337313	0.735881	0.999755
ENSMUSG00000085762	NA	NA	8.36933	-1.16525	0.56182	-2.07405	0.0380742	0.740977	ENSMUSG00000085762	NA	NA	8.36933	-0.758128	0.585504	-1.29483	0.19538	0.996094	ENSMUSG00000085762	NA	NA	8.36933	1.75871	0.792599	2.21892	0.0264923	0.999755
ENSMUSG00000039678	TBC1 domain family, member 13	Tbc1d13	457.403	-0.201737	0.0973337	-2.07264	0.0382062	0.742714	ENSMUSG00000039678	TBC1 domain family, member 13	Tbc1d13	457.403	-0.0377092	0.103788	-0.363329	0.716359	0.996094	ENSMUSG00000039678	TBC1 domain family, member 13	Tbc1d13	457.403	0.0725331	0.138047	0.525423	0.599289	0.999755
ENSMUSG00000043298	single-pass membrane protein with coiled-coil domains 3	Smco3	124.788	0.352985	0.170385	2.07169	0.0382943	0.743594	ENSMUSG00000043298	single-pass membrane protein with coiled-coil domains 3	Smco3	124.788	-0.0101604	0.187377	-0.0542244	0.956756	0.996165	ENSMUSG00000043298	single-pass membrane protein with coiled-coil domains 3	Smco3	124.788	-0.0567676	0.243279	-0.233344	0.815494	0.999755
ENSMUSG00000073590	NA	NA	33.3151	0.613795	0.296441	2.07054	0.0384016	0.74461	ENSMUSG00000073590	NA	NA	33.3151	0.0133815	0.33376	0.0400933	0.968019	0.996929	ENSMUSG00000073590	NA	NA	33.3151	-0.0820395	0.424946	-0.193059	0.846913	0.999755
ENSMUSG00000097614	NA	NA	49.9179	-0.472103	0.228112	-2.06961	0.0384888	0.74461	ENSMUSG00000097614	NA	NA	49.9179	-0.622677	0.250917	-2.4816	0.0130792	0.996094	ENSMUSG00000097614	NA	NA	49.9179	0.308952	0.336141	0.919113	0.358036	0.999755
ENSMUSG00000021981	calcium binding protein 39-like	Cab39l	563.777	0.192963	0.0932373	2.06959	0.0384906	0.74461	ENSMUSG00000021981	calcium binding protein 39-like	Cab39l	563.777	-0.0628776	0.101397	-0.620111	0.535185	0.996094	ENSMUSG00000021981	calcium binding protein 39-like	Cab39l	563.777	0.162683	0.13256	1.22724	0.219733	0.999755
ENSMUSG00000043162	Pigy upstream reading frame	Pyurf	160.92	-0.261071	0.126164	-2.0693	0.038518	0.74461	ENSMUSG00000043162	Pigy upstream reading frame	Pyurf	160.92	0.0593277	0.132439	0.447963	0.65418	0.996094	ENSMUSG00000043162	Pigy upstream reading frame	Pyurf	160.92	0.229746	0.176932	1.2985	0.194116	0.999755
ENSMUSG00000000568	heterogeneous nuclear ribonucleoprotein D	Hnrnpd	1372.93	-0.201082	0.0972037	-2.06866	0.0385777	0.744935	ENSMUSG00000000568	heterogeneous nuclear ribonucleoprotein D	Hnrnpd	1372.93	0.016556	0.103698	0.159657	0.873152	0.996094	ENSMUSG00000000568	heterogeneous nuclear ribonucleoprotein D	Hnrnpd	1372.93	0.0684021	0.137462	0.497606	0.618762	0.999755
ENSMUSG00000020811	WSC domain containing 1	Wscd1	668.659	0.217665	0.105291	2.06727	0.0387092	0.746192	ENSMUSG00000020811	WSC domain containing 1	Wscd1	668.659	0.0542866	0.113414	0.478658	0.632182	0.996094	ENSMUSG00000020811	WSC domain containing 1	Wscd1	668.659	-0.128694	0.149316	-0.861893	0.388746	0.999755
ENSMUSG00000023832	acetyl-Coenzyme A acetyltransferase 2	Acat2	259.317	0.241749	0.116953	2.06706	0.0387286	0.746192	ENSMUSG00000023832	acetyl-Coenzyme A acetyltransferase 2	Acat2	259.317	0.266867	0.125406	2.12802	0.0333355	0.996094	ENSMUSG00000023832	acetyl-Coenzyme A acetyltransferase 2	Acat2	259.317	-0.265573	0.164724	-1.61224	0.106911	0.999755
ENSMUSG00000021125	arginase type II	Arg2	54.6499	-0.484644	0.23455	-2.06627	0.0388031	0.74646	ENSMUSG00000021125	arginase type II	Arg2	54.6499	0.0836658	0.242449	0.345087	0.730029	0.996094	ENSMUSG00000021125	arginase type II	Arg2	54.6499	0.00563465	0.33	0.0170747	0.986377	0.999755
ENSMUSG00000027326	cancer susceptibility candidate 5	Casc5	3.00945	-1.97471	0.955811	-2.066	0.0388285	0.74646	ENSMUSG00000027326	cancer susceptibility candidate 5	Casc5	3.00945	-0.0927066	0.839413	-0.110442	0.912059	0.996094	ENSMUSG00000027326	cancer susceptibility candidate 5	Casc5	3.00945	-0.025787	1.34395	-0.0191874	0.984692	0.999755
ENSMUSG00000034290	NIMA (never in mitosis gene a)-related expressed kinase 9	Nek9	683.954	0.180979	0.0876195	2.06551	0.0388744	0.746518	ENSMUSG00000034290	NIMA (never in mitosis gene a)-related expressed kinase 9	Nek9	683.954	0.102335	0.0943302	1.08486	0.277986	0.996094	ENSMUSG00000034290	NIMA (never in mitosis gene a)-related expressed kinase 9	Nek9	683.954	-0.104408	0.124084	-0.841431	0.400106	0.999755
ENSMUSG00000044667	lipid phosphate phosphatase-related protein type 4	Lppr4	3009.73	-0.162965	0.0789275	-2.06474	0.0389478	0.746762	ENSMUSG00000044667	lipid phosphate phosphatase-related protein type 4	Lppr4	3009.73	-0.00186565	0.084313	-0.0221277	0.982346	0.997362	ENSMUSG00000044667	lipid phosphate phosphatase-related protein type 4	Lppr4	3009.73	-0.0347738	0.111698	-0.311319	0.755558	0.999755
ENSMUSG00000038521	complement component 1, s subcomponent 1	C1s1	9.58341	1.11951	0.542274	2.06447	0.0389731	0.746762	ENSMUSG00000038521	complement component 1, s subcomponent 1	C1s1	9.58341	0.736921	0.594192	1.24021	0.214899	0.996094	ENSMUSG00000038521	complement component 1, s subcomponent 1	C1s1	9.58341	-0.989769	0.749976	-1.31973	0.186924	0.999755
ENSMUSG00000023959	chloride intracellular channel 5	Clic5	154.482	0.396878	0.192293	2.06392	0.039025	0.746933	ENSMUSG00000023959	chloride intracellular channel 5	Clic5	154.482	0.337492	0.206466	1.63461	0.102131	0.996094	ENSMUSG00000023959	chloride intracellular channel 5	Clic5	154.482	-0.295586	0.270707	-1.0919	0.274876	0.999755
ENSMUSG00000036430	tubulin-specific chaperone C	Tbcc	79.2753	-0.424897	0.206001	-2.06259	0.0391516	0.748531	ENSMUSG00000036430	tubulin-specific chaperone C	Tbcc	79.2753	-0.480548	0.223599	-2.14915	0.0316225	0.996094	ENSMUSG00000036430	tubulin-specific chaperone C	Tbcc	79.2753	0.509898	0.297027	1.71667	0.0860391	0.999755
ENSMUSG00000039395	melanoregulin	Mreg	69.9289	0.450493	0.218654	2.0603	0.0393695	0.749091	ENSMUSG00000039395	melanoregulin	Mreg	69.9289	0.708353	0.230149	3.0778	0.00208533	0.996094	ENSMUSG00000039395	melanoregulin	Mreg	69.9289	-0.41892	0.299958	-1.3966	0.162535	0.999755
ENSMUSG00000026104	signal transducer and activator of transcription 1	Stat1	157.266	0.363455	0.176441	2.05992	0.0394057	0.749091	ENSMUSG00000026104	signal transducer and activator of transcription 1	Stat1	157.266	0.318224	0.189506	1.67923	0.0931079	0.996094	ENSMUSG00000026104	signal transducer and activator of transcription 1	Stat1	157.266	-0.257126	0.248258	-1.03572	0.300333	0.999755
ENSMUSG00000058624	guanine deaminase	Gda	3509.89	-0.172783	0.0838806	-2.05986	0.0394116	0.749091	ENSMUSG00000058624	guanine deaminase	Gda	3509.89	0.0567834	0.0895592	0.634033	0.526059	0.996094	ENSMUSG00000058624	guanine deaminase	Gda	3509.89	-0.0304791	0.118623	-0.256942	0.797224	0.999755
ENSMUSG00000032332	collagen, type XII, alpha 1	Col12a1	93.427	-0.440298	0.213803	-2.05936	0.0394593	0.749091	ENSMUSG00000032332	collagen, type XII, alpha 1	Col12a1	93.427	-0.0696044	0.225351	-0.308871	0.757419	0.996094	ENSMUSG00000032332	collagen, type XII, alpha 1	Col12a1	93.427	0.482143	0.30078	1.60298	0.10894	0.999755
ENSMUSG00000002831	perilipin 4	Plin4	105.128	1.18936	0.577551	2.05932	0.0394631	0.749091	ENSMUSG00000002831	perilipin 4	Plin4	105.128	0.00216526	0.622033	0.00348094	0.997223	0.999185	ENSMUSG00000002831	perilipin 4	Plin4	105.128	-1.35211	0.820393	-1.64812	0.099327	0.999755
ENSMUSG00000037166	protein phosphatase 1, regulatory (inhibitor) subunit 14A	Ppp1r14a	35.7704	0.603619	0.293176	2.0589	0.0395043	0.749091	ENSMUSG00000037166	protein phosphatase 1, regulatory (inhibitor) subunit 14A	Ppp1r14a	35.7704	0.550195	0.315046	1.7464	0.0807423	0.996094	ENSMUSG00000037166	protein phosphatase 1, regulatory (inhibitor) subunit 14A	Ppp1r14a	35.7704	-0.784234	0.410515	-1.91037	0.0560857	0.999755
ENSMUSG00000028197	collagen, type XXIV, alpha 1	Col24a1	13.1624	-0.870797	0.422974	-2.05875	0.0395185	0.749091	ENSMUSG00000028197	collagen, type XXIV, alpha 1	Col24a1	13.1624	-0.313074	0.432681	-0.723568	0.469331	0.996094	ENSMUSG00000028197	collagen, type XXIV, alpha 1	Col24a1	13.1624	0.786976	0.594665	1.32339	0.185704	0.999755
ENSMUSG00000024006	serine/threonine kinase 38	Stk38	190.199	-0.263501	0.127996	-2.05867	0.0395257	0.749091	ENSMUSG00000024006	serine/threonine kinase 38	Stk38	190.199	-0.168258	0.137228	-1.22612	0.220154	0.996094	ENSMUSG00000024006	serine/threonine kinase 38	Stk38	190.199	0.296466	0.182285	1.62639	0.103867	0.999755
ENSMUSG00000034663	BMP2 inducible kinase	Bmp2k	227.241	0.277937	0.135119	2.05698	0.0396879	0.750901	ENSMUSG00000034663	BMP2 inducible kinase	Bmp2k	227.241	0.194867	0.14566	1.33782	0.180956	0.996094	ENSMUSG00000034663	BMP2 inducible kinase	Bmp2k	227.241	-0.254828	0.191133	-1.33325	0.18245	0.999755
ENSMUSG00000002699	lymphocyte cytosolic protein 2	Lcp2	29.8244	0.667726	0.324647	2.05678	0.0397076	0.750901	ENSMUSG00000002699	lymphocyte cytosolic protein 2	Lcp2	29.8244	0.284175	0.357886	0.794039	0.427173	0.996094	ENSMUSG00000002699	lymphocyte cytosolic protein 2	Lcp2	29.8244	-0.250318	0.457467	-0.547181	0.584254	0.999755
ENSMUSG00000039328	ring finger protein 122	Rnf122	42.4374	-0.493346	0.239917	-2.05632	0.0397514	0.750913	ENSMUSG00000039328	ring finger protein 122	Rnf122	42.4374	-0.071027	0.250052	-0.284049	0.776373	0.996094	ENSMUSG00000039328	ring finger protein 122	Rnf122	42.4374	-0.189071	0.344213	-0.549283	0.582811	0.999755
ENSMUSG00000022865	coxsackie virus and adenovirus receptor	Cxadr	254.869	-0.232115	0.112986	-2.05437	0.03994	0.753655	ENSMUSG00000022865	coxsackie virus and adenovirus receptor	Cxadr	254.869	0.117174	0.118844	0.98595	0.324158	0.996094	ENSMUSG00000022865	coxsackie virus and adenovirus receptor	Cxadr	254.869	-0.167759	0.159761	-1.05006	0.293689	0.999755
ENSMUSG00000048521	chemokine (C-X-C motif) receptor 6	Cxcr6	1.27999	5.8698	2.85723	2.05437	0.0399402	NA	ENSMUSG00000048521	chemokine (C-X-C motif) receptor 6	Cxcr6	1.27999	4.73368	2.9886	1.58391	0.113214	0.996094	ENSMUSG00000048521	chemokine (C-X-C motif) receptor 6	Cxcr6	1.27999	-4.84116	3.20698	-1.50957	0.131153	0.999755
ENSMUSG00000074695	interleukin 22	Il22	0.986133	5.97611	2.90955	2.05397	0.0399788	NA	ENSMUSG00000074695	interleukin 22	Il22	0.986133	4.53766	3.07254	1.47684	0.139718	0.996094	ENSMUSG00000074695	interleukin 22	Il22	0.986133	-5.74187	3.36182	-1.70796	0.0876433	0.999755
ENSMUSG00000037266	arginine/serine rich protein 1	Rsrp1	1129.84	-0.231321	0.112624	-2.05392	0.0399836	0.75366	ENSMUSG00000037266	arginine/serine rich protein 1	Rsrp1	1129.84	-0.125053	0.120411	-1.03855	0.299015	0.996094	ENSMUSG00000037266	arginine/serine rich protein 1	Rsrp1	1129.84	0.180031	0.159503	1.1287	0.259024	0.999755
ENSMUSG00000051243	immunoglobulin superfamily containing leucine-rich repeat 2	Islr2	358.941	-0.345856	0.168434	-2.05336	0.0400377	0.753862	ENSMUSG00000051243	immunoglobulin superfamily containing leucine-rich repeat 2	Islr2	358.941	-0.211601	0.180018	-1.17544	0.239817	0.996094	ENSMUSG00000051243	immunoglobulin superfamily containing leucine-rich repeat 2	Islr2	358.941	0.160708	0.239056	0.672262	0.501417	0.999755
ENSMUSG00000046598	3-hydroxybutyrate dehydrogenase, type 1	Bdh1	370.982	-0.203789	0.0993224	-2.05179	0.0401898	0.754724	ENSMUSG00000046598	3-hydroxybutyrate dehydrogenase, type 1	Bdh1	370.982	-0.0696059	0.106091	-0.656099	0.51176	0.996094	ENSMUSG00000046598	3-hydroxybutyrate dehydrogenase, type 1	Bdh1	370.982	0.0815076	0.141184	0.577313	0.563728	0.999755
ENSMUSG00000059852	potassium voltage-gated channel, subfamily G, member 2	Kcng2	26.6338	0.731727	0.356687	2.05146	0.0402227	0.754724	ENSMUSG00000059852	potassium voltage-gated channel, subfamily G, member 2	Kcng2	26.6338	0.359017	0.391724	0.916506	0.359402	0.996094	ENSMUSG00000059852	potassium voltage-gated channel, subfamily G, member 2	Kcng2	26.6338	-0.220554	0.499972	-0.441131	0.659118	0.999755
ENSMUSG00000073705	apoptosis-inducing, TAF9-like domain 1	Apitd1	18.2776	-0.749264	0.365277	-2.05122	0.0402453	0.754724	ENSMUSG00000073705	apoptosis-inducing, TAF9-like domain 1	Apitd1	18.2776	-0.315715	0.379638	-0.831621	0.405623	0.996094	ENSMUSG00000073705	apoptosis-inducing, TAF9-like domain 1	Apitd1	18.2776	0.644587	0.517589	1.24536	0.212998	0.999755
ENSMUSG00000029510	glypican 2 (cerebroglycan)	Gpc2	20.7593	-0.681984	0.332497	-2.0511	0.0402571	0.754724	ENSMUSG00000029510	glypican 2 (cerebroglycan)	Gpc2	20.7593	-0.678797	0.362246	-1.87386	0.0609502	0.996094	ENSMUSG00000029510	glypican 2 (cerebroglycan)	Gpc2	20.7593	0.50676	0.490249	1.03368	0.301286	0.999755
ENSMUSG00000021760	glutathione peroxidase 8 (putative)	Gpx8	51.8059	-0.506488	0.247011	-2.05047	0.0403185	0.754801	ENSMUSG00000021760	glutathione peroxidase 8 (putative)	Gpx8	51.8059	0.103124	0.254927	0.404522	0.685829	0.996094	ENSMUSG00000021760	glutathione peroxidase 8 (putative)	Gpx8	51.8059	-0.0649412	0.347786	-0.186728	0.851874	0.999755
ENSMUSG00000026409	6-phosphofructo-2-kinase/fructose-2,6-biphosphatase 2	Pfkfb2	218.266	-0.296243	0.144497	-2.05017	0.0403481	0.754801	ENSMUSG00000026409	6-phosphofructo-2-kinase/fructose-2,6-biphosphatase 2	Pfkfb2	218.266	0.143639	0.151879	0.945744	0.344279	0.996094	ENSMUSG00000026409	6-phosphofructo-2-kinase/fructose-2,6-biphosphatase 2	Pfkfb2	218.266	0.024906	0.203191	0.122574	0.902444	0.999755
ENSMUSG00000086170	NA	NA	4.38685	1.69027	0.82497	2.04889	0.040473	0.756322	ENSMUSG00000086170	NA	NA	4.38685	0.23796	0.973156	0.244524	0.806825	0.996094	ENSMUSG00000086170	NA	NA	4.38685	-1.32688	1.20245	-1.10348	0.269819	0.999755
ENSMUSG00000046806	RIKEN cDNA 3110062M04 gene	3110062M04Rik	38.9909	-0.5134	0.25067	-2.04811	0.0405491	0.756931	ENSMUSG00000046806	RIKEN cDNA 3110062M04 gene	3110062M04Rik	38.9909	-0.234045	0.264428	-0.885098	0.376104	0.996094	ENSMUSG00000046806	RIKEN cDNA 3110062M04 gene	3110062M04Rik	38.9909	0.767631	0.353174	2.17352	0.0297411	0.999755
ENSMUSG00000025608	podocalyxin-like	Podxl	368.721	0.224735	0.109776	2.04721	0.0406371	0.75776	ENSMUSG00000025608	podocalyxin-like	Podxl	368.721	-0.0252595	0.119388	-0.211575	0.832438	0.996094	ENSMUSG00000025608	podocalyxin-like	Podxl	368.721	-0.177615	0.156724	-1.1333	0.257089	0.999755
ENSMUSG00000031502	collagen, type IV, alpha 1	Col4a1	185.265	-0.355111	0.173588	-2.04571	0.0407849	0.759026	ENSMUSG00000031502	collagen, type IV, alpha 1	Col4a1	185.265	-0.261848	0.185873	-1.40875	0.158911	0.996094	ENSMUSG00000031502	collagen, type IV, alpha 1	Col4a1	185.265	0.0852582	0.247861	0.343976	0.730864	0.999755
ENSMUSG00000035277	aristaless related homeobox	Arx	111.956	-0.35373	0.172919	-2.04563	0.0407924	0.759026	ENSMUSG00000035277	aristaless related homeobox	Arx	111.956	-0.243205	0.185258	-1.31279	0.189253	0.996094	ENSMUSG00000035277	aristaless related homeobox	Arx	111.956	0.486723	0.246004	1.97851	0.0478709	0.999755
ENSMUSG00000022500	LPS-induced TN factor	Litaf	202.27	0.262338	0.128348	2.04396	0.0409571	0.761276	ENSMUSG00000022500	LPS-induced TN factor	Litaf	202.27	0.000899926	0.140485	0.00640585	0.994889	0.999185	ENSMUSG00000022500	LPS-induced TN factor	Litaf	202.27	-0.135579	0.183408	-0.739219	0.459774	0.999755
ENSMUSG00000027376	prominin 2	Prom2	7.77696	1.20362	0.589031	2.04339	0.0410138	0.76129	ENSMUSG00000027376	prominin 2	Prom2	7.77696	0.345027	0.675831	0.510522	0.609686	0.996094	ENSMUSG00000027376	prominin 2	Prom2	7.77696	-0.470386	0.832068	-0.565321	0.571855	0.999755
ENSMUSG00000021957	transketolase	Tkt	1262.31	0.22101	0.108175	2.04307	0.0410454	0.76129	ENSMUSG00000021957	transketolase	Tkt	1262.31	0.0779738	0.116042	0.671945	0.501619	0.996094	ENSMUSG00000021957	transketolase	Tkt	1262.31	-0.108409	0.153122	-0.70799	0.478952	0.999755
ENSMUSG00000078616	NA	NA	0.960175	6.15875	3.016	2.04202	0.0411492	NA	ENSMUSG00000078616	NA	NA	0.960175	0.439159	4.00507	0.109651	0.912686	0.996094	ENSMUSG00000078616	NA	NA	0.960175	-1.84488	4.2948	-0.429562	0.667514	0.999755
ENSMUSG00000041736	translocator protein	Tspo	22.9845	0.763056	0.373874	2.04094	0.0412564	0.764386	ENSMUSG00000041736	translocator protein	Tspo	22.9845	-0.35345	0.43628	-0.810145	0.417857	0.996094	ENSMUSG00000041736	translocator protein	Tspo	22.9845	-0.0279697	0.550658	-0.0507932	0.95949	0.999755
ENSMUSG00000013974	mast cell expressed membrane protein 1	Mcemp1	2.80386	2.38417	1.16912	2.03929	0.0414213	0.765535	ENSMUSG00000013974	mast cell expressed membrane protein 1	Mcemp1	2.80386	1.505	1.28249	1.1735	0.240596	0.996094	ENSMUSG00000013974	mast cell expressed membrane protein 1	Mcemp1	2.80386	-2.60295	1.56573	-1.66245	0.0964224	0.999755
ENSMUSG00000036832	lysophosphatidic acid receptor 3	Lpar3	5.63101	1.53837	0.754491	2.03895	0.0414546	0.765535	ENSMUSG00000036832	lysophosphatidic acid receptor 3	Lpar3	5.63101	1.5726	0.794642	1.979	0.0478158	0.996094	ENSMUSG00000036832	lysophosphatidic acid receptor 3	Lpar3	5.63101	-1.68484	0.988466	-1.7045	0.0882884	0.999755
ENSMUSG00000060032	H2A histone family, member J	H2afj	87.7126	-0.357815	0.175519	-2.03861	0.0414889	0.765535	ENSMUSG00000060032	H2A histone family, member J	H2afj	87.7126	-0.157219	0.186639	-0.842368	0.399582	0.996094	ENSMUSG00000060032	H2A histone family, member J	H2afj	87.7126	0.219645	0.25022	0.877805	0.38005	0.999755
ENSMUSG00000066861	2'-5' oligoadenylate synthetase 1G	Oas1g	1.06944	6.29922	3.08999	2.03859	0.0414912	NA	ENSMUSG00000066861	2'-5' oligoadenylate synthetase 1G	Oas1g	1.06944	4.41448	3.29347	1.34038	0.180123	0.996094	ENSMUSG00000066861	2'-5' oligoadenylate synthetase 1G	Oas1g	1.06944	-6.84895	3.75154	-1.82564	0.0679048	0.999755
ENSMUSG00000104056	NA	NA	0.717402	-5.51342	2.70455	-2.03857	0.041493	NA	ENSMUSG00000104056	NA	NA	0.717402	-0.755958	1.75931	-0.42969	0.667421	0.996094	ENSMUSG00000104056	NA	NA	0.717402	3.09459	3.4552	0.895633	0.370449	0.999755
ENSMUSG00000032359	cathepsin H	Ctsh	137.232	0.341729	0.167633	2.03855	0.0414946	0.765535	ENSMUSG00000032359	cathepsin H	Ctsh	137.232	-0.263224	0.187198	-1.40613	0.159686	0.996094	ENSMUSG00000032359	cathepsin H	Ctsh	137.232	0.149554	0.241973	0.618061	0.536535	0.999755
ENSMUSG00000040653	protein phosphatase 1, regulatory (inhibitor) subunit 14c	Ppp1r14c	120.072	-0.299328	0.146966	-2.03672	0.0416781	0.767189	ENSMUSG00000040653	protein phosphatase 1, regulatory (inhibitor) subunit 14c	Ppp1r14c	120.072	-0.0128622	0.154909	-0.0830303	0.933827	0.996094	ENSMUSG00000040653	protein phosphatase 1, regulatory (inhibitor) subunit 14c	Ppp1r14c	120.072	0.133457	0.207867	0.642032	0.520853	0.999755
ENSMUSG00000031029	eukaryotic translation initiation factor 3, subunit F	Eif3f	763.841	0.189493	0.0930694	2.03604	0.041746	0.767189	ENSMUSG00000031029	eukaryotic translation initiation factor 3, subunit F	Eif3f	763.841	-0.00458893	0.10049	-0.0456655	0.963577	0.996522	ENSMUSG00000031029	eukaryotic translation initiation factor 3, subunit F	Eif3f	763.841	-0.00447224	0.132095	-0.0338563	0.972992	0.999755
ENSMUSG00000019102	aldehyde dehydrogenase family 3, subfamily A1	Aldh3a1	11.4318	0.969292	0.476123	2.0358	0.0417703	0.767189	ENSMUSG00000019102	aldehyde dehydrogenase family 3, subfamily A1	Aldh3a1	11.4318	0.685319	0.519982	1.31797	0.187515	0.996094	ENSMUSG00000019102	aldehyde dehydrogenase family 3, subfamily A1	Aldh3a1	11.4318	-0.754462	0.65607	-1.14997	0.250155	0.999755
ENSMUSG00000056656	apolipoprotein L 8	Apol8	64.8662	0.441827	0.217037	2.03572	0.0417782	0.767189	ENSMUSG00000056656	apolipoprotein L 8	Apol8	64.8662	0.14773	0.238444	0.619561	0.535547	0.996094	ENSMUSG00000056656	apolipoprotein L 8	Apol8	64.8662	-0.0900409	0.30736	-0.292949	0.769561	0.999755
ENSMUSG00000064138	family with sequence similarity 172, member A	Fam172a	598.963	0.160598	0.0789003	2.03546	0.0418049	0.767189	ENSMUSG00000064138	family with sequence similarity 172, member A	Fam172a	598.963	0.0400866	0.0854497	0.469125	0.63898	0.996094	ENSMUSG00000064138	family with sequence similarity 172, member A	Fam172a	598.963	-0.0643874	0.112117	-0.574289	0.565772	0.999755
ENSMUSG00000078502	predicted gene 13212	Gm13212	1.09235	5.90245	2.89996	2.03536	0.0418151	NA	ENSMUSG00000078502	predicted gene 13212	Gm13212	1.09235	0.439188	3.89892	0.112644	0.910313	0.996094	ENSMUSG00000078502	predicted gene 13212	Gm13212	1.09235	-0.486535	4.09254	-0.118883	0.905368	0.999755
ENSMUSG00000017858	intraflagellar transport 52	Ift52	330.11	-0.241658	0.118757	-2.0349	0.0418608	0.767405	ENSMUSG00000017858	intraflagellar transport 52	Ift52	330.11	-0.074325	0.126649	-0.58686	0.557298	0.996094	ENSMUSG00000017858	intraflagellar transport 52	Ift52	330.11	0.16795	0.168353	0.997607	0.31847	0.999755
ENSMUSG00000025090	coiled-coil domain containing 172	Ccdc172	1.00597	6.24687	3.07168	2.0337	0.0419816	NA	ENSMUSG00000025090	coiled-coil domain containing 172	Ccdc172	1.00597	4.61444	3.24865	1.42042	0.155486	0.996094	ENSMUSG00000025090	coiled-coil domain containing 172	Ccdc172	1.00597	-8.04504	3.83421	-2.09823	0.035885	0.999755
ENSMUSG00000022769	stromal cell-derived factor 2-like 1	Sdf2l1	77.3851	0.660487	0.32479	2.03358	0.0419939	0.76853	ENSMUSG00000022769	stromal cell-derived factor 2-like 1	Sdf2l1	77.3851	0.147978	0.352446	0.41986	0.674587	0.996094	ENSMUSG00000022769	stromal cell-derived factor 2-like 1	Sdf2l1	77.3851	-0.560566	0.461687	-1.21417	0.224684	0.999755
ENSMUSG00000045094	Rho guanine nucleotide exchange factor (GEF) 37	Arhgef37	23.9702	0.72023	0.354198	2.03341	0.0420107	0.76853	ENSMUSG00000045094	Rho guanine nucleotide exchange factor (GEF) 37	Arhgef37	23.9702	0.431367	0.387636	1.11282	0.265788	0.996094	ENSMUSG00000045094	Rho guanine nucleotide exchange factor (GEF) 37	Arhgef37	23.9702	-0.344459	0.494479	-0.696611	0.486046	0.999755
ENSMUSG00000043740	RIKEN cDNA B430306N03 gene	B430306N03Rik	1.85855	5.73493	2.82071	2.03315	0.0420372	NA	ENSMUSG00000043740	RIKEN cDNA B430306N03 gene	B430306N03Rik	1.85855	6.36549	2.83169	2.24795	0.0245793	0.996094	ENSMUSG00000043740	RIKEN cDNA B430306N03 gene	B430306N03Rik	1.85855	-5.70099	3.01765	-1.88922	0.0588628	0.999755
ENSMUSG00000023267	gamma-aminobutyric acid (GABA) C receptor, subunit rho 2	Gabrr2	10.6929	1.20503	0.5929	2.03243	0.0421101	0.769538	ENSMUSG00000023267	gamma-aminobutyric acid (GABA) C receptor, subunit rho 2	Gabrr2	10.6929	1.26563	0.628087	2.01505	0.0438995	0.996094	ENSMUSG00000023267	gamma-aminobutyric acid (GABA) C receptor, subunit rho 2	Gabrr2	10.6929	-1.63268	0.808489	-2.01942	0.0434439	0.999755
ENSMUSG00000038495	OTU domain containing 7B	Otud7b	859.156	0.235596	0.115968	2.03157	0.0421977	0.77033	ENSMUSG00000038495	OTU domain containing 7B	Otud7b	859.156	0.0495933	0.124642	0.397887	0.690714	0.996094	ENSMUSG00000038495	OTU domain containing 7B	Otud7b	859.156	-0.0390142	0.164222	-0.23757	0.812214	0.999755
ENSMUSG00000058013	septin 11	2011-09-01	771.122	-0.180484	0.0888699	-2.03088	0.0422672	0.770788	ENSMUSG00000058013	septin 11	2011-09-01	771.122	-0.0920621	0.0950971	-0.968085	0.333002	0.996094	ENSMUSG00000058013	septin 11	2011-09-01	771.122	0.0302402	0.126253	0.239521	0.810702	0.999755
ENSMUSG00000076614	NA	NA	1.00054	6.1064	3.00865	2.02961	0.0423958	NA	ENSMUSG00000076614	NA	NA	1.00054	3.60836	3.33514	1.08192	0.279288	0.996094	ENSMUSG00000076614	NA	NA	1.00054	-4.99996	3.67492	-1.36056	0.173652	0.999755
ENSMUSG00000031387	renin binding protein	Renbp	31.1516	0.612022	0.301674	2.02875	0.0424836	0.773212	ENSMUSG00000031387	renin binding protein	Renbp	31.1516	-0.066825	0.342878	-0.194895	0.845476	0.996094	ENSMUSG00000031387	renin binding protein	Renbp	31.1516	0.0281204	0.434506	0.0647181	0.948398	0.999755
ENSMUSG00000033192	lysophosphatidylcholine acyltransferase 2	Lpcat2	109.853	0.36505	0.179943	2.0287	0.0424891	0.773212	ENSMUSG00000033192	lysophosphatidylcholine acyltransferase 2	Lpcat2	109.853	0.114727	0.196423	0.584078	0.559168	0.996094	ENSMUSG00000033192	lysophosphatidylcholine acyltransferase 2	Lpcat2	109.853	-0.0960566	0.25517	-0.376442	0.706588	0.999755
ENSMUSG00000041205	MAP6 domain containing 1	Map6d1	572.363	-0.170033	0.0838886	-2.02689	0.0426734	0.773572	ENSMUSG00000041205	MAP6 domain containing 1	Map6d1	572.363	-0.113216	0.0900048	-1.25789	0.208433	0.996094	ENSMUSG00000041205	MAP6 domain containing 1	Map6d1	572.363	0.0655633	0.119532	0.548499	0.583349	0.999755
ENSMUSG00000097700	NA	NA	14.8359	0.850925	0.419922	2.02639	0.0427249	0.773572	ENSMUSG00000097700	NA	NA	14.8359	0.482683	0.462308	1.04407	0.296452	0.996094	ENSMUSG00000097700	NA	NA	14.8359	-0.812521	0.590878	-1.37511	0.169098	0.999755
ENSMUSG00000015501	human immunodeficiency virus type I enhancer binding protein 2	Hivep2	2671.95	-0.239142	0.118019	-2.02629	0.0427347	0.773572	ENSMUSG00000015501	human immunodeficiency virus type I enhancer binding protein 2	Hivep2	2671.95	-0.0222729	0.126077	-0.176661	0.859774	0.996094	ENSMUSG00000015501	human immunodeficiency virus type I enhancer binding protein 2	Hivep2	2671.95	0.0177007	0.166951	0.106023	0.915564	0.999755
ENSMUSG00000084658	NA	NA	3.20788	-2.11409	1.04384	-2.02529	0.0428373	0.773572	ENSMUSG00000084658	NA	NA	3.20788	-0.931736	0.97765	-0.953036	0.340572	0.996094	ENSMUSG00000084658	NA	NA	3.20788	2.9106	1.39928	2.08007	0.0375189	0.999755
ENSMUSG00000073680	transmembrane protein 88B	Tmem88b	977.392	0.156207	0.0771424	2.02492	0.0428754	0.773572	ENSMUSG00000073680	transmembrane protein 88B	Tmem88b	977.392	0.194425	0.0825958	2.35394	0.0185758	0.996094	ENSMUSG00000073680	transmembrane protein 88B	Tmem88b	977.392	-0.143063	0.108891	-1.31381	0.188909	0.999755
ENSMUSG00000059864	olfactory receptor 1393	Olfr1393	2.81452	-2.13113	1.05262	-2.0246	0.0429085	0.773572	ENSMUSG00000059864	olfactory receptor 1393	Olfr1393	2.81452	-0.580324	0.957514	-0.606074	0.544466	0.996094	ENSMUSG00000059864	olfactory receptor 1393	Olfr1393	2.81452	1.37894	1.43436	0.961359	0.336372	0.999755
ENSMUSG00000005656	sorting nexin 6	Snx6	533.879	0.198049	0.0978348	2.02432	0.0429376	0.773572	ENSMUSG00000005656	sorting nexin 6	Snx6	533.879	0.0482322	0.105702	0.456305	0.64817	0.996094	ENSMUSG00000005656	sorting nexin 6	Snx6	533.879	-0.0775964	0.138842	-0.558884	0.576241	0.999755
ENSMUSG00000022594	Ly6/neurotoxin 1	Lynx1	3792.31	-0.14064	0.069501	-2.02357	0.0430145	0.773572	ENSMUSG00000022594	Ly6/neurotoxin 1	Lynx1	3792.31	0.024532	0.074236	0.330459	0.741053	0.996094	ENSMUSG00000022594	Ly6/neurotoxin 1	Lynx1	3792.31	-0.065085	0.0983459	-0.661797	0.508101	0.999755
ENSMUSG00000068742	cryptochrome 2 (photolyase-like)	Cry2	1120.09	0.181893	0.0898986	2.02332	0.0430404	0.773572	ENSMUSG00000068742	cryptochrome 2 (photolyase-like)	Cry2	1120.09	0.155694	0.096351	1.6159	0.106116	0.996094	ENSMUSG00000068742	cryptochrome 2 (photolyase-like)	Cry2	1120.09	-0.148234	0.127111	-1.16618	0.243542	0.999755
ENSMUSG00000024575	phosphodiesterase 6A, cGMP-specific, rod, alpha	Pde6a	1.34595	5.7806	2.8573	2.02309	0.0430634	NA	ENSMUSG00000024575	phosphodiesterase 6A, cGMP-specific, rod, alpha	Pde6a	1.34595	5.52532	2.91712	1.8941	0.0582117	0.996094	ENSMUSG00000024575	phosphodiesterase 6A, cGMP-specific, rod, alpha	Pde6a	1.34595	-5.39726	3.13705	-1.72049	0.0853436	0.999755
ENSMUSG00000030844	regulator of G-protein signalling 10	Rgs10	295.605	0.231083	0.11423	2.02296	0.0430768	0.773572	ENSMUSG00000030844	regulator of G-protein signalling 10	Rgs10	295.605	0.039423	0.124123	0.317612	0.750779	0.996094	ENSMUSG00000030844	regulator of G-protein signalling 10	Rgs10	295.605	-0.141796	0.162624	-0.871928	0.383248	0.999755
ENSMUSG00000003948	monocyte to macrophage differentiation-associated	Mmd	2374.69	-0.17779	0.0879166	-2.02226	0.0431499	0.773572	ENSMUSG00000003948	monocyte to macrophage differentiation-associated	Mmd	2374.69	-0.0971119	0.0940184	-1.0329	0.30165	0.996094	ENSMUSG00000003948	monocyte to macrophage differentiation-associated	Mmd	2374.69	0.177773	0.124445	1.42852	0.153142	0.999755
ENSMUSG00000026628	activating transcription factor 3	Atf3	9.75638	1.03308	0.510911	2.02203	0.043173	0.773572	ENSMUSG00000026628	activating transcription factor 3	Atf3	9.75638	0.205398	0.586863	0.349992	0.726345	0.996094	ENSMUSG00000026628	activating transcription factor 3	Atf3	9.75638	-0.537219	0.732238	-0.733666	0.463152	0.999755
ENSMUSG00000027365	transient receptor potential cation channel, subfamily M, member 7	Trpm7	617.714	-0.20218	0.100005	-2.0217	0.0432074	0.773572	ENSMUSG00000027365	transient receptor potential cation channel, subfamily M, member 7	Trpm7	617.714	-0.109513	0.107007	-1.02342	0.30611	0.996094	ENSMUSG00000027365	transient receptor potential cation channel, subfamily M, member 7	Trpm7	617.714	0.239008	0.141763	1.68597	0.0918022	0.999755
ENSMUSG00000065922	NA	NA	20.4928	2.09131	1.03446	2.02164	0.0432133	0.773572	ENSMUSG00000065922	NA	NA	20.4928	0.17587	1.12697	0.156056	0.875989	0.996094	ENSMUSG00000065922	NA	NA	20.4928	-2.41415	1.47874	-1.63257	0.102559	0.999755
ENSMUSG00000097404	predicted gene 10814	Gm10814	32.4704	0.58237	0.288075	2.02159	0.043219	0.773572	ENSMUSG00000097404	predicted gene 10814	Gm10814	32.4704	0.258401	0.317283	0.814418	0.415406	0.996094	ENSMUSG00000097404	predicted gene 10814	Gm10814	32.4704	-0.462911	0.408746	-1.13251	0.257419	0.999755
ENSMUSG00000027959	spindle assembly 6 homolog (C. elegans)	Sass6	67.8489	0.427296	0.211369	2.02157	0.043221	0.773572	ENSMUSG00000027959	spindle assembly 6 homolog (C. elegans)	Sass6	67.8489	0.0611045	0.233765	0.261393	0.793789	0.996094	ENSMUSG00000027959	spindle assembly 6 homolog (C. elegans)	Sass6	67.8489	-0.0121833	0.30075	-0.0405098	0.967687	0.999755
ENSMUSG00000041827	2'-5' oligoadenylate synthetase-like 1	Oasl1	2.85404	2.07983	1.03015	2.01895	0.0434921	0.777214	ENSMUSG00000041827	2'-5' oligoadenylate synthetase-like 1	Oasl1	2.85404	0.38389	1.21891	0.314944	0.752804	0.996094	ENSMUSG00000041827	2'-5' oligoadenylate synthetase-like 1	Oasl1	2.85404	-2.14197	1.51461	-1.41421	0.157301	0.999755
ENSMUSG00000029575	methylmalonic aciduria (cobalamin deficiency) type B homolog (human)	Mmab	277.582	-0.212155	0.105124	-2.01813	0.0435774	0.777214	ENSMUSG00000029575	methylmalonic aciduria (cobalamin deficiency) type B homolog (human)	Mmab	277.582	0.0181244	0.111429	0.162654	0.870791	0.996094	ENSMUSG00000029575	methylmalonic aciduria (cobalamin deficiency) type B homolog (human)	Mmab	277.582	0.224293	0.148141	1.51406	0.130011	0.999755
ENSMUSG00000020334	solute carrier family 22 (organic cation transporter), member 4	Slc22a4	72.8511	0.384866	0.190753	2.01762	0.0436311	0.777214	ENSMUSG00000020334	solute carrier family 22 (organic cation transporter), member 4	Slc22a4	72.8511	0.0277999	0.211754	0.131284	0.895551	0.996094	ENSMUSG00000020334	solute carrier family 22 (organic cation transporter), member 4	Slc22a4	72.8511	-0.0610447	0.272617	-0.223921	0.822819	0.999755
ENSMUSG00000027246	elongation factor RNA polymerase II-like 3	Ell3	4.0451	-1.75731	0.87103	-2.01751	0.0436425	0.777214	ENSMUSG00000027246	elongation factor RNA polymerase II-like 3	Ell3	4.0451	-0.218674	0.78418	-0.278856	0.780355	0.996094	ENSMUSG00000027246	elongation factor RNA polymerase II-like 3	Ell3	4.0451	1.72329	1.14846	1.50052	0.133479	0.999755
ENSMUSG00000064115	cell adhesion molecule 2	Cadm2	3534.28	-0.250723	0.124317	-2.01681	0.0437152	0.777214	ENSMUSG00000064115	cell adhesion molecule 2	Cadm2	3534.28	0.0422446	0.13279	0.318131	0.750385	0.996094	ENSMUSG00000064115	cell adhesion molecule 2	Cadm2	3534.28	-0.0277068	0.175809	-0.157596	0.874775	0.999755
ENSMUSG00000044268	NA	NA	3.35226	-1.97198	0.97789	-2.01657	0.0437406	0.777214	ENSMUSG00000044268	NA	NA	3.35226	-0.00566095	0.857839	-0.00659908	0.994735	0.999185	ENSMUSG00000044268	NA	NA	3.35226	0.701407	1.3134	0.534041	0.593313	0.999755
ENSMUSG00000021367	endothelin 1	Edn1	35.3834	0.590338	0.292779	2.01633	0.0437656	0.777214	ENSMUSG00000021367	endothelin 1	Edn1	35.3834	0.353849	0.319639	1.10703	0.268282	0.996094	ENSMUSG00000021367	endothelin 1	Edn1	35.3834	-0.240222	0.409978	-0.585939	0.557917	0.999755
ENSMUSG00000054034	transcription elongation factor A (SII)-like 5	Tceal5	432.433	-0.195686	0.0970586	-2.01617	0.0437823	0.777214	ENSMUSG00000054034	transcription elongation factor A (SII)-like 5	Tceal5	432.433	0.0344726	0.103077	0.334437	0.73805	0.996094	ENSMUSG00000054034	transcription elongation factor A (SII)-like 5	Tceal5	432.433	0.00409015	0.137357	0.0297776	0.976244	0.999755
ENSMUSG00000046822	solute carrier family 39 (zinc transporter), member 3	Slc39a3	515.542	-0.224465	0.111368	-2.01552	0.0438501	0.777255	ENSMUSG00000046822	solute carrier family 39 (zinc transporter), member 3	Slc39a3	515.542	-0.181191	0.119394	-1.51758	0.129119	0.996094	ENSMUSG00000046822	solute carrier family 39 (zinc transporter), member 3	Slc39a3	515.542	0.113786	0.158453	0.718109	0.47269	0.999755
ENSMUSG00000034000	sialidase 4	Neu4	80.961	0.384675	0.190878	2.01529	0.0438741	0.777255	ENSMUSG00000034000	sialidase 4	Neu4	80.961	0.348913	0.20545	1.69829	0.0894536	0.996094	ENSMUSG00000034000	sialidase 4	Neu4	80.961	-0.566524	0.269445	-2.10256	0.0355039	0.999755
ENSMUSG00000075529	NA	NA	1.21955	5.73411	2.84656	2.0144	0.0439673	NA	ENSMUSG00000075529	NA	NA	1.21955	5.14852	2.931	1.75657	0.0789908	0.996094	ENSMUSG00000075529	NA	NA	1.21955	-5.29948	3.15112	-1.68177	0.0926127	0.999755
ENSMUSG00000028803	NIPA-like domain containing 3	Nipal3	1313.73	0.145435	0.0722122	2.01399	0.0440106	0.77888	ENSMUSG00000028803	NIPA-like domain containing 3	Nipal3	1313.73	0.14755	0.0773961	1.90643	0.0565949	0.996094	ENSMUSG00000028803	NIPA-like domain containing 3	Nipal3	1313.73	-0.171682	0.102141	-1.68083	0.0927958	0.999755
ENSMUSG00000028673	fucosidase, alpha-L- 1, tissue	Fuca1	252.069	0.259264	0.12876	2.01353	0.0440584	0.778933	ENSMUSG00000028673	fucosidase, alpha-L- 1, tissue	Fuca1	252.069	0.0267888	0.140066	0.191258	0.848323	0.996094	ENSMUSG00000028673	fucosidase, alpha-L- 1, tissue	Fuca1	252.069	-0.0713975	0.183151	-0.389829	0.696663	0.999755
ENSMUSG00000093553	NA	NA	13.3228	0.963467	0.478708	2.01264	0.0441524	0.779551	ENSMUSG00000093553	NA	NA	13.3228	1.29547	0.499659	2.59272	0.00952204	0.996094	ENSMUSG00000093553	NA	NA	13.3228	-2.21711	0.664099	-3.33853	0.000842231	0.999755
ENSMUSG00000050605	zinc finger protein 61	Zfp61	114.165	-0.305906	0.152026	-2.01219	0.0441999	0.779551	ENSMUSG00000050605	zinc finger protein 61	Zfp61	114.165	-0.109094	0.161633	-0.67495	0.499707	0.996094	ENSMUSG00000050605	zinc finger protein 61	Zfp61	114.165	0.204682	0.216196	0.946742	0.34377	0.999755
ENSMUSG00000047675	ribosomal protein S8	Rps8	211.849	0.308828	0.153521	2.01162	0.0442595	0.779551	ENSMUSG00000047675	ribosomal protein S8	Rps8	211.849	0.331142	0.164394	2.01432	0.0439759	0.996094	ENSMUSG00000047675	ribosomal protein S8	Rps8	211.849	-0.290313	0.215973	-1.34421	0.178881	0.999755
ENSMUSG00000025482	outer dense fiber of sperm tails 3	Odf3	1.01388	5.90972	2.93783	2.0116	0.0442626	NA	ENSMUSG00000025482	outer dense fiber of sperm tails 3	Odf3	1.01388	5.45635	3.01692	1.80858	0.0705161	0.996094	ENSMUSG00000025482	outer dense fiber of sperm tails 3	Odf3	1.01388	-7.13085	3.36688	-2.11794	0.03418	0.999755
ENSMUSG00000102302	NA	NA	7.80654	-1.1504	0.572213	-2.01044	0.0443851	0.779551	ENSMUSG00000102302	NA	NA	7.80654	-0.959172	0.612757	-1.56534	0.117503	0.996094	ENSMUSG00000102302	NA	NA	7.80654	1.60461	0.825789	1.94312	0.0520017	0.999755
ENSMUSG00000030515	threonyl-tRNA synthetase-like 2	Tarsl2	499.982	-0.182175	0.0906238	-2.01023	0.044407	0.779551	ENSMUSG00000030515	threonyl-tRNA synthetase-like 2	Tarsl2	499.982	-0.0607721	0.0968604	-0.62742	0.530384	0.996094	ENSMUSG00000030515	threonyl-tRNA synthetase-like 2	Tarsl2	499.982	0.199231	0.128426	1.55133	0.120822	0.999755
ENSMUSG00000024696	leupaxin	Lpxn	15.3157	0.755888	0.376021	2.01023	0.0444072	0.779551	ENSMUSG00000024696	leupaxin	Lpxn	15.3157	0.0713856	0.429988	0.166018	0.868143	0.996094	ENSMUSG00000024696	leupaxin	Lpxn	15.3157	-0.861348	0.552452	-1.55914	0.118964	0.999755
ENSMUSG00000044037	ALS2 C-terminal like	Als2cl	71.0275	-0.412676	0.205288	-2.01023	0.0444074	0.779551	ENSMUSG00000044037	ALS2 C-terminal like	Als2cl	71.0275	-0.262917	0.219368	-1.19852	0.230715	0.996094	ENSMUSG00000044037	ALS2 C-terminal like	Als2cl	71.0275	0.090543	0.295395	0.306515	0.759213	0.999755
ENSMUSG00000015134	aldehyde dehydrogenase family 1, subfamily A3	Aldh1a3	12.0414	-0.919908	0.457878	-2.00907	0.0445301	0.779784	ENSMUSG00000015134	aldehyde dehydrogenase family 1, subfamily A3	Aldh1a3	12.0414	0.190727	0.442897	0.430635	0.666734	0.996094	ENSMUSG00000015134	aldehyde dehydrogenase family 1, subfamily A3	Aldh1a3	12.0414	0.207009	0.628593	0.329321	0.741913	0.999755
ENSMUSG00000085875	NA	NA	19.0044	-0.840463	0.418408	-2.00871	0.0445675	0.779784	ENSMUSG00000085875	NA	NA	19.0044	-0.0587318	0.423809	-0.138581	0.889781	0.996094	ENSMUSG00000085875	NA	NA	19.0044	0.944672	0.576768	1.63787	0.101449	0.999755
ENSMUSG00000021215	neuroepithelial cell transforming gene 1	Net1	270.477	0.27804	0.138435	2.00845	0.0445956	0.779784	ENSMUSG00000021215	neuroepithelial cell transforming gene 1	Net1	270.477	0.389188	0.147655	2.63579	0.00839414	0.996094	ENSMUSG00000021215	neuroepithelial cell transforming gene 1	Net1	270.477	-0.403428	0.194635	-2.07274	0.0381966	0.999755
ENSMUSG00000087109	NA	NA	13.8727	-0.804901	0.400807	-2.0082	0.0446221	0.779784	ENSMUSG00000087109	NA	NA	13.8727	-0.779869	0.437073	-1.7843	0.0743752	0.996094	ENSMUSG00000087109	NA	NA	13.8727	1.07517	0.585024	1.83783	0.0660875	0.999755
ENSMUSG00000022680	pyridoxal-dependent decarboxylase domain containing 1	Pdxdc1	1284.05	0.132038	0.0657628	2.00779	0.0446656	0.779784	ENSMUSG00000022680	pyridoxal-dependent decarboxylase domain containing 1	Pdxdc1	1284.05	0.106821	0.0706218	1.51257	0.130388	0.996094	ENSMUSG00000022680	pyridoxal-dependent decarboxylase domain containing 1	Pdxdc1	1284.05	-0.128815	0.0931149	-1.3834	0.166542	0.999755
ENSMUSG00000026270	calpain 10	Capn10	219.912	-0.240626	0.119863	-2.00751	0.0446957	0.779784	ENSMUSG00000026270	calpain 10	Capn10	219.912	-0.125421	0.128266	-0.977816	0.328165	0.996094	ENSMUSG00000026270	calpain 10	Capn10	219.912	0.169313	0.170746	0.991605	0.32139	0.999755
ENSMUSG00000028165	CDGSH iron sulfur domain 2	Cisd2	669.259	-0.193082	0.0961976	-2.00714	0.0447347	0.779784	ENSMUSG00000028165	CDGSH iron sulfur domain 2	Cisd2	669.259	-0.0102112	0.102555	-0.0995683	0.920687	0.996094	ENSMUSG00000028165	CDGSH iron sulfur domain 2	Cisd2	669.259	0.0935853	0.136144	0.687402	0.491829	0.999755
ENSMUSG00000024601	isochorismatase domain containing 1	Isoc1	383.093	-0.312828	0.155924	-2.00629	0.0448258	0.780589	ENSMUSG00000024601	isochorismatase domain containing 1	Isoc1	383.093	-0.267313	0.167046	-1.60024	0.109546	0.996094	ENSMUSG00000024601	isochorismatase domain containing 1	Isoc1	383.093	0.36864	0.221323	1.66562	0.0957893	0.999755
ENSMUSG00000084970	NA	NA	66.1028	0.388224	0.193617	2.00511	0.0449512	0.781989	ENSMUSG00000084970	NA	NA	66.1028	0.247922	0.210652	1.17693	0.239225	0.996094	ENSMUSG00000084970	NA	NA	66.1028	-0.56962	0.275716	-2.06596	0.0388319	0.999755
ENSMUSG00000020080	hexokinase domain containing 1	Hkdc1	58.8732	-0.467169	0.233102	-2.00414	0.045055	0.783012	ENSMUSG00000020080	hexokinase domain containing 1	Hkdc1	58.8732	-0.191399	0.24679	-0.775557	0.438011	0.996094	ENSMUSG00000020080	hexokinase domain containing 1	Hkdc1	58.8732	0.119134	0.333026	0.357733	0.720543	0.999755
ENSMUSG00000016918	sulfatase 1	Sulf1	345.239	0.260142	0.129889	2.00281	0.0451977	0.784396	ENSMUSG00000016918	sulfatase 1	Sulf1	345.239	-0.103903	0.141393	-0.734855	0.462428	0.996094	ENSMUSG00000016918	sulfatase 1	Sulf1	345.239	-0.050369	0.185329	-0.271782	0.78579	0.999755
ENSMUSG00000022996	wingless-type MMTV integration site family, member 10B	Wnt10b	5.39991	1.44177	0.719963	2.00256	0.045225	0.784396	ENSMUSG00000022996	wingless-type MMTV integration site family, member 10B	Wnt10b	5.39991	1.24028	0.773033	1.60443	0.108619	0.996094	ENSMUSG00000022996	wingless-type MMTV integration site family, member 10B	Wnt10b	5.39991	-1.27181	0.951626	-1.33646	0.1814	0.999755
ENSMUSG00000069806	calcium channel, voltage-dependent, gamma subunit 7	Cacng7	1269.36	-0.163077	0.081502	-2.0009	0.045403	0.786522	ENSMUSG00000069806	calcium channel, voltage-dependent, gamma subunit 7	Cacng7	1269.36	-0.170609	0.0874346	-1.95127	0.0510248	0.996094	ENSMUSG00000069806	calcium channel, voltage-dependent, gamma subunit 7	Cacng7	1269.36	0.236209	0.115665	2.04218	0.0411337	0.999755
ENSMUSG00000037984	neurogenic differentiation 6	Neurod6	840.851	-0.237139	0.118567	-2.00005	0.0454946	0.786522	ENSMUSG00000037984	neurogenic differentiation 6	Neurod6	840.851	-0.0129702	0.126448	-0.102573	0.918302	0.996094	ENSMUSG00000037984	neurogenic differentiation 6	Neurod6	840.851	0.219287	0.167576	1.30858	0.190677	0.999755
ENSMUSG00000030062	ribophorin I	Rpn1	1442.5	0.177403	0.0887006	2.00002	0.045498	0.786522	ENSMUSG00000030062	ribophorin I	Rpn1	1442.5	0.0522022	0.0952272	0.548186	0.583564	0.996094	ENSMUSG00000030062	ribophorin I	Rpn1	1442.5	-0.0576886	0.125599	-0.459308	0.646013	0.999755
ENSMUSG00000022537	transmembrane protein 44	Tmem44	522.902	-0.243536	0.121784	-1.99974	0.0455285	0.786522	ENSMUSG00000022537	transmembrane protein 44	Tmem44	522.902	-0.0799665	0.129997	-0.615143	0.53846	0.996094	ENSMUSG00000022537	transmembrane protein 44	Tmem44	522.902	0.0774703	0.172645	0.448725	0.65363	0.999755
ENSMUSG00000052516	roundabout homolog 2 (Drosophila)	Robo2	1489.48	-0.183374	0.0917194	-1.99929	0.0455769	0.786574	ENSMUSG00000052516	roundabout homolog 2 (Drosophila)	Robo2	1489.48	0.0884696	0.0977376	0.905174	0.365373	0.996094	ENSMUSG00000052516	roundabout homolog 2 (Drosophila)	Robo2	1489.48	-0.0540667	0.129656	-0.417001	0.676678	0.999755
ENSMUSG00000037242	chloride intracellular channel 4 (mitochondrial)	Clic4	1171.51	0.199839	0.0999788	1.99881	0.0456289	0.786691	ENSMUSG00000037242	chloride intracellular channel 4 (mitochondrial)	Clic4	1171.51	0.129517	0.107179	1.20842	0.226887	0.996094	ENSMUSG00000037242	chloride intracellular channel 4 (mitochondrial)	Clic4	1171.51	-0.246666	0.141536	-1.74278	0.0813715	0.999755
ENSMUSG00000053641	DENN/MADD domain containing 4A	Dennd4a	912.718	-0.146591	0.0733759	-1.99781	0.0457376	0.787267	ENSMUSG00000053641	DENN/MADD domain containing 4A	Dennd4a	912.718	0.0241503	0.0782097	0.308789	0.757482	0.996094	ENSMUSG00000053641	DENN/MADD domain containing 4A	Dennd4a	912.718	0.0676454	0.103793	0.65173	0.514575	0.999755
ENSMUSG00000000275	tripartite motif-containing 25	Trim25	73.948	0.4054	0.20297	1.99734	0.0457878	0.787267	ENSMUSG00000000275	tripartite motif-containing 25	Trim25	73.948	0.257159	0.220268	1.16748	0.243015	0.996094	ENSMUSG00000000275	tripartite motif-containing 25	Trim25	73.948	-0.399382	0.287172	-1.39074	0.164305	0.999755
ENSMUSG00000019232	ethanolamine phosphate phospholyase	Etnppl	537.26	0.325256	0.162852	1.99725	0.0457982	0.787267	ENSMUSG00000019232	ethanolamine phosphate phospholyase	Etnppl	537.26	0.697359	0.173189	4.02658	5.65939e-05	0.741606	ENSMUSG00000019232	ethanolamine phosphate phospholyase	Etnppl	537.26	-0.700294	0.229119	-3.05647	0.00223962	0.999755
ENSMUSG00000002365	sorting nexin 9	Snx9	108.473	0.345376	0.173069	1.99559	0.0459781	0.788717	ENSMUSG00000002365	sorting nexin 9	Snx9	108.473	0.108657	0.18899	0.574935	0.565335	0.996094	ENSMUSG00000002365	sorting nexin 9	Snx9	108.473	-0.271193	0.2465	-1.10017	0.271257	0.999755
ENSMUSG00000058174	predicted gene 5148	Gm5148	36.9795	0.554896	0.278062	1.99558	0.0459792	0.788717	ENSMUSG00000058174	predicted gene 5148	Gm5148	36.9795	0.101267	0.309329	0.327377	0.743383	0.996094	ENSMUSG00000058174	predicted gene 5148	Gm5148	36.9795	-0.259806	0.397257	-0.653999	0.513112	0.999755
ENSMUSG00000024521	phorbol-12-myristate-13-acetate-induced protein 1	Pmaip1	42.2281	0.560263	0.28082	1.9951	0.0460319	0.788717	ENSMUSG00000024521	phorbol-12-myristate-13-acetate-induced protein 1	Pmaip1	42.2281	0.457175	0.302801	1.50982	0.13109	0.996094	ENSMUSG00000024521	phorbol-12-myristate-13-acetate-induced protein 1	Pmaip1	42.2281	-0.64321	0.39453	-1.63032	0.103034	0.999755
ENSMUSG00000075224	leucine rich repeat containing 55	Lrrc55	278.457	-0.362159	0.181551	-1.99481	0.0460641	0.788717	ENSMUSG00000075224	leucine rich repeat containing 55	Lrrc55	278.457	-0.0759797	0.193248	-0.393172	0.694193	0.996094	ENSMUSG00000075224	leucine rich repeat containing 55	Lrrc55	278.457	0.0910849	0.257099	0.354279	0.72313	0.999755
ENSMUSG00000091694	apolipoprotein L 11b	Apol11b	0.865751	5.92355	2.97133	1.99357	0.0461994	NA	ENSMUSG00000091694	apolipoprotein L 11b	Apol11b	0.865751	0.439169	3.96025	0.110894	0.9117	0.996094	ENSMUSG00000091694	apolipoprotein L 11b	Apol11b	0.865751	-1.51337	4.22279	-0.358382	0.720057	0.999755
ENSMUSG00000037649	histocompatibility 2, class II, locus DMa	H2-DMa	79.8209	0.370868	0.186039	1.9935	0.0462072	0.790389	ENSMUSG00000037649	histocompatibility 2, class II, locus DMa	H2-DMa	79.8209	0.0073014	0.20595	0.0354524	0.971719	0.996929	ENSMUSG00000037649	histocompatibility 2, class II, locus DMa	H2-DMa	79.8209	-0.310806	0.267768	-1.16073	0.245753	0.999755
ENSMUSG00000047843	brain protein I3	Bri3	45.3098	-0.456345	0.229199	-1.99104	0.0464766	0.793728	ENSMUSG00000047843	brain protein I3	Bri3	45.3098	-0.558843	0.252006	-2.21758	0.0265838	0.996094	ENSMUSG00000047843	brain protein I3	Bri3	45.3098	0.684074	0.333704	2.04994	0.0403703	0.999755
ENSMUSG00000041974	scaffolding protein involved in DNA repair	Spidr	43.5347	0.498082	0.250273	1.99015	0.046574	0.793728	ENSMUSG00000041974	scaffolding protein involved in DNA repair	Spidr	43.5347	0.259948	0.273779	0.94948	0.342377	0.996094	ENSMUSG00000041974	scaffolding protein involved in DNA repair	Spidr	43.5347	-0.513953	0.355406	-1.4461	0.148149	0.999755
ENSMUSG00000024258	polymerase (RNA) II (DNA directed) polypeptide D	Polr2d	160.834	-0.258225	0.129837	-1.98884	0.0467192	0.793728	ENSMUSG00000024258	polymerase (RNA) II (DNA directed) polypeptide D	Polr2d	160.834	0.081721	0.136237	0.599845	0.54861	0.996094	ENSMUSG00000024258	polymerase (RNA) II (DNA directed) polypeptide D	Polr2d	160.834	0.0467658	0.182837	0.255778	0.798122	0.999755
ENSMUSG00000009145	DEAQ RNA-dependent ATPase	Dqx1	3.10848	2.51885	1.26677	1.98841	0.0467665	0.793728	ENSMUSG00000009145	DEAQ RNA-dependent ATPase	Dqx1	3.10848	3.1834	1.27865	2.48965	0.0127868	0.996094	ENSMUSG00000009145	DEAQ RNA-dependent ATPase	Dqx1	3.10848	-3.27854	1.50856	-2.1733	0.029758	0.999755
ENSMUSG00000037169	v-myc myelocytomatosis viral related oncogene, neuroblastoma derived (avian)	Mycn	40.8597	-0.507673	0.255338	-1.98824	0.0467855	0.793728	ENSMUSG00000037169	v-myc myelocytomatosis viral related oncogene, neuroblastoma derived (avian)	Mycn	40.8597	-0.396326	0.274043	-1.44622	0.148115	0.996094	ENSMUSG00000037169	v-myc myelocytomatosis viral related oncogene, neuroblastoma derived (avian)	Mycn	40.8597	0.114479	0.371361	0.30827	0.757877	0.999755
ENSMUSG00000056144	tripartite motif-containing 34A	Trim34a	18.1132	0.803258	0.404034	1.9881	0.0468011	0.793728	ENSMUSG00000056144	tripartite motif-containing 34A	Trim34a	18.1132	0.41049	0.444984	0.922482	0.356277	0.996094	ENSMUSG00000056144	tripartite motif-containing 34A	Trim34a	18.1132	-0.571357	0.568354	-1.00528	0.31476	0.999755
ENSMUSG00000019890	neurotensin	Nts	160.495	-0.336276	0.169168	-1.98783	0.0468309	0.793728	ENSMUSG00000019890	neurotensin	Nts	160.495	-0.548069	0.184317	-2.97352	0.0029441	0.996094	ENSMUSG00000019890	neurotensin	Nts	160.495	0.375806	0.244173	1.5391	0.123781	0.999755
ENSMUSG00000026028	trafficking protein, kinesin binding 2	Trak2	2242.94	-0.136887	0.0688934	-1.98694	0.0469296	0.793728	ENSMUSG00000026028	trafficking protein, kinesin binding 2	Trak2	2242.94	-0.00604285	0.0736031	-0.0821006	0.934567	0.996094	ENSMUSG00000026028	trafficking protein, kinesin binding 2	Trak2	2242.94	0.0297963	0.0975217	0.305535	0.759959	0.999755
ENSMUSG00000051506	WD repeat and FYVE domain containing 4	Wdfy4	29.5107	0.592277	0.298151	1.9865	0.0469773	0.793728	ENSMUSG00000051506	WD repeat and FYVE domain containing 4	Wdfy4	29.5107	0.482148	0.322239	1.49624	0.13459	0.996094	ENSMUSG00000051506	WD repeat and FYVE domain containing 4	Wdfy4	29.5107	-0.934136	0.421346	-2.21703	0.0266212	0.999755
ENSMUSG00000023043	keratin 18	Krt18	12.7046	0.985237	0.496109	1.98593	0.0470414	0.793728	ENSMUSG00000023043	keratin 18	Krt18	12.7046	-0.0741111	0.582822	-0.127159	0.898814	0.996094	ENSMUSG00000023043	keratin 18	Krt18	12.7046	0.329544	0.715372	0.460661	0.645042	0.999755
ENSMUSG00000045589	ferric-chelate reductase 1 like	Frrs1l	4568.63	-0.159484	0.0803076	-1.98591	0.0470432	0.793728	ENSMUSG00000045589	ferric-chelate reductase 1 like	Frrs1l	4568.63	0.0568461	0.0857697	0.662776	0.507474	0.996094	ENSMUSG00000045589	ferric-chelate reductase 1 like	Frrs1l	4568.63	-0.0174246	0.113567	-0.15343	0.878059	0.999755
ENSMUSG00000097487	prostaglandin E synthase 3 (cytosolic)-like	Ptges3l	13.0095	-0.820467	0.413155	-1.98586	0.0470494	0.793728	ENSMUSG00000097487	prostaglandin E synthase 3 (cytosolic)-like	Ptges3l	13.0095	-0.901111	0.455285	-1.97922	0.0477909	0.996094	ENSMUSG00000097487	prostaglandin E synthase 3 (cytosolic)-like	Ptges3l	13.0095	0.544568	0.620084	0.878216	0.379826	0.999755
ENSMUSG00000092353	predicted gene 3363	Gm3363	4.43121	1.96664	0.991161	1.98418	0.0472356	0.793728	ENSMUSG00000092353	predicted gene 3363	Gm3363	4.43121	-0.0342729	1.22307	-0.028022	0.977645	0.997125	ENSMUSG00000092353	predicted gene 3363	Gm3363	4.43121	0.229534	1.44228	0.159147	0.873553	0.999755
ENSMUSG00000031077	Fas (TNFRSF6)-associated via death domain	Fadd	28.4344	0.681646	0.343559	1.98407	0.0472479	0.793728	ENSMUSG00000031077	Fas (TNFRSF6)-associated via death domain	Fadd	28.4344	0.333564	0.376547	0.885849	0.375699	0.996094	ENSMUSG00000031077	Fas (TNFRSF6)-associated via death domain	Fadd	28.4344	-0.465338	0.484828	-0.959799	0.337156	0.999755
ENSMUSG00000051379	fibronectin leucine rich transmembrane protein 3	Flrt3	362.741	-0.191004	0.096269	-1.98406	0.047249	0.793728	ENSMUSG00000051379	fibronectin leucine rich transmembrane protein 3	Flrt3	362.741	0.068751	0.101908	0.674635	0.499908	0.996094	ENSMUSG00000051379	fibronectin leucine rich transmembrane protein 3	Flrt3	362.741	-0.0594037	0.136201	-0.436147	0.66273	0.999755
ENSMUSG00000051817	SRY (sex determining region Y)-box 12	Sox12	82.7386	-0.378735	0.190922	-1.98371	0.0472879	0.793728	ENSMUSG00000051817	SRY (sex determining region Y)-box 12	Sox12	82.7386	-0.337985	0.205872	-1.64173	0.100647	0.996094	ENSMUSG00000051817	SRY (sex determining region Y)-box 12	Sox12	82.7386	0.474324	0.273608	1.73359	0.0829908	0.999755
ENSMUSG00000035168	tetratricopeptide repeat, ankyrin repeat and coiled-coil containing 1	Tanc1	569.248	0.245677	0.123848	1.9837	0.0472892	0.793728	ENSMUSG00000035168	tetratricopeptide repeat, ankyrin repeat and coiled-coil containing 1	Tanc1	569.248	-0.0747428	0.133854	-0.558391	0.576577	0.996094	ENSMUSG00000035168	tetratricopeptide repeat, ankyrin repeat and coiled-coil containing 1	Tanc1	569.248	-0.0404529	0.176031	-0.229806	0.818243	0.999755
ENSMUSG00000016458	Wilms tumor 1 homolog	Wt1	2.2901	2.70906	1.3659	1.98336	0.0473275	NA	ENSMUSG00000016458	Wilms tumor 1 homolog	Wt1	2.2901	2.29917	1.44591	1.59012	0.111808	0.996094	ENSMUSG00000016458	Wilms tumor 1 homolog	Wt1	2.2901	-3.45616	1.75141	-1.97336	0.0484548	0.999755
ENSMUSG00000060206	zinc finger protein 462	Zfp462	545.32	-0.251749	0.126942	-1.98318	0.0473473	0.793728	ENSMUSG00000060206	zinc finger protein 462	Zfp462	545.32	0.0150484	0.135139	0.111355	0.911335	0.996094	ENSMUSG00000060206	zinc finger protein 462	Zfp462	545.32	-0.013549	0.179634	-0.0754254	0.939876	0.999755
ENSMUSG00000046321	heparan sulfate (glucosamine) 3-O-sulfotransferase 2	Hs3st2	238.658	-0.271546	0.136945	-1.98289	0.0473799	0.793728	ENSMUSG00000046321	heparan sulfate (glucosamine) 3-O-sulfotransferase 2	Hs3st2	238.658	-0.160151	0.146511	-1.0931	0.274351	0.996094	ENSMUSG00000046321	heparan sulfate (glucosamine) 3-O-sulfotransferase 2	Hs3st2	238.658	0.159189	0.194933	0.816636	0.414137	0.999755
ENSMUSG00000104271	NA	NA	1.94428	-2.37999	1.20026	-1.98289	0.0473799	NA	ENSMUSG00000104271	NA	NA	1.94428	-1.83178	1.22056	-1.50077	0.133415	0.996094	ENSMUSG00000104271	NA	NA	1.94428	3.26343	1.70717	1.9116	0.0559271	0.999755
ENSMUSG00000053024	contactin 2	Cntn2	1460.79	0.208135	0.104989	1.98245	0.0474293	0.793728	ENSMUSG00000053024	contactin 2	Cntn2	1460.79	0.114307	0.112505	1.01602	0.309618	0.996094	ENSMUSG00000053024	contactin 2	Cntn2	1460.79	-0.174388	0.148567	-1.1738	0.240475	0.999755
ENSMUSG00000022962	phosphoribosylglycinamide formyltransferase	Gart	392.885	0.198249	0.100005	1.98239	0.0474355	0.793728	ENSMUSG00000022962	phosphoribosylglycinamide formyltransferase	Gart	392.885	0.20159	0.107376	1.87742	0.0604607	0.996094	ENSMUSG00000022962	phosphoribosylglycinamide formyltransferase	Gart	392.885	-0.172331	0.141121	-1.22116	0.222027	0.999755
ENSMUSG00000033377	palmdelphin	Palmd	142.667	-0.311567	0.157173	-1.98232	0.0474436	0.793728	ENSMUSG00000033377	palmdelphin	Palmd	142.667	-0.18436	0.168097	-1.09675	0.272752	0.996094	ENSMUSG00000033377	palmdelphin	Palmd	142.667	0.342846	0.223503	1.53396	0.125039	0.999755
ENSMUSG00000040022	RAB11 family interacting protein 2 (class I)	Rab11fip2	927.615	-0.200418	0.101107	-1.98224	0.0474529	0.793728	ENSMUSG00000040022	RAB11 family interacting protein 2 (class I)	Rab11fip2	927.615	0.0153019	0.107789	0.141962	0.88711	0.996094	ENSMUSG00000040022	RAB11 family interacting protein 2 (class I)	Rab11fip2	927.615	0.111625	0.142938	0.780936	0.43484	0.999755
ENSMUSG00000055026	gamma-aminobutyric acid (GABA) A receptor, subunit gamma 3	Gabrg3	373.833	-0.237917	0.120077	-1.98137	0.0475496	0.794581	ENSMUSG00000055026	gamma-aminobutyric acid (GABA) A receptor, subunit gamma 3	Gabrg3	373.833	-0.0211661	0.127807	-0.16561	0.868464	0.996094	ENSMUSG00000055026	gamma-aminobutyric acid (GABA) A receptor, subunit gamma 3	Gabrg3	373.833	-0.004363	0.170241	-0.0256283	0.979554	0.999755
ENSMUSG00000084769	NA	NA	13.4475	-0.859726	0.434069	-1.98062	0.0476339	0.795072	ENSMUSG00000084769	NA	NA	13.4475	-0.0666797	0.434242	-0.153554	0.877961	0.996094	ENSMUSG00000084769	NA	NA	13.4475	0.464037	0.604195	0.768025	0.442472	0.999755
ENSMUSG00000054939	zinc finger protein 174	Zfp174	81.0598	-0.345411	0.174492	-1.97952	0.0477575	0.795072	ENSMUSG00000054939	zinc finger protein 174	Zfp174	81.0598	-0.159348	0.185734	-0.857934	0.390929	0.996094	ENSMUSG00000054939	zinc finger protein 174	Zfp174	81.0598	0.32037	0.248293	1.29029	0.196951	0.999755
ENSMUSG00000068246	apolipoprotein L 9b	Apol9b	1.03456	5.68045	2.86993	1.9793	0.0477826	NA	ENSMUSG00000068246	apolipoprotein L 9b	Apol9b	1.03456	4.67212	3.00107	1.55682	0.119514	0.996094	ENSMUSG00000068246	apolipoprotein L 9b	Apol9b	1.03456	-5.07117	3.24487	-1.56283	0.118094	0.999755
ENSMUSG00000079242	NA	NA	6.30668	-1.30288	0.658302	-1.97916	0.0477983	0.795072	ENSMUSG00000079242	NA	NA	6.30668	-1.85835	0.767744	-2.42053	0.015498	0.996094	ENSMUSG00000079242	NA	NA	6.30668	1.44404	1.02521	1.40853	0.158975	0.999755
ENSMUSG00000022885	beta galactoside alpha 2,6 sialyltransferase 1	St6gal1	295.537	0.21263	0.107441	1.97903	0.0478123	0.795072	ENSMUSG00000022885	beta galactoside alpha 2,6 sialyltransferase 1	St6gal1	295.537	0.211608	0.115471	1.83256	0.0668683	0.996094	ENSMUSG00000022885	beta galactoside alpha 2,6 sialyltransferase 1	St6gal1	295.537	-0.207098	0.151614	-1.36595	0.171953	0.999755
ENSMUSG00000006386	endothelial-specific receptor tyrosine kinase	Tek	150.11	-0.282632	0.142868	-1.97826	0.0478989	0.795072	ENSMUSG00000006386	endothelial-specific receptor tyrosine kinase	Tek	150.11	-0.0963185	0.152076	-0.633359	0.526499	0.996094	ENSMUSG00000006386	endothelial-specific receptor tyrosine kinase	Tek	150.11	0.167825	0.20306	0.82648	0.408532	0.999755
ENSMUSG00000029313	AF4/FMR2 family, member 1	Aff1	210.46	0.304443	0.153954	1.9775	0.0479857	0.795072	ENSMUSG00000029313	AF4/FMR2 family, member 1	Aff1	210.46	0.284069	0.165172	1.71983	0.0854632	0.996094	ENSMUSG00000029313	AF4/FMR2 family, member 1	Aff1	210.46	-0.486428	0.21773	-2.23409	0.0254775	0.999755
ENSMUSG00000007097	ATPase, Na+/K+ transporting, alpha 2 polypeptide	Atp1a2	11767.8	0.119377	0.0603684	1.97748	0.0479879	0.795072	ENSMUSG00000007097	ATPase, Na+/K+ transporting, alpha 2 polypeptide	Atp1a2	11767.8	0.0839408	0.0645755	1.29989	0.19364	0.996094	ENSMUSG00000007097	ATPase, Na+/K+ transporting, alpha 2 polypeptide	Atp1a2	11767.8	-0.183627	0.0854028	-2.15013	0.0315446	0.999755
ENSMUSG00000021693	kinesin family member 2A	Kif2a	1024.68	-0.161759	0.081823	-1.97694	0.0480487	0.795072	ENSMUSG00000021693	kinesin family member 2A	Kif2a	1024.68	0.00293126	0.0872971	0.033578	0.973214	0.996929	ENSMUSG00000021693	kinesin family member 2A	Kif2a	1024.68	0.0991425	0.115753	0.856504	0.391719	0.999755
ENSMUSG00000102398	NA	NA	2.5846	-2.57461	1.30268	-1.97639	0.0481111	NA	ENSMUSG00000102398	NA	NA	2.5846	-0.815031	1.17936	-0.691081	0.489515	0.996094	ENSMUSG00000102398	NA	NA	2.5846	2.38079	1.74048	1.3679	0.171344	0.999755
ENSMUSG00000028293	solute carrier family 35 (CMP-sialic acid transporter), member 1	Slc35a1	216.708	-0.236441	0.11965	-1.9761	0.0481434	0.795072	ENSMUSG00000028293	solute carrier family 35 (CMP-sialic acid transporter), member 1	Slc35a1	216.708	-0.0510778	0.127338	-0.40112	0.688332	0.996094	ENSMUSG00000028293	solute carrier family 35 (CMP-sialic acid transporter), member 1	Slc35a1	216.708	0.0317457	0.170201	0.186518	0.852038	0.999755
ENSMUSG00000023800	T cell lymphoma invasion and metastasis 2	Tiam2	619.745	-0.207611	0.105087	-1.97561	0.048199	0.795072	ENSMUSG00000023800	T cell lymphoma invasion and metastasis 2	Tiam2	619.745	-0.0813984	0.112293	-0.724875	0.468529	0.996094	ENSMUSG00000023800	T cell lymphoma invasion and metastasis 2	Tiam2	619.745	0.152552	0.148935	1.02429	0.305701	0.999755
ENSMUSG00000097045	predicted gene, 26641	Gm26641	1.71675	3.46836	1.75582	1.97535	0.0482287	NA	ENSMUSG00000097045	predicted gene, 26641	Gm26641	1.71675	2.80861	1.84806	1.51977	0.128569	0.996094	ENSMUSG00000097045	predicted gene, 26641	Gm26641	1.71675	-4.38973	2.16412	-2.02841	0.042518	0.999755
ENSMUSG00000045871	SLIT and NTRK-like family, member 6	Slitrk6	100.799	0.427833	0.216595	1.97527	0.0482378	0.795072	ENSMUSG00000045871	SLIT and NTRK-like family, member 6	Slitrk6	100.799	0.732224	0.228732	3.20123	0.00136844	0.996094	ENSMUSG00000045871	SLIT and NTRK-like family, member 6	Slitrk6	100.799	-0.917169	0.302487	-3.03209	0.00242866	0.999755
ENSMUSG00000018567	gamma-aminobutyric acid receptor associated protein	Gabarap	1125.62	0.171799	0.0869755	1.97525	0.0482395	0.795072	ENSMUSG00000018567	gamma-aminobutyric acid receptor associated protein	Gabarap	1125.62	-0.0306747	0.0937263	-0.32728	0.743456	0.996094	ENSMUSG00000018567	gamma-aminobutyric acid receptor associated protein	Gabarap	1125.62	-0.0221316	0.123438	-0.179293	0.857708	0.999755
ENSMUSG00000031994	a disintegrin-like and metallopeptidase (reprolysin type) with thrombospondin type 1 motif, 8	Adamts8	27.8597	0.583794	0.295556	1.97524	0.0482412	0.795072	ENSMUSG00000031994	a disintegrin-like and metallopeptidase (reprolysin type) with thrombospondin type 1 motif, 8	Adamts8	27.8597	0.0097798	0.333658	0.0293108	0.976617	0.997125	ENSMUSG00000031994	a disintegrin-like and metallopeptidase (reprolysin type) with thrombospondin type 1 motif, 8	Adamts8	27.8597	-0.566429	0.430348	-1.31621	0.188103	0.999755
ENSMUSG00000044819	oxoglutarate (alpha-ketoglutarate) receptor 1	Oxgr1	3.0833	-1.9925	1.0091	-1.97453	0.0483212	0.795072	ENSMUSG00000044819	oxoglutarate (alpha-ketoglutarate) receptor 1	Oxgr1	3.0833	-0.401255	0.922879	-0.434786	0.663718	0.996094	ENSMUSG00000044819	oxoglutarate (alpha-ketoglutarate) receptor 1	Oxgr1	3.0833	1.22814	1.37041	0.896181	0.370156	0.999755
ENSMUSG00000050141	family with sequence similarity 205, member C	Fam205c	64.4445	0.478054	0.242133	1.97434	0.0483428	0.795072	ENSMUSG00000050141	family with sequence similarity 205, member C	Fam205c	64.4445	0.247805	0.263211	0.941469	0.346464	0.996094	ENSMUSG00000050141	family with sequence similarity 205, member C	Fam205c	64.4445	-0.306443	0.342184	-0.895551	0.370492	0.999755
ENSMUSG00000070390	NLR family, pyrin domain containing 1B	Nlrp1b	3.29882	1.72935	0.875918	1.97433	0.0483442	0.795072	ENSMUSG00000070390	NLR family, pyrin domain containing 1B	Nlrp1b	3.29882	0.102714	1.07005	0.0959898	0.923529	0.996094	ENSMUSG00000070390	NLR family, pyrin domain containing 1B	Nlrp1b	3.29882	-0.965383	1.28878	-0.749065	0.453818	0.999755
ENSMUSG00000033882	RNA binding motif protein 46	Rbm46	4.44552	-1.61667	0.819041	-1.97386	0.0483974	0.795072	ENSMUSG00000033882	RNA binding motif protein 46	Rbm46	4.44552	-0.488644	0.775226	-0.630324	0.528482	0.996094	ENSMUSG00000033882	RNA binding motif protein 46	Rbm46	4.44552	2.11011	1.09846	1.92097	0.0547356	0.999755
ENSMUSG00000062488	interferon-induced protein with tetratricopeptide repeats 3B	Ifit3b	53.1626	0.633763	0.321085	1.97382	0.0484024	0.795072	ENSMUSG00000062488	interferon-induced protein with tetratricopeptide repeats 3B	Ifit3b	53.1626	0.686167	0.342585	2.00291	0.0451866	0.996094	ENSMUSG00000062488	interferon-induced protein with tetratricopeptide repeats 3B	Ifit3b	53.1626	-0.588316	0.44742	-1.31491	0.188541	0.999755
ENSMUSG00000016528	MAP kinase-activated protein kinase 2	Mapkapk2	289.831	0.224088	0.113636	1.97198	0.0486122	0.796535	ENSMUSG00000016528	MAP kinase-activated protein kinase 2	Mapkapk2	289.831	0.0292368	0.123589	0.236565	0.812995	0.996094	ENSMUSG00000016528	MAP kinase-activated protein kinase 2	Mapkapk2	289.831	-0.0941255	0.161752	-0.581912	0.560626	0.999755
ENSMUSG00000053475	tumor necrosis factor alpha induced protein 6	Tnfaip6	146.745	0.306308	0.155348	1.97175	0.0486383	0.796535	ENSMUSG00000053475	tumor necrosis factor alpha induced protein 6	Tnfaip6	146.745	0.167772	0.168294	0.996898	0.318814	0.996094	ENSMUSG00000053475	tumor necrosis factor alpha induced protein 6	Tnfaip6	146.745	-0.292352	0.220362	-1.32669	0.184611	0.999755
ENSMUSG00000027456	syndecan binding protein (syntenin) 2	Sdcbp2	17.9131	0.747628	0.379282	1.97116	0.048705	0.796535	ENSMUSG00000027456	syndecan binding protein (syntenin) 2	Sdcbp2	17.9131	0.2298	0.423103	0.543131	0.587039	0.996094	ENSMUSG00000027456	syndecan binding protein (syntenin) 2	Sdcbp2	17.9131	-1.01485	0.549207	-1.84784	0.0646255	0.999755
ENSMUSG00000059811	atlastin GTPase 2	Atl2	761.327	-0.151929	0.0770817	-1.97102	0.0487218	0.796535	ENSMUSG00000059811	atlastin GTPase 2	Atl2	761.327	-0.097967	0.0826715	-1.18502	0.236011	0.996094	ENSMUSG00000059811	atlastin GTPase 2	Atl2	761.327	0.140658	0.109537	1.28411	0.199103	0.999755
ENSMUSG00000086342	NA	NA	0.857787	-5.20588	2.64232	-1.97019	0.0488163	NA	ENSMUSG00000086342	NA	NA	0.857787	-0.251113	1.61566	-0.155424	0.876487	0.996094	ENSMUSG00000086342	NA	NA	0.857787	4.22351	3.11133	1.35746	0.174635	0.999755
ENSMUSG00000028736	paired box 7	Pax7	20.7611	-1.11119	0.564019	-1.97013	0.0488229	0.796535	ENSMUSG00000028736	paired box 7	Pax7	20.7611	0.0905328	0.571457	0.158425	0.874122	0.996094	ENSMUSG00000028736	paired box 7	Pax7	20.7611	1.45927	0.773876	1.88566	0.0593407	0.999755
ENSMUSG00000060904	ADP-ribosylation factor-like 1	Arl1	872.622	0.17878	0.090748	1.97007	0.04883	0.796535	ENSMUSG00000060904	ADP-ribosylation factor-like 1	Arl1	872.622	0.0824885	0.0975727	0.845406	0.397884	0.996094	ENSMUSG00000060904	ADP-ribosylation factor-like 1	Arl1	872.622	-0.0494578	0.128466	-0.384988	0.700246	0.999755
ENSMUSG00000086930	fibroblast growth factor receptor substrate 3, opposite strand	Frs3os	6.91332	-1.2479	0.63353	-1.96976	0.0488658	0.796535	ENSMUSG00000086930	fibroblast growth factor receptor substrate 3, opposite strand	Frs3os	6.91332	-1.16056	0.685859	-1.69212	0.0906226	0.996094	ENSMUSG00000086930	fibroblast growth factor receptor substrate 3, opposite strand	Frs3os	6.91332	1.32083	0.930552	1.4194	0.155782	0.999755
ENSMUSG00000031229	alpha thalassemia/mental retardation syndrome X-linked homolog (human)	Atrx	2433.7	-0.256639	0.13031	-1.96945	0.0489015	0.796535	ENSMUSG00000031229	alpha thalassemia/mental retardation syndrome X-linked homolog (human)	Atrx	2433.7	0.0319597	0.139156	0.229669	0.818349	0.996094	ENSMUSG00000031229	alpha thalassemia/mental retardation syndrome X-linked homolog (human)	Atrx	2433.7	0.0911144	0.184249	0.494518	0.620941	0.999755
ENSMUSG00000022433	casein kinase 1, epsilon	Csnk1e	725.414	-0.136883	0.0695072	-1.96933	0.0489147	0.796535	ENSMUSG00000022433	casein kinase 1, epsilon	Csnk1e	725.414	-0.0237045	0.0743191	-0.318955	0.74976	0.996094	ENSMUSG00000022433	casein kinase 1, epsilon	Csnk1e	725.414	0.116552	0.0985425	1.18276	0.236903	0.999755
ENSMUSG00000029716	transferrin receptor 2	Tfr2	29.7495	0.629369	0.319693	1.96867	0.0489915	0.796535	ENSMUSG00000029716	transferrin receptor 2	Tfr2	29.7495	0.770983	0.338616	2.27686	0.0227945	0.996094	ENSMUSG00000029716	transferrin receptor 2	Tfr2	29.7495	-0.829585	0.440678	-1.88252	0.0597654	0.999755
ENSMUSG00000047963	starch binding domain 1	Stbd1	17.3454	0.7423	0.377142	1.96823	0.0490421	0.796535	ENSMUSG00000047963	starch binding domain 1	Stbd1	17.3454	0.607086	0.408321	1.48679	0.137071	0.996094	ENSMUSG00000047963	starch binding domain 1	Stbd1	17.3454	-0.668101	0.521737	-1.28053	0.200358	0.999755
ENSMUSG00000019942	cyclin-dependent kinase 1	Cdk1	2.93905	-1.8259	0.927847	-1.96789	0.0490808	0.796535	ENSMUSG00000019942	cyclin-dependent kinase 1	Cdk1	2.93905	-0.816517	0.894539	-0.91278	0.361358	0.996094	ENSMUSG00000019942	cyclin-dependent kinase 1	Cdk1	2.93905	1.41589	1.29921	1.08981	0.275798	0.999755
ENSMUSG00000082396	NA	NA	4.29894	1.57149	0.79859	1.96783	0.0490874	0.796535	ENSMUSG00000082396	NA	NA	4.29894	1.33342	0.856984	1.55594	0.119721	0.996094	ENSMUSG00000082396	NA	NA	4.29894	-2.1249	1.08062	-1.96637	0.0492556	0.999755
ENSMUSG00000059995	ataxin 7-like 3	Atxn7l3	2032.81	-0.118676	0.0603364	-1.9669	0.0491944	0.797527	ENSMUSG00000059995	ataxin 7-like 3	Atxn7l3	2032.81	-0.0325707	0.0645422	-0.504643	0.61381	0.996094	ENSMUSG00000059995	ataxin 7-like 3	Atxn7l3	2032.81	0.122942	0.0854391	1.43894	0.150168	0.999755
ENSMUSG00000029304	secreted phosphoprotein 1	Spp1	445.925	0.499074	0.25388	1.96579	0.049323	0.798867	ENSMUSG00000029304	secreted phosphoprotein 1	Spp1	445.925	0.0415852	0.272669	0.152512	0.878783	0.996094	ENSMUSG00000029304	secreted phosphoprotein 1	Spp1	445.925	0.17853	0.359203	0.497017	0.619177	0.999755
ENSMUSG00000031166	WD repeat domain 13	Wdr13	1894.83	-0.152554	0.0776471	-1.96471	0.0494475	0.798962	ENSMUSG00000031166	WD repeat domain 13	Wdr13	1894.83	-0.124654	0.0831489	-1.49917	0.13383	0.996094	ENSMUSG00000031166	WD repeat domain 13	Wdr13	1894.83	0.136651	0.110069	1.2415	0.214422	0.999755
ENSMUSG00000038811	guanine nucleotide binding protein (G protein), gamma transducing activity polypeptide 2	Gngt2	17.2563	0.686807	0.349577	1.96468	0.0494515	0.798962	ENSMUSG00000038811	guanine nucleotide binding protein (G protein), gamma transducing activity polypeptide 2	Gngt2	17.2563	-1.50394	0.506636	-2.96848	0.00299281	0.996094	ENSMUSG00000038811	guanine nucleotide binding protein (G protein), gamma transducing activity polypeptide 2	Gngt2	17.2563	1.15728	0.595021	1.94494	0.0517827	0.999755
ENSMUSG00000020368	calnexin	Canx	4716.46	0.130621	0.0664893	1.96455	0.0494668	0.798962	ENSMUSG00000020368	calnexin	Canx	4716.46	0.151068	0.0711218	2.12407	0.0336642	0.996094	ENSMUSG00000020368	calnexin	Canx	4716.46	-0.171577	0.0940265	-1.82478	0.0680348	0.999755
ENSMUSG00000014850	mutS homolog 3 (E. coli)	Msh3	264.034	-0.242647	0.123538	-1.96415	0.0495129	0.798964	ENSMUSG00000014850	mutS homolog 3 (E. coli)	Msh3	264.034	-0.0994079	0.131912	-0.753594	0.451093	0.996094	ENSMUSG00000014850	mutS homolog 3 (E. coli)	Msh3	264.034	0.283785	0.175062	1.62106	0.105006	0.999755
ENSMUSG00000030798	CD37 antigen	Cd37	24.3377	0.603869	0.307559	1.96342	0.049597	0.799579	ENSMUSG00000030798	CD37 antigen	Cd37	24.3377	-0.145461	0.356381	-0.40816	0.683156	0.996094	ENSMUSG00000030798	CD37 antigen	Cd37	24.3377	-0.0663253	0.449293	-0.147621	0.882642	0.999755
ENSMUSG00000102030	NA	NA	0.884439	5.80796	2.95813	1.96339	0.049601	NA	ENSMUSG00000102030	NA	NA	0.884439	4.69815	3.10028	1.5154	0.129672	0.996094	ENSMUSG00000102030	NA	NA	0.884439	-6.20311	3.45225	-1.79683	0.0723622	0.999755
ENSMUSG00000083218	NA	NA	1.95895	2.63906	1.34424	1.96323	0.0496189	NA	ENSMUSG00000083218	NA	NA	1.95895	1.54964	1.48784	1.04153	0.297628	0.996094	ENSMUSG00000083218	NA	NA	1.95895	-2.78328	1.78084	-1.56291	0.118074	0.999755
ENSMUSG00000092289	NA	NA	0.781667	5.75321	2.93179	1.96235	0.0497215	NA	ENSMUSG00000092289	NA	NA	0.781667	5.20486	3.02182	1.72243	0.0849924	0.996094	ENSMUSG00000092289	NA	NA	0.781667	-10.9818	3.97555	-2.76233	0.00573905	0.999755
ENSMUSG00000034708	granulin	Grn	406.623	0.221182	0.112717	1.96228	0.0497303	0.800317	ENSMUSG00000034708	granulin	Grn	406.623	-0.0600651	0.122532	-0.490199	0.623993	0.996094	ENSMUSG00000034708	granulin	Grn	406.623	-0.0125133	0.160582	-0.0779249	0.937888	0.999755
ENSMUSG00000022324	matrilin 2	Matn2	327.779	0.203563	0.103759	1.96188	0.0497762	0.800317	ENSMUSG00000022324	matrilin 2	Matn2	327.779	0.00164362	0.113114	0.0145306	0.988407	0.998236	ENSMUSG00000022324	matrilin 2	Matn2	327.779	0.0751557	0.147493	0.509553	0.610365	0.999755
ENSMUSG00000067369	TRM2 tRNA methyltransferase 2B	Trmt2b	248.805	0.250718	0.127885	1.96049	0.0499381	0.800317	ENSMUSG00000067369	TRM2 tRNA methyltransferase 2B	Trmt2b	248.805	0.0304349	0.139136	0.218742	0.826851	0.996094	ENSMUSG00000067369	TRM2 tRNA methyltransferase 2B	Trmt2b	248.805	0.0265103	0.181588	0.145992	0.883928	0.999755
ENSMUSG00000038244	microtubule associated monooxygenase, calponin and LIM domain containing 2	Mical2	2172.22	-0.191725	0.0977976	-1.96043	0.0499456	0.800317	ENSMUSG00000038244	microtubule associated monooxygenase, calponin and LIM domain containing 2	Mical2	2172.22	-0.156366	0.10464	-1.49433	0.13509	0.996094	ENSMUSG00000038244	microtubule associated monooxygenase, calponin and LIM domain containing 2	Mical2	2172.22	0.125274	0.138527	0.904331	0.36582	0.999755
ENSMUSG00000076441	argininosuccinate synthetase 1	Ass1	120.779	0.329023	0.16784	1.96034	0.0499564	0.800317	ENSMUSG00000076441	argininosuccinate synthetase 1	Ass1	120.779	0.0692758	0.18347	0.377586	0.705738	0.996094	ENSMUSG00000076441	argininosuccinate synthetase 1	Ass1	120.779	-0.172134	0.239043	-0.720095	0.471467	0.999755
ENSMUSG00000071042	RAS, guanyl releasing protein 3	Rasgrp3	224.34	0.243692	0.124335	1.95996	0.0500008	0.800317	ENSMUSG00000071042	RAS, guanyl releasing protein 3	Rasgrp3	224.34	-0.0517998	0.136431	-0.379679	0.704184	0.996094	ENSMUSG00000071042	RAS, guanyl releasing protein 3	Rasgrp3	224.34	0.0439746	0.177545	0.247681	0.804381	0.999755
ENSMUSG00000097128	NA	NA	8.11557	-1.11736	0.570118	-1.95987	0.0500105	0.800317	ENSMUSG00000097128	NA	NA	8.11557	-0.63009	0.590832	-1.06644	0.286223	0.996094	ENSMUSG00000097128	NA	NA	8.11557	0.971668	0.81388	1.19387	0.232529	0.999755
ENSMUSG00000004508	growth factor receptor bound protein 2-associated protein 2	Gab2	285.964	0.211209	0.107767	1.95987	0.0500112	0.800317	ENSMUSG00000004508	growth factor receptor bound protein 2-associated protein 2	Gab2	285.964	0.109226	0.11669	0.936038	0.349254	0.996094	ENSMUSG00000004508	growth factor receptor bound protein 2-associated protein 2	Gab2	285.964	-0.139077	0.152859	-0.909837	0.362908	0.999755
ENSMUSG00000073400	tripartite motif-containing 10	Trim10	0.91253	5.95618	3.0403	1.95907	0.0501044	NA	ENSMUSG00000073400	tripartite motif-containing 10	Trim10	0.91253	4.71581	3.19394	1.47649	0.139813	0.996094	ENSMUSG00000073400	tripartite motif-containing 10	Trim10	0.91253	-6.87418	3.63606	-1.89055	0.0586838	0.999755
ENSMUSG00000097545	Mir124-1 host gene (non-protein coding)	Mir124a-1hg	315.909	-0.314803	0.160722	-1.95868	0.0501497	0.801665	ENSMUSG00000097545	Mir124-1 host gene (non-protein coding)	Mir124a-1hg	315.909	-0.260258	0.172179	-1.51156	0.130647	0.996094	ENSMUSG00000097545	Mir124-1 host gene (non-protein coding)	Mir124a-1hg	315.909	0.171435	0.228624	0.749855	0.453342	0.999755
ENSMUSG00000040848	SFT2 domain containing 2	Sft2d2	473.789	0.205394	0.104889	1.95821	0.0502055	0.801665	ENSMUSG00000040848	SFT2 domain containing 2	Sft2d2	473.789	0.14987	0.112792	1.32873	0.183938	0.996094	ENSMUSG00000040848	SFT2 domain containing 2	Sft2d2	473.789	-0.118024	0.148291	-0.795892	0.426095	0.999755
ENSMUSG00000063415	cytochrome P450, family 26, subfamily b, polypeptide 1	Cyp26b1	101.788	-0.385484	0.196906	-1.9577	0.0502653	0.801665	ENSMUSG00000063415	cytochrome P450, family 26, subfamily b, polypeptide 1	Cyp26b1	101.788	-0.203952	0.209881	-0.971747	0.331176	0.996094	ENSMUSG00000063415	cytochrome P450, family 26, subfamily b, polypeptide 1	Cyp26b1	101.788	0.730999	0.27793	2.63016	0.00853455	0.999755
ENSMUSG00000097615	predicted gene 2061	Gm2061	33.7572	-0.542251	0.277002	-1.95758	0.0502799	0.801665	ENSMUSG00000097615	predicted gene 2061	Gm2061	33.7572	-0.182276	0.290163	-0.628184	0.529883	0.996094	ENSMUSG00000097615	predicted gene 2061	Gm2061	33.7572	0.521706	0.391119	1.33388	0.182244	0.999755
ENSMUSG00000102869	NA	NA	296.454	-0.203787	0.104144	-1.95679	0.0503726	0.802406	ENSMUSG00000102869	NA	NA	296.454	0.00316623	0.11062	0.0286225	0.977166	0.997125	ENSMUSG00000102869	NA	NA	296.454	0.221374	0.146949	1.50647	0.131946	0.999755
ENSMUSG00000024234	mitochondrial poly(A) polymerase	Mtpap	270.027	-0.22204	0.113532	-1.95575	0.050495	0.803248	ENSMUSG00000024234	mitochondrial poly(A) polymerase	Mtpap	270.027	-0.0536688	0.120993	-0.443569	0.657354	0.996094	ENSMUSG00000024234	mitochondrial poly(A) polymerase	Mtpap	270.027	0.15145	0.160994	0.940714	0.346852	0.999755
ENSMUSG00000077493	NA	NA	30.5648	-0.56127	0.287013	-1.95555	0.0505179	0.803248	ENSMUSG00000077493	NA	NA	30.5648	-0.805355	0.321245	-2.50698	0.0121766	0.996094	ENSMUSG00000077493	NA	NA	30.5648	1.22669	0.41992	2.92125	0.00348628	0.999755
ENSMUSG00000082286	NA	NA	47.0891	0.504605	0.258328	1.95335	0.0507785	0.806655	ENSMUSG00000082286	NA	NA	47.0891	-0.22359	0.293248	-0.762461	0.445785	0.996094	ENSMUSG00000082286	NA	NA	47.0891	-0.00599167	0.375427	-0.0159596	0.987267	0.999755
ENSMUSG00000055538	zinc finger, CCHC domain containing 24	Zcchc24	1042.45	0.21215	0.108676	1.95213	0.0509231	0.807825	ENSMUSG00000055538	zinc finger, CCHC domain containing 24	Zcchc24	1042.45	0.0228807	0.116765	0.195955	0.844645	0.996094	ENSMUSG00000055538	zinc finger, CCHC domain containing 24	Zcchc24	1042.45	-0.16283	0.154061	-1.05692	0.290548	0.999755
ENSMUSG00000056220	phospholipase A2, group IVA (cytosolic, calcium-dependent)	Pla2g4a	65.5113	0.382044	0.195737	1.95183	0.0509589	0.807825	ENSMUSG00000056220	phospholipase A2, group IVA (cytosolic, calcium-dependent)	Pla2g4a	65.5113	0.256452	0.212881	1.20467	0.228329	0.996094	ENSMUSG00000056220	phospholipase A2, group IVA (cytosolic, calcium-dependent)	Pla2g4a	65.5113	-0.254495	0.27577	-0.92285	0.356085	0.999755
ENSMUSG00000068373	RIKEN cDNA D430041D05 gene	D430041D05Rik	1849.13	-0.216851	0.111117	-1.95155	0.0509917	0.807825	ENSMUSG00000068373	RIKEN cDNA D430041D05 gene	D430041D05Rik	1849.13	-0.0296464	0.118687	-0.249786	0.802753	0.996094	ENSMUSG00000068373	RIKEN cDNA D430041D05 gene	D430041D05Rik	1849.13	0.00494187	0.157239	0.0314289	0.974927	0.999755
ENSMUSG00000025738	F-box and leucine-rich repeat protein 16	Fbxl16	4867.24	-0.186343	0.0955327	-1.95057	0.0511087	0.808941	ENSMUSG00000025738	F-box and leucine-rich repeat protein 16	Fbxl16	4867.24	-0.117119	0.102149	-1.14656	0.251564	0.996094	ENSMUSG00000025738	F-box and leucine-rich repeat protein 16	Fbxl16	4867.24	0.0862341	0.135187	0.637887	0.523547	0.999755
ENSMUSG00000048939	ATPase type 13A5	Atp13a5	95.6794	-0.323705	0.166084	-1.94905	0.05129	0.810555	ENSMUSG00000048939	ATPase type 13A5	Atp13a5	95.6794	-0.0862259	0.175931	-0.490111	0.624055	0.996094	ENSMUSG00000048939	ATPase type 13A5	Atp13a5	95.6794	0.215721	0.235623	0.915533	0.359912	0.999755
ENSMUSG00000038733	WD repeat domain 26	Wdr26	1626.86	-0.133723	0.0686387	-1.94821	0.0513896	0.810555	ENSMUSG00000038733	WD repeat domain 26	Wdr26	1626.86	0.003398	0.073303	0.0463556	0.963027	0.996522	ENSMUSG00000038733	WD repeat domain 26	Wdr26	1626.86	0.0428502	0.0971631	0.441013	0.659204	0.999755
ENSMUSG00000030847	BCL2-associated athanogene 3	Bag3	76.7486	0.426714	0.21903	1.9482	0.0513913	0.810555	ENSMUSG00000030847	BCL2-associated athanogene 3	Bag3	76.7486	0.0169077	0.241323	0.0700623	0.944144	0.996094	ENSMUSG00000030847	BCL2-associated athanogene 3	Bag3	76.7486	-0.130365	0.312799	-0.416769	0.676847	0.999755
ENSMUSG00000035914	CD276 antigen	Cd276	78.1266	-0.409312	0.210103	-1.94815	0.0513972	0.810555	ENSMUSG00000035914	CD276 antigen	Cd276	78.1266	-0.14415	0.222676	-0.647355	0.517402	0.996094	ENSMUSG00000035914	CD276 antigen	Cd276	78.1266	0.0489921	0.299763	0.163436	0.870175	0.999755
ENSMUSG00000079168	CD209g antigen	Cd209g	1.27037	5.68228	2.91686	1.94808	0.0514049	NA	ENSMUSG00000079168	CD209g antigen	Cd209g	1.27037	0.439201	3.90592	0.112445	0.910471	0.996094	ENSMUSG00000079168	CD209g antigen	Cd209g	1.27037	0.236848	4.10173	0.0577436	0.953953	0.999755
ENSMUSG00000024678	membrane-spanning 4-domains, subfamily A, member 4D	Ms4a4d	1.16882	5.69052	2.92151	1.9478	0.0514389	NA	ENSMUSG00000024678	membrane-spanning 4-domains, subfamily A, member 4D	Ms4a4d	1.16882	3.51008	3.2513	1.07959	0.280324	0.996094	ENSMUSG00000024678	membrane-spanning 4-domains, subfamily A, member 4D	Ms4a4d	1.16882	-3.22219	3.49473	-0.922013	0.356522	0.999755
ENSMUSG00000025404	R3H domain containing 2	R3hdm2	1773	-0.162064	0.0832666	-1.94632	0.051616	0.813268	ENSMUSG00000025404	R3H domain containing 2	R3hdm2	1773	-0.136713	0.089158	-1.53338	0.125183	0.996094	ENSMUSG00000025404	R3H domain containing 2	R3hdm2	1773	0.00937077	0.118132	0.0793247	0.936774	0.999755
ENSMUSG00000075470	asparagine-linked glycosylation 10B (alpha-1,2-glucosyltransferase)	Alg10b	478.775	-0.235334	0.120987	-1.94512	0.0517608	0.81481	ENSMUSG00000075470	asparagine-linked glycosylation 10B (alpha-1,2-glucosyltransferase)	Alg10b	478.775	0.032064	0.128655	0.249224	0.803187	0.996094	ENSMUSG00000075470	asparagine-linked glycosylation 10B (alpha-1,2-glucosyltransferase)	Alg10b	478.775	0.0509532	0.171033	0.297915	0.765768	0.999755
ENSMUSG00000031827	coactosin-like 1 (Dictyostelium)	Cotl1	400.148	0.251969	0.129625	1.94383	0.0519165	0.814914	ENSMUSG00000031827	coactosin-like 1 (Dictyostelium)	Cotl1	400.148	-0.212823	0.141388	-1.50525	0.132261	0.996094	ENSMUSG00000031827	coactosin-like 1 (Dictyostelium)	Cotl1	400.148	0.115487	0.185109	0.623887	0.532702	0.999755
ENSMUSG00000043456	zinc finger protein 536	Zfp536	204.231	0.264557	0.136132	1.94339	0.0519691	0.814914	ENSMUSG00000043456	zinc finger protein 536	Zfp536	204.231	0.123243	0.147384	0.836202	0.403041	0.996094	ENSMUSG00000043456	zinc finger protein 536	Zfp536	204.231	-0.35662	0.193761	-1.84051	0.0656933	0.999755
ENSMUSG00000036053	formin-like 2	Fmnl2	734.439	0.190462	0.0980115	1.94327	0.0519838	0.814914	ENSMUSG00000036053	formin-like 2	Fmnl2	734.439	0.0617101	0.105511	0.584869	0.558636	0.996094	ENSMUSG00000036053	formin-like 2	Fmnl2	734.439	-0.0425108	0.13884	-0.306186	0.759463	0.999755
ENSMUSG00000037531	mitochondrial ribosomal protein L47	Mrpl47	364.173	-0.189494	0.097545	-1.94263	0.0520609	0.814914	ENSMUSG00000037531	mitochondrial ribosomal protein L47	Mrpl47	364.173	-0.0120253	0.103863	-0.115781	0.907826	0.996094	ENSMUSG00000037531	mitochondrial ribosomal protein L47	Mrpl47	364.173	0.148819	0.138025	1.0782	0.280944	0.999755
ENSMUSG00000021069	liver glycogen phosphorylase	Pygl	60.8052	0.397151	0.204445	1.94258	0.0520667	0.814914	ENSMUSG00000021069	liver glycogen phosphorylase	Pygl	60.8052	-0.120768	0.230648	-0.523602	0.600555	0.996094	ENSMUSG00000021069	liver glycogen phosphorylase	Pygl	60.8052	-0.0579698	0.296136	-0.195754	0.844803	0.999755
ENSMUSG00000007207	syntaxin 1A (brain)	Stx1a	1326.02	-0.238653	0.122865	-1.9424	0.0520883	0.814914	ENSMUSG00000007207	syntaxin 1A (brain)	Stx1a	1326.02	-0.100813	0.131304	-0.767785	0.442615	0.996094	ENSMUSG00000007207	syntaxin 1A (brain)	Stx1a	1326.02	-0.0198197	0.174024	-0.11389	0.909325	0.999755
ENSMUSG00000015656	heat shock protein 8	Hspa8	2474.63	0.180421	0.0928891	1.94233	0.0520977	0.814914	ENSMUSG00000015656	heat shock protein 8	Hspa8	2474.63	-0.0425724	0.0996408	-0.427259	0.669191	0.996094	ENSMUSG00000015656	heat shock protein 8	Hspa8	2474.63	-0.0418783	0.131576	-0.318281	0.750272	0.999755
ENSMUSG00000036560	leucine-rich repeat LGI family, member 4	Lgi4	331.159	0.19441	0.100111	1.94196	0.0521425	0.814914	ENSMUSG00000036560	leucine-rich repeat LGI family, member 4	Lgi4	331.159	-0.013754	0.109281	-0.12586	0.899843	0.996094	ENSMUSG00000036560	leucine-rich repeat LGI family, member 4	Lgi4	331.159	-0.0167099	0.142754	-0.117053	0.906818	0.999755
ENSMUSG00000028946	hairy and enhancer of split 3 (Drosophila)	Hes3	1.00125	5.90808	3.04459	1.94052	0.0523168	NA	ENSMUSG00000028946	hairy and enhancer of split 3 (Drosophila)	Hes3	1.00125	4.52091	3.21853	1.40465	0.160125	0.996094	ENSMUSG00000028946	hairy and enhancer of split 3 (Drosophila)	Hes3	1.00125	-5.715	3.59631	-1.58913	0.112032	0.999755
ENSMUSG00000020890	guanylate cyclase 2e	Gucy2e	43.3625	0.496237	0.255783	1.94007	0.052371	0.817749	ENSMUSG00000020890	guanylate cyclase 2e	Gucy2e	43.3625	0.564319	0.27279	2.06869	0.0385749	0.996094	ENSMUSG00000020890	guanylate cyclase 2e	Gucy2e	43.3625	-0.527162	0.354608	-1.4866	0.13712	0.999755
ENSMUSG00000042540	acyl-CoA thioesterase 5	Acot5	12.8371	-0.881531	0.454613	-1.93908	0.0524918	0.818901	ENSMUSG00000042540	acyl-CoA thioesterase 5	Acot5	12.8371	-0.815817	0.492191	-1.65752	0.0974139	0.996094	ENSMUSG00000042540	acyl-CoA thioesterase 5	Acot5	12.8371	1.0727	0.660858	1.62319	0.104549	0.999755
ENSMUSG00000086402	NA	NA	0.989707	-5.19316	2.67871	-1.93868	0.0525404	NA	ENSMUSG00000086402	NA	NA	0.989707	-0.293969	1.69017	-0.173929	0.861921	0.996094	ENSMUSG00000086402	NA	NA	0.989707	5.1752	3.12613	1.65546	0.0978303	0.999755
ENSMUSG00000046994	methionine-tRNA synthetase 2 (mitochondrial)	Mars2	295.537	-0.237686	0.122631	-1.93823	0.0525953	0.819779	ENSMUSG00000046994	methionine-tRNA synthetase 2 (mitochondrial)	Mars2	295.537	0.0943824	0.129605	0.728231	0.466472	0.996094	ENSMUSG00000046994	methionine-tRNA synthetase 2 (mitochondrial)	Mars2	295.537	-0.0230233	0.173068	-0.133031	0.894169	0.999755
ENSMUSG00000022208	junctophilin 4	Jph4	1675.23	-0.14893	0.0768551	-1.9378	0.0526476	0.81986	ENSMUSG00000022208	junctophilin 4	Jph4	1675.23	-0.132736	0.0823497	-1.61186	0.106993	0.996094	ENSMUSG00000022208	junctophilin 4	Jph4	1675.23	0.193222	0.108962	1.7733	0.0761797	0.999755
ENSMUSG00000026020	NOP58 ribonucleoprotein	Nop58	532.947	-0.199595	0.10305	-1.93687	0.0527614	0.820165	ENSMUSG00000026020	NOP58 ribonucleoprotein	Nop58	532.947	0.0347098	0.109598	0.316701	0.75147	0.996094	ENSMUSG00000026020	NOP58 ribonucleoprotein	Nop58	532.947	0.042633	0.145705	0.292597	0.76983	0.999755
ENSMUSG00000078670	family with sequence similarity 174, member B	Fam174b	301.209	-0.225435	0.116402	-1.93669	0.0527839	0.820165	ENSMUSG00000078670	family with sequence similarity 174, member B	Fam174b	301.209	-0.0762741	0.124235	-0.61395	0.539248	0.996094	ENSMUSG00000078670	family with sequence similarity 174, member B	Fam174b	301.209	0.20705	0.165004	1.25482	0.209544	0.999755
ENSMUSG00000013662	ATPase family, AAA domain containing 1	Atad1	1600.28	-0.159517	0.0824033	-1.9358	0.0528917	0.820165	ENSMUSG00000013662	ATPase family, AAA domain containing 1	Atad1	1600.28	0.0348529	0.0879135	0.396445	0.691777	0.996094	ENSMUSG00000013662	ATPase family, AAA domain containing 1	Atad1	1600.28	0.0655199	0.116508	0.562362	0.573869	0.999755
ENSMUSG00000039903	eva-1 homolog C (C. elegans)	Eva1c	16.2808	0.808921	0.417888	1.93574	0.0528999	0.820165	ENSMUSG00000039903	eva-1 homolog C (C. elegans)	Eva1c	16.2808	-0.373643	0.492796	-0.758211	0.448325	0.996094	ENSMUSG00000039903	eva-1 homolog C (C. elegans)	Eva1c	16.2808	-0.34721	0.623543	-0.556835	0.57764	0.999755
ENSMUSG00000015355	CD48 antigen	Cd48	10.0576	1.00607	0.519741	1.93571	0.0529032	0.820165	ENSMUSG00000015355	CD48 antigen	Cd48	10.0576	0.123168	0.601086	0.204909	0.837644	0.996094	ENSMUSG00000015355	CD48 antigen	Cd48	10.0576	-0.141185	0.743248	-0.189957	0.849342	0.999755
ENSMUSG00000024210	inositol hexaphosphate kinase 3	Ip6k3	8.63905	1.24185	0.641872	1.93473	0.0530239	0.821304	ENSMUSG00000024210	inositol hexaphosphate kinase 3	Ip6k3	8.63905	1.34911	0.676302	1.99483	0.0460612	0.996094	ENSMUSG00000024210	inositol hexaphosphate kinase 3	Ip6k3	8.63905	-1.14339	0.851868	-1.34222	0.179526	0.999755
ENSMUSG00000088583	NA	NA	0.98316	5.78727	2.99288	1.93368	0.0531523	NA	ENSMUSG00000088583	NA	NA	0.98316	5.67992	3.05952	1.85647	0.0633861	0.996094	ENSMUSG00000088583	NA	NA	0.98316	-7.75217	3.49264	-2.21957	0.0264478	0.999755
ENSMUSG00000063458	RIKEN cDNA 1700112E06 gene	1700112E06Rik	9.0846	1.05074	0.543518	1.93322	0.0532092	0.821908	ENSMUSG00000063458	RIKEN cDNA 1700112E06 gene	1700112E06Rik	9.0846	0.522701	0.606221	0.862229	0.388562	0.996094	ENSMUSG00000063458	RIKEN cDNA 1700112E06 gene	1700112E06Rik	9.0846	-0.600899	0.757006	-0.793784	0.427321	0.999755
ENSMUSG00000021477	cathepsin L	Ctsl	1081.6	0.15668	0.0810472	1.93319	0.0532122	0.821908	ENSMUSG00000021477	cathepsin L	Ctsl	1081.6	0.0650564	0.0871457	0.746524	0.455351	0.996094	ENSMUSG00000021477	cathepsin L	Ctsl	1081.6	-0.0115699	0.114742	-0.100834	0.919682	0.999755
ENSMUSG00000046854	phosphatidylinositol-4-phosphate 5-kinase-like 1	Pip5kl1	19.3106	-0.662181	0.342654	-1.93251	0.053297	0.821908	ENSMUSG00000046854	phosphatidylinositol-4-phosphate 5-kinase-like 1	Pip5kl1	19.3106	-0.369421	0.361398	-1.0222	0.306685	0.996094	ENSMUSG00000046854	phosphatidylinositol-4-phosphate 5-kinase-like 1	Pip5kl1	19.3106	0.418095	0.492805	0.848399	0.396216	0.999755
ENSMUSG00000053465	heparan sulfate 6-O-sulfotransferase 3	Hs6st3	71.2114	-0.42286	0.218819	-1.93246	0.0533021	0.821908	ENSMUSG00000053465	heparan sulfate 6-O-sulfotransferase 3	Hs6st3	71.2114	-0.157204	0.231876	-0.677966	0.497794	0.996094	ENSMUSG00000053465	heparan sulfate 6-O-sulfotransferase 3	Hs6st3	71.2114	0.176681	0.311457	0.567273	0.570529	0.999755
ENSMUSG00000022329	serine/threonine kinase 3	Stk3	198.148	0.26108	0.135114	1.93229	0.0533239	0.821908	ENSMUSG00000022329	serine/threonine kinase 3	Stk3	198.148	0.192613	0.145711	1.32188	0.186207	0.996094	ENSMUSG00000022329	serine/threonine kinase 3	Stk3	198.148	-0.299113	0.191333	-1.56331	0.117979	0.999755
ENSMUSG00000027219	solute carrier family 28 (sodium-coupled nucleoside transporter), member 2	Slc28a2	0.922863	5.91159	3.05954	1.93218	0.0533369	NA	ENSMUSG00000027219	solute carrier family 28 (sodium-coupled nucleoside transporter), member 2	Slc28a2	0.922863	0.439169	4.03571	0.108821	0.913345	0.996094	ENSMUSG00000027219	solute carrier family 28 (sodium-coupled nucleoside transporter), member 2	Slc28a2	0.922863	-1.27545	4.33847	-0.293987	0.768768	0.999755
ENSMUSG00000032556	beaded filament structural protein 2, phakinin	Bfsp2	47.8496	0.639912	0.331212	1.93203	0.0533556	0.821908	ENSMUSG00000032556	beaded filament structural protein 2, phakinin	Bfsp2	47.8496	0.0420682	0.365471	0.115107	0.90836	0.996094	ENSMUSG00000032556	beaded filament structural protein 2, phakinin	Bfsp2	47.8496	0.202554	0.469985	0.43098	0.666483	0.999755
[truncated: 42,443 more rows]
