# Supplementary material for: Every-other-day feeding extends lifespan but fails to delay many symptoms of aging in mice
Source: Nat Commun. 2017 Jul 24;8:155. doi: 10.1038/s41467-017-00178-3 (PMC5537224; doi:10.1038/s41467-017-00178-3)
Supplement: Supplementary file 4 — Supplementary Data 2 [file 41467_2017_178_MOESM4_ESM.xlsx]

## Sheet: Canonical Pathways
Ingenuity Canonical Pathways	-log(p-value)	zScore	Ratio	Molecules
Complement System	10.6	2.23607	0.273	C4A/C4B,ITGB2,C3,ITGAM,C1QA,C1QC,C1QB,C3AR1,ITGAX
Dendritic Cell Maturation	7.57	3	0.0822	B2M,TLR2,IL33,TYROBP,TNFRSF1A,FCGR2A,HLA-A,TREM2,MAPK3,FCER1G,IRF8,FCGR2B
Systemic Lupus Erythematosus Signaling	6.15	NaN	0.0679	PTPRC,IL33,PTPN6,CAMK4,FCGR2A,HLA-A,MAPK3,FCER1G,CD22,IGHM,FCGR2B
Granulocyte Adhesion and Diapedesis	5.51	NaN	0.0658	CSF3R,IL33,CXCL16,ITGB2,ITGAM,CCL3L3,TNFRSF1A,EZR,Ccl6,MSN
Communication between Innate and Adaptive Immune Cells	5.47	NaN	0.109	B2M,TLR2,IL33,CCL3L3,HLA-A,FCER1G,Tlr13
Caveolar-mediated Endocytosis Signaling	5.24	NaN	0.101	B2M,ITGB2,ITGAM,FLNC,HLA-A,ITGB5,ITGAX
Production of Nitric Oxide and Reactive Oxygen Species in Macrophages	5.12	3	0.0595	TLR2,PTPN6,LYZ,NCF1,TNFRSF1A,MAPK3,RHOU,CYBB,IRF8,APOD
Role of Pattern Recognition Receptors in Recognition of Bacteria and Viruses	4.66	2.44949	0.069	TLR2,CLEC7A,C3,MAPK3,C1QA,C1QC,C1QB,C3AR1
Acute Phase Response Signaling	4.53	2.44949	0.0573	C4A/C4B,IL33,C3,TF,TNFRSF1A,MAPK3,VWF,SERPINA3,A2M
phagosome formation	4.24	NaN	0.0714	TLR2,CLEC7A,FCGR2A,FCER1G,RHOU,Tlr13,FCGR2B
TREM1 Signaling	4.18	2.44949	0.087	TLR2,TYROBP,MAPK3,Tlr13,FCGR2B,ITGAX
LXR/RXR Activation	3.95	0.377964	0.0642	C4A/C4B,IL33,LYZ,C3,TF,TNFRSF1A,APOD
Antigen Presentation Pathway	3.91	NaN	0.154	B2M,HLA-A,CD74,TAP1
Agranulocyte Adhesion and Diapedesis	3.64	NaN	0.0494	IL33,CXCL16,ITGB2,CCL3L3,TNFRSF1A,EZR,Ccl6,MSN
B Cell Receptor Signaling	3.59	0.447214	0.0485	PTPRC,PTPN6,CAMK4,GAB1,FCGR2A,MAPK3,CD22,FCGR2B
Natural Killer Cell Signaling	3.49	NaN	0.0652	PTPN6,LAIR1,TYROBP,FCGR2A,MAPK3,FCER1G
ILK Signaling	3.45	1.13389	0.0462	NCK2,ITGB2,TNFRSF1A,FLNC,MAPK3,RHOU,VIM,ITGB5
Signaling by Rho Family GTPases	3.33	3	0.0398	SEPT4,MAPK3,EZR,RHOU,CYBB,VIM,GFAP,PIP4K2A,MSN
Atherosclerosis Signaling	3.06	NaN	0.0541	PLA2G16,IL33,ITGB2,LYZ,CSF1,APOD
MSP-RON Signaling Pathway	3.02	NaN	0.0909	TLR2,ITGB2,ITGAM,CSF1
Altered T Cell and B Cell Signaling in Rheumatoid Arthritis	3.01	NaN	0.0658	TLR2,IL33,CSF1,FCER1G,Tlr13
Cytotoxic T Lymphocyte-mediated Apoptosis of Target Cells	2.82	NaN	0.13	B2M,HLA-A,FCER1G
Virus Entry via Endocytic Pathways	2.81	NaN	0.0595	B2M,ITGB2,FLNC,HLA-A,ITGB5
IL-8 Signaling	2.69	2.64575	0.0395	ITGB2,ITGAM,MAPK3,RHOU,CYBB,ITGB5,ITGAX
Fcγ Receptor-mediated Phagocytosis in Macrophages and Monocytes	2.68	1.34164	0.0556	NCK2,NCF1,FCGR2A,MAPK3,EZR
Paxillin Signaling	2.56	NaN	0.0521	NCK2,ITGB2,ITGAM,ITGB5,ITGAX
Hematopoiesis from Pluripotent Stem Cells	2.48	NaN	0.1	CSF1,FCER1G,IGHM
Integrin Signaling	2.43	1.88982	0.0355	NCK2,ITGB2,ITGAM,MAPK3,RHOU,ITGB5,ITGAX
Graft-versus-Host Disease Signaling	2.37	NaN	0.0909	IL33,HLA-A,FCER1G
Calcium Transport I	2.37	NaN	0.2	ANXA5,ATP2B2
phagosome maturation	2.32	NaN	0.0459	B2M,HLA-A,LAMP1,CYBB,TAP1
FXR/RXR Activation	2.25	NaN	0.0442	C4A/C4B,IL33,C3,TF,APOD
IL-12 Signaling and Production in Macrophages	2.24	NaN	0.0439	TLR2,LYZ,MAPK3,IRF8,APOD
RhoA Signaling	2.19	2	0.0427	SEPT4,ANLN,EZR,PIP4K2A,MSN
Primary Immunodeficiency Signaling	2.19	NaN	0.0789	PTPRC,IGHM,TAP1
Allograft Rejection Signaling	2.16	NaN	0.0769	B2M,HLA-A,FCER1G
CTLA4 Signaling in Cytotoxic T Lymphocytes	2.15	NaN	0.0526	B2M,PTPN6,HLA-A,FCER1G
PI3K Signaling in B Lymphocytes	2.09	0.447214	0.0403	PTPRC,C3,CAMK4,MAPK3,FCGR2B
Glutamine Biosynthesis I	2	NaN	1	GLUL,
Methylthiopropionate Biosynthesis	2	NaN	1	ADI1,
Lipid Antigen Presentation by CD1	1.96	NaN	0.125	B2M,FCER1G
Leukocyte Extravasation Signaling	1.91	2.23607	0.0316	ITGB2,NCF1,ITGAM,EZR,CYBB,MSN
OX40 Signaling Pathway	1.91	NaN	0.0625	B2M,HLA-A,FCER1G
Semaphorin Signaling in Neurons	1.86	NaN	0.06	SEMA3A,MAPK3,RHOU
Germ Cell-Sertoli Cell Junction Signaling	1.76	NaN	0.0333	TNFRSF1A,MAPK3,RHOU,A2M,PLS1
Glioma Invasiveness Signaling	1.73	NaN	0.0536	MAPK3,RHOU,ITGB5
Glycine Degradation (Creatine Biosynthesis)	1.7	NaN	0.5	GATM,
Role of NFAT in Regulation of the Immune Response	1.68	1.34164	0.0318	CAMK4,FCGR2A,MAPK3,FCER1G,FCGR2B
Phospholipase C Signaling	1.67	1.34164	0.0279	CAMK4,FCGR2A,MAPK3,FCER1G,RHOU,FCGR2B
fMLP Signaling in Neutrophils	1.67	1	0.0381	NCF1,CAMK4,MAPK3,CYBB
CD28 Signaling in T Helper Cells	1.66	NaN	0.0377	PTPRC,PTPN6,CAMK4,FCER1G
Role of Macrophages, Fibroblasts and Endothelial Cells in Rheumatoid Arthritis	1.62	NaN	0.0247	TLR2,IL33,CAMK4,TNFRSF1A,CSF1,MAPK3,Tlr13
B Cell Development	1.62	NaN	0.0833	PTPRC,IGHM
IL-6 Signaling	1.57	2	0.0354	IL33,TNFRSF1A,MAPK3,A2M
14-3-3-mediated Signaling	1.56	NaN	0.0351	TNFRSF1A,MAPK3,VIM,GFAP
IL-10 Signaling	1.56	NaN	0.0462	IL33,FCGR2A,FCGR2B
Thyroid Hormone Biosynthesis	1.53	NaN	0.333	CTSD,
Growth Hormone Signaling	1.53	NaN	0.0448	PTPN6,MAPK3,A2M
Macropinocytosis Signaling	1.53	NaN	0.0448	ITGB2,CSF1,ITGB5
Clathrin-mediated Endocytosis Signaling	1.52	NaN	0.0289	ITGB2,LYZ,TF,ITGB5,APOD
Crosstalk between Dendritic Cells and Natural Killer Cells	1.51	NaN	0.0441	TYROBP,HLA-A,TREM2
Interferon Signaling	1.44	NaN	0.0667	IFITM3,TAP1
NF-κB Activation by Viruses	1.43	NaN	0.0411	ITGB2,MAPK3,ITGB5
Autoimmune Thyroid Disease Signaling	1.42	NaN	0.0645	HLA-A,FCER1G
IL-17A Signaling in Fibroblasts	1.42	NaN	0.0645	MAPK3,LCN2
MIF-mediated Glucocorticoid Regulation	1.42	NaN	0.0645	MAPK3,CD74
Ceramide Signaling	1.36	NaN	0.0385	CTSD,TNFRSF1A,MAPK3
Coagulation System	1.32	NaN	0.0571	VWF,A2M
Neuroprotective Role of THOP1 in Alzheimer's Disease	1.32	NaN	0.0571	HLA-A,SERPINA3
Ceramide Degradation	1.31	NaN	0.2	ACER2,

## Sheet: Upstream Regulators
Upstream Regulator	Exp Log Ratio	Molecule Type	Predicted Activation State	Activation z-score	Notes	Bias Term	Bias-corrected z-score	p-value of overlap	Target molecules in dataset	Mechanistic Network
IFNG		cytokine	Activated	4.428	bias	0.318	2.237	1.29e-22	A2M,B2M,Bst2,C1QA,C1QB,C1QC,C3,C4A/C4B,CAMK4,CCL3L3,Ccl6,CD63,CD74,CLEC7A,CSF1,CTSD,CTSS,CTSZ,CXCL16,CYBB,Defb1,FCER1G,FCGR2A,FCGR2B,FTH1,GBP2,GFAP,GLUL,HLA-A,IFI16,IFI30,IFITM3,IRF8,ITGAM,ITGB2,LAG3,LCN2,LGALS3,LGALS3BP,MARCKSL1,PLA2G16,PTN,PTPN6,SCUBE1,SEPT4,SLC11A1,SYNM,TAP1,TLR2,TNFRSF1A,TREM2,TYROBP	IFNG,IL10,IRF1,IRF8,NFKB1,NFKBIA,NFkB (complex),NR3C1,RELA,SPI1,STAT1,STAT3,STAT6,TNF
inosine		chemical - endogenous mammalian	Activated	3.344	bias	0.656		2.24e-21	A2M,ANXA5,C1QA,C1QB,C1QC,C3,C4A/C4B,CCL3L3,CD63,CD68,GFAP,IFITM3,LCP1,LGALS3BP,NPC2,VIM
lipopolysaccharide		chemical drug	Activated	4.655	bias	0.362	2.218	5.23e-18	ANXA5,C3,C3AR1,CCL3L3,CD22,CD74,CLEC7A,CRYAB,CSF1,CSF3R,CXCL16,CYBB,FCER1G,FCGR2B,FTH1,GAB1,GBP2,GFAP,HLA-A,IFI16,IGFBP5,IGHM,IGKC,IL33,IRF8,ITGAM,ITGAX,ITGB2,ITGB5,LCN2,LGALS3,LGALS3BP,LYZ,Marcks,MARCKSL1,MSN,NCF1,PCSK6,SCUBE1,SEMA3A,SEPT4,SERPINA3,SLC11A1,TAP1,TF,Tlr13,TLR2,TNFRSF1A,TREM2,TYROBP,VIM,VWF,XDH	CEBPB,CEBPD,IL1,IL1B,IL6,NFKB1,NFKBIA,NFkB (complex),NR3C1,RELA,SPI1,STAT1,STAT3,TNF,lipopolysaccharide
DYSF	0.229	other						5.58e-16	B2M,C1QB,Cd52,CD68,CD74,CTSS,EVI2A,FCGR2B,HLA-A,IFI16,LCP1,LGALS3,LYZ,MPEG1,SERPINA3
E. coli B4 lipopolysaccharide		chemical toxicant	Activated	3.961	bias	0.48	1.694	9.67e-16	C1QB,CCL3L3,Cd52,Defb1,FCER1G,GBP2,GPNMB,HLA-A,IFI16,IFITM3,IL33,LCN2,LCP1,NCF1,Oasl2,PDE3A,PTPN6,PTPRC,SLAMF9,TAP1,TF,TLR2,TNFRSF1A	CEBPB,CEBPD,E. coli B4 lipopolysaccharide,IL2,IL6,IRF3,IRF7,NFKB1,NFKBIA,NFkB (complex),STAT1,STAT3,TLR4
tretinoin		chemical - endogenous mammalian	Activated	4.204	bias	0.26	2.649	2.92e-15	A2M,ANXA5,APCDD1,APOD,B3GALT5,C1QA,C3,C3AR1,CA2,CAMKK2,CD63,CD68,CD74,CSF3R,CTSD,CTSS,CYBB,FCER1G,GFAP,HLA-A,IFI16,IGFBP5,IGHM,ITGAM,ITGAX,ITGB2,LGALS3BP,LSP1,Marcks,MARCKSL1,NCF1,NDRG1,NPC2,PLEKHB1,PROM1,PTPRC,S100B,SLC5A5,SOX4,TAP1,TF,TLR2,TNFRSF1A,TYROBP,VIM,VWF	AR,CEBPA,CEBPB,CEBPD,IL6,MYC,NFKBIA,NFkB (complex),NR3C1,SPI1,STAT1,STAT3,TGM2,TNF,TP53,tretinoin
TNF	1.081	cytokine	Activated	3.04	bias	0.251	1.374	1.5e-14	A2M,B2M,C3,C3AR1,CA2,CCL3L3,Ccl6,CRYAB,CSF1,CST7,CTSS,CTSZ,CXCL16,CYBB,FCER1G,FCGR2B,FTH1,GAB1,GBP2,GFAP,HEXB,HLA-A,IFI16,IGFBP5,IGKC,IL33,IRF8,ITGAM,ITGB2,LCN2,LGALS3,MARCKSL1,NCF1,PCSK6,PLA2G16,PTPRC,SCUBE1,SERPINA3,SLC11A1,SLC5A5,SOX4,TAP1,TF,TLR2,TMEM176B,TNFRSF1A,TREM2,VIM	CEBPB,CEBPD,IFNG,IL1B,IL6,IRF1,NFKB1,NFKBIA,NFkB (complex),RELA,STAT1,STAT3,TNF
SPI1	0.834	transcription regulator	Activated	2.961	bias	0.394	1.627	1.11e-13	C1QC,C3AR1,CD68,CSF1,CSF3R,CTSS,CYBB,FCER1G,FCGR2B,FTH1,ITGAM,ITGB2,LYZ,NCF1,PTPN6,PTPRC,TLR2,VIM	CEBPA,CEBPB,CEBPD,FOS,IL6,JUN,NFKBIA,NFkB (complex),NR3C1,SPI1,STAT1,STAT3,TNF,TP53,WT1
IL4	-0.227	cytokine	Activated	2.958	bias	0.451	0.814	1.19e-13	C3,CA2,CAPG,CCL3L3,Ccl6,CLEC7A,CSF1,CSF3R,CST7,CXCL16,FCER1G,FCGR2A,FCGR2B,GATM,GBP2,HCLS1,IFI16,IFI30,IL33,IRF8,ITGAX,ITGB2,LGALS3,LGALS3BP,LSP1,MAPK3,NDRG1,PMP22,SLAIN1,TLR2,TREM2,VIM	IL10,IL4,IL5,NFKBIA,NFkB (complex),NR3C1,SPI1,STAT1,STAT3,STAT6,TNF
IL6	-0.229	cytokine	Activated	3.185	bias	0.391	1.374	6.65e-13	A2M,C3,CCL3L3,CD68,CD74,CSF1,CSF3R,CYBB,GBP2,GFAP,HLA-A,IFI16,IFITM3,IGFBP5,IGHM,ITGAM,ITGB5,LAG3,LCN2,LY86,LYZ,PROM1,PTPRC,SERPINA3,TAP1,TF,TLR2,TNFRSF1A,VIM	AR,CEBPA,CEBPB,IL6,MYC,NFKB1,NFKBIA,NFkB (complex),NR3C1,RELA,SPI1,STAT1,STAT3,STAT6,TNF,TP53
TGFB1	-0.007	growth factor		1.616	bias	0.26	0.061	1.03e-12	ADI1,B2M,C1QA,C1QB,C1QC,C3AR1,CCL3L3,CD68,CSF1,CSRP1,CTSD,CTSS,CYBB,FCER1G,FTH1,GATM,GBP2,GFAP,HEXB,IFI16,IFI30,IGFBP5,IGHM,IL33,ITGAM,ITGAX,ITGB2,ITGB5,LCN2,LGALS3,MAPK3,MSN,NCF1,PROM1,PTPN6,PTPRC,RHOU,S100A6,SEMA3A,SERPINA3,SLC5A5,SOX4,TLR2,VIM,VWF,XDH	CEBPB,CEBPD,EGFR,ESR1,FOS,HTT,IL6,JUN,NFKBIA,NFkB (complex),NR3C1,SP1,SPI1,STAT1,STAT3,TGFB1,TNF,TP53,WT1
dexamethasone		chemical drug		1.916		0.15	0.993	3.87e-12	APOD,B2M,C1QB,C3,C3AR1,CA2,CCL3L3,CD74,CLEC7A,CRYAB,CSF1,CTSD,CYBB,DMP1,EZR,FCGR2B,FTH1,GAB1,GBP2,GLUL,HLA-A,IFITM3,IGFBP5,IGHM,IL33,ITGAM,ITGB5,LAG3,LAPTM5,LCN2,LGALS3,LGALS3BP,LSP1,MAPK3,NREP,PCSK6,PDE3A,PLA2G16,PTN,PTPN6,SERPINA3,SLC5A5,TF,TLR2,TMEM176B	CEBPB,CEBPD,IL1A,IL6,NFKB1,NFKBIA,NFkB (complex),NR3C1,RELA,SPI1,STAT1,STAT3,TNF,dexamethasone
beta-estradiol		chemical - endogenous mammalian		-0.108	bias	0.277	-1.813	9.97e-12	A2M,ACER2,APCDD1,APOD,ATP2B2,C3,C4A/C4B,CA2,CAMK4,CD74,CSF3R,CTSD,CYBB,FCGR2A,FCGR2B,FMO2,GAB1,GBP2,GFAP,HLA-A,IFI30,IGFBP5,ITGB2,KLK6,LAPTM5,LCN2,LGALS3,LYZ,MPEG1,NDRG1,PMP22,PROM1,PSAT1,PTPN6,PVALB,S100A6,SEMA3A,SEPT4,SERPINA3,SLC5A5,SOX4,TF,TLR2,TNFRSF1A,VIM,VWF	APP,AR,CEBPB,CEBPD,ESR1,ESR2,IL6,MYC,NFKBIA,NFkB (complex),NOTCH1,PGR,STAT1,STAT3,TP53,beta-estradiol,progesterone
Ifnar		group	Activated	3.391	bias	0.678		1.33e-11	B2M,Bst2,C3,CD74,FCER1G,GBP2,HLA-A,IFI16,IFITM3,IRF8,TAP1,TLR2	IFNG,IL1B,IRF1,IRF3,Ifnar,NFKBIA,NFkB (complex),RELA,STAT1,STAT3,STAT6,poly rI:rC-RNA
IL1B	0.755	cytokine	Activated	2.644	bias	0.336	1.076	3.59e-11	A2M,B2M,C3,CD74,CRYAB,CSF1,CTSS,CTSZ,CYBB,FCGR2B,GBP2,HEXB,HLA-A,IFI16,IGFBP5,IL33,ITGAM,LCN2,LCP1,MARCKSL1,PCSK6,S100A6,S100B,SCUBE1,SEMA3A,SERPINA3,TLR2,TMEM176B,TREM2,VIM	CHUK,IKBKG,IL1B,NFKB1,NFKBIA,NFkB (complex),NR3C1,RELA,SPI1,STAT1,STAT3,TNF
IGF1	-0.521	growth factor	Activated	2.337	bias	0.425	0.537	4.15e-11	A2M,C1QA,C4A/C4B,CCL3L3,CSF1,CTSD,CYBB,GFAP,IFITM3,IGFBP5,ITGB5,LAMP1,LCN2,MAPK3,PDE3A,PTPRC,S100B,SLC5A5,TAP1,TF,VIM	APP,AR,Ap1,CDKN2A,CEBPB,CEBPD,IGF1,IL6,NFKB1,NFKBIA,NFkB (complex),NOTCH1,Nr1h,RELA,STAT1,STAT3
TCF7L2	0.042	transcription regulator	Activated	4.359	bias	0.66		1.07e-10	ADIPOR2,ANLN,APOD,ASPA,CSRP1,EVI2A,FTH1,GAB1,GLUL,LAMP1,MYRF,NPC1,NPC2,PIP4K2A,PLEKHB1,PLEKHH1,RNF13,SLC44A1,TMEM63A
SMARCA4	0.032	transcription regulator	Activated	3.199	bias	0.686		1.13e-10	A2M,CD63,CD74,CSF1,CTSS,FCGR2A,FMO2,HCLS1,HEXB,IFI16,IFI30,IFITM3,IGFBP5,LGALS3,MYRF,NPC2,PLS1,S100A6,SKAP2,SLAMF9,SLC11A1,TAP1,TLR2,TREM2
Interferon alpha		group	Activated	3.579	bias	0.488	1.598	1.06e-09	ANXA5,B2M,Bst2,C3,C3AR1,FCGR2B,GBP2,HLA-A,IFI16,Ifi27,IFITM3,IRF8,ITGAM,SEPT4,TAP1,TLR2,ZC3HAV1	IFNG,IL27,IRF1,IRF3,IRF7,Interferon alpha,JUN,NFKBIA,NFkB (complex),STAT1,STAT3,STAT6,TNFSF10
NCSTN	-0.142	peptidase	Inhibited	-2.121	bias	-0.409	-0.963	1.22e-09	CD68,CD84,FCER1G,FCGR2A,FCGR2B,IRF8,NCF1,VIM	NCSTN,NOTCH1
IL3		cytokine	Activated	2.36	bias	0.556		1.24e-09	C1QA,CAMKK2,Ccl6,CD63,CSF1,FCGR2A,FCGR2B,HLA-A,IL33,ITGAM,ITGAX,LCN2,LY9,MAN2B1,NCF1,SERPINA3,SOX4,TLR2	IL10,IL3,NFKBIA,NFkB (complex),OSM,STAT1
STAT1	0.363	transcription regulator	Activated	2.177	bias	0.519		1.29e-09	A2M,B2M,C3,CCL3L3,CSF3R,FCER1G,FCGR2B,GBP2,IFI16,IFITM3,IRF8,ITGAX,LCN2,PTN,SERPINA3,TAP1	AR,CEBPA,CIITA,IFNG,IRF1,Ifn,MYC,NFKB1,NFKBIA,NFkB (complex),NR3C1,RELA,STAT1,STAT3,TP53
genistein		chemical drug	Activated	3.456	bias	0.251	2.365	1.72e-09	A2M,ARSG,C3,CD68,CD74,CTSD,EVI2A,FCGR2B,HEXB,HLA-A,ITGB2,LAMP1,LAPTM5,LY86,MAN2B1,NPC1,NPC2,PTPN6,SLC11A1
poly rI:rC-RNA		biologic drug	Activated	3.282	bias	0.534		2.07e-09	B2M,Bst2,C3,CCL3L3,CD74,CLEC7A,EZR,FCGR2B,GBP2,HLA-A,IFI16,ITGAM,ITGAX,LYZ,Oasl2,SLC5A5,TAP1,TLR2,VIM	CEBPB,CEBPD,IL6,IRF1,IRF3,IRF7,Interferon alpha,NFKB1,NFKBIA,NFkB (complex),RELA,STAT1,STAT3,STAT6,poly rI:rC-RNA
CSF3		cytokine	Activated	2.575	bias	0.251	1.801	2.38e-09	C3AR1,CAPG,CCL3L3,CSF3R,CTSD,CYBB,GFAP,ITGAM,ITGB2,LCN2,LYZ,TLR2,TNFRSF1A	CEBPB,CEBPD,CSF3,CSF3R,EGR1,IL6,NFKB1,NFKBIA,NFkB (complex),NR3C1,P38 MAPK,RELA,STAT1,STAT3,TNFRSF1A,ZFP36
STAT3	0.201	transcription regulator	Activated	2.802	bias	0.305	1.659	2.89e-09	A2M,CCL3L3,CD74,FCER1G,GBP2,GFAP,HLA-A,IFI16,IFI30,IFITM3,IGFBP5,ITGAM,ITGB2,LYZ,NDRG1,PROM1,PTN,PTPN6,SERPINA3,TAP1,VIM	CEBPB,CEBPD,IFNG,IL6,IRF1,JUN,NFKBIA,NFkB (complex),NR3C1,PGR,RELA,SP1,SPI1,STAT1,STAT3,STAT6,TNF,TP53,WT1
Collagen(s)		complex		1	bias	0.251	0.497	3.09e-09	C3,C3AR1,C4A/C4B,CD63,CD68,ITGAM,LAMP1,PSAT1
PPP3CA	-0.101	phosphatase						5.79e-09	C3,CA2,CRYAB,CSRP1,GFAP,PMP22,S100B,TF,VIM
MAPK1	-0.094	kinase		-1.408		-0.003	-1.398	7.43e-09	CCL3L3,CD84,DMP1,ENDOD1,FLNC,GBP2,IFI16,IFITM3,LAG3,LGALS3,LGALS3BP,MAPK3,MYRF,PARP12,TAP1,VIM,ZC3HAV1	FOS,JUN,MAPK1,SPI1,TP53,WT1
17-alpha-ethinylestradiol		chemical drug	Activated	2.111	bias	0.261	1.246	7.51e-09	C1QB,C1QC,C3,CCL3L3,CD68,CD74,CTSS,IFI16,IFI30,LCN2,LY86,SLC11A1	17-alpha-ethinylestradiol,CEBPB,CEBPD,IFNG,IL6,IRF1,NFKBIA,NFkB (complex),STAT1,STAT3
JAK2	-0.022	kinase		1.98	bias	0.606		7.69e-09	ACER2,CST7,CYBB,FCGR2B,GBP2,GFAP,LCN2,Neat1,SLAMF9,SLC11A1,TAP1	JAK2,NFKB1,NFKBIA,NFkB (complex),RELA,STAT1,STAT3
HRAS	-0.054	enzyme	Activated	2.412	bias	0.251	1.805	7.83e-09	A2M,B2M,C1QC,CAPG,CSF1,CSRP1,CTSS,CTSZ,Ifi27,IFI30,IGFBP5,IGKC,ITGAM,ITGB5,LSP1,LYZ,MAPK3,SERPINA3,SLC5A5,SOX4,TAP1,VIM	AR,CDKN2A,CEBPB,CEBPD,HRAS,IL6,JUN,MYC,NFKB1,NFKBIA,NFkB (complex),PGR,RELA,SP1,STAT1,STAT3,TP53,WT1
MGEA5	-0.047	enzyme		0.471		-0.05	0.683	9.61e-09	APOBEC1,C1QA,C1QB,C3AR1,CCL3L3,Ccl6,CD68,CXCL16,GALNT6,GLUL,IGFBP5,IGFBPL1,ITGB5,PLA2G16,PROM1,S100A6,SLAMF9,VIM
APOE	0.323	transporter	Inhibited	-3.3	bias	-0.417	-1.923	9.75e-09	APOD,CCL3L3,CD68,CSF1,CTSD,CTSS,CYBB,FCGR2B,ITGAM,ITGAX,LCN2,NCF1,SERPINA3,TNFRSF1A	APOE,APP,CEBPB,CEBPD,IL10,IL6,NFKBIA,NFkB (complex),NOTCH1,NR3C1,SPI1,STAT1,STAT3,TNF,TNFRSF1A
CSF2	0.383	cytokine	Activated	3.165	bias	0.583		1.03e-08	ANLN,C3,C4A/C4B,CCL3L3,CD63,CD74,CLEC7A,CSF1,CYBB,FCGR2B,IFITM3,ITGAM,ITGAX,ITGB5,LCP1,LY9,PMP22,TLR2,TNFRSF1A	CEBPB,CEBPD,CSF2,IFNG,IL6,IRF1,NFKB1,NFKBIA,NFkB (complex),NR3C1,P38 MAPK,RELA,STAT1,STAT3,ZFP36,zymosan
aldesleukin		biologic drug	Activated	2.646	bias	0.754		1.18e-08	B2M,FCGR2A,FCGR2B,GLUL,IFI30,IGKC,TAP1
hydroxypropyl-beta-cyclodextrin		chemical drug	Inhibited	-2.414	bias	-0.251	-1.807	1.26e-08	CCL3L3,CD68,CTSD,ITGAX,NPC1,NPC2
IL10	3.616	cytokine		0.502		0.1	0.137	1.48e-08	CCL3L3,Ccl6,CD68,CLEC7A,CSF1,CTSS,CTSZ,FCER1G,FCGR2A,FCGR2B,IL33,LAG3,S100B,TAP1,TLR2,TNFRSF1A	Ap1,CREBBP,CSF1,IFNG,IL10,IL13,IL4,IRF1,Immunoglobulin,NFKBIA,NFkB (complex),SPI1,STAT1,STAT3,STAT6
Ifn		group	Activated	2.961	bias	0.536		1.61e-08	B2M,HLA-A,IFI16,IFITM3,IL33,IRF8,LCN2,TAP1,TLR2,XDH	CIITA,IFNAR1,Ifn,JAK1,NFKBIA,NFkB (complex),STAT1,STAT3,STAT6
HRG		other	Activated	2.449	bias	0.754		1.83e-08	C1QA,C1QB,C1QC,Ccl6,CD74,ITGAX
Cdc42	-0.079	enzyme		1.134		0.151	0.735	1.91e-08	CSF1,CTSD,CTSS,CTSZ,GFAP,LAMP1,NPC2
IgG		complex		-0.095	bias	-0.359	1.123	2.47e-08	B2M,C3,CSF1,EZR,FCGR2A,FCGR2B,GFAP,IFITM3,KLK6,LCN2,LGALS3,LY9	APP,CEBPB,IFNG,IRF1,IgG,NFKBIA,NFkB (complex),NOTCH1,STAT1,STAT3,TLR4
TRIM24	-0.11	transcription regulator	Inhibited	-2.53	bias	-0.736		3.34e-08	Bst2,CA2,CSRP1,GBP2,GLUL,LGALS3,LGALS3BP,PARP12,TAP1,TLR2
FES	0.23	kinase						4.18e-08	CSF1,CSF3R,ITGAM,ITGAX	FES,JUN,SPI1
BIRC5	0.815	other						4.61e-08	C1QC,Cd52,CD74,FCGR2B,IGHM,LYZ,VIM,VWF
MYC	-0.36	transcription regulator	Inhibited	-2.701	bias	0.31	-4.149	5.37e-08	ANXA5,APCDD1,Ccl6,CRYAB,CTSD,FTH1,GBP2,GLUL,HLA-A,IFI16,ITGAM,ITGAX,KLK6,LAMP1,LYZ,MAPK3,MSN,NDRG1,Oasl2,PMP22,PROM1,PSAT1,PTN,PTPRC,S100A6,SLC11A1,TF,VIM	MYC,SP1,TP53
Hbb-b2		other	Activated	2.236	bias	0.754		6.84e-08	C1QA,CD74,CLEC7A,FTH1,LY86,TF,TLR2
daidzein		chemical drug		1.667		0.206	1.05	6.89e-08	A2M,EVI2A,FCGR2B,GFAP,HLA-A,ITGB2,LAPTM5,LY86,PTPN6	CEBPB,ESR2,FOXA2,NFkB (complex),STAT3,beta-estradiol,daidzein
vancomycin		biologic drug	Activated	2.241	bias	0.449	0.914	6.89e-08	A2M,C3,C4A/C4B,FCGR2A,FMO2,GPNMB,LCN2,LGALS3,VIM
Hbb-b1		transporter	Activated	2.236	bias	0.617		1.19e-07	C1QA,CD74,CLEC7A,FTH1,LY86,TF,TLR2
NPC1	0.288	transporter		-1.969	bias	-0.352	-1.276	1.19e-07	CCL3L3,CD68,CTSD,ITGAX,LGALS3,NPC1,NPC2	APP,NFKBIA,NFkB (complex),NOTCH1,NPC1
NFkB (complex)		complex	Activated	3.536	bias	0.673		1.32e-07	A2M,C3,CCL3L3,CD74,CSF1,CST7,CYBB,FTH1,GBP2,GFAP,HLA-A,IGKC,ITGAM,LCN2,LSP1,SERPINA3,TAP1,TLR2,TNFRSF1A,VIM	AR,CEBPA,CEBPB,CEBPD,IL1B,IL6,MYC,NFKB1,NFKBIA,NFkB (complex),NR3C1,RELA,SPI1,STAT1,STAT3,TNF,TP53
IRF8	1.152	transcription regulator		1.175	bias	0.433	0.049	1.33e-07	B2M,CD74,CSF3R,CTSS,CXCL16,CYBB,IRF8,ITGAM,LSP1,TYROBP	IFNG,IRF1,IRF8,NFKBIA,NFkB (complex),STAT1,STAT3
TSC2	-0.004	other	Inhibited	-3	bias	-0.339	-1.982	1.96e-07	A2M,CRYAB,GFAP,GPNMB,IFITM3,LGALS3,PVALB,S100A6,TMEM176B
2-bromoethylamine		chemical reagent	Activated	2.63	bias	0.651		1.98e-07	A2M,C4A/C4B,FCGR2A,GPNMB,LCN2,LGALS3,VIM
IL5	-0.188	cytokine	Activated	3.662	bias	0.713		2.01e-07	A2M,CD63,CSF3R,FCGR2B,GBP2,IFI30,IGHM,ITGAM,NDRG1,PMP22,PSAT1,S100A6,SLAIN1,VIM	AR,IL5,MYC,STAT1,STAT3,TP53
TP73	-0.234	transcription regulator		-1.261	bias	0.258	-2.245	3.26e-07	C3,Ccl6,CLEC7A,CRYAB,CTSD,GPNMB,IGFBP5,ITGAX,LCP1,LYZ,PMP22,SERPINA3,TAP1,TNFRSF1A,TREM2
IL27	-0.002	cytokine		1.857	bias	0.316	0.919	4.12e-07	B2M,CD63,CD74,GBP2,HLA-A,ITGAM,LAG3,TAP1,VIM	AR,CEBPB,CEBPD,IFNG,IL1B,IL27,IL6,IRF1,MYC,NFKBIA,NFkB (complex),RELA,STAT1,STAT3,TP53
IRF7	0.505	transcription regulator	Activated	3.123	bias	0.754		4.66e-07	IFI16,IFITM3,IL33,IRF8,ITGAM,ITGAX,Oasl2,PARP12,TAP1,ZC3HAV1	IFNA2,IRF1,IRF3,IRF7,Interferon alpha,NFKBIA,NFkB (complex),STAT1,STAT3
progesterone		chemical - endogenous mammalian	Activated	2.014		0.23	1.116	4.73e-07	APOD,C3,CA2,CRYAB,CSF1,CSF3R,EZR,FTH1,GFAP,IGFBP5,LCN2,LGALS3,MYO1D,NDRG1,NPC1,PMP22,S100A6,TNFRSF1A,VIM,XDH	AR,Ap1,CEBPA,CEBPB,IL1A,NFKB1,NFKBIA,NFkB (complex),Nr1h,PGR,RELA,STAT1,STAT3,progesterone
Immunoglobulin		complex		-0.666		-0.012	-0.626	4.9e-07	C3AR1,CSF1,CTSZ,FCER1G,FCGR2A,GFAP,IFI30,IL33,ITGAX,LAG3,SLC11A1,TLR2	CREBBP,IFNG,IL10,IL2,IL4,IRF1,Immunoglobulin,NFKB1,NFKBIA,NFkB (complex),NR3C1,SPI1,STAT1,STAT3,STAT6,TNF
TYROBP	1.065	transmembrane receptor		1.98	bias	0.686		5.49e-07	FCGR2B,ITGAM,ITGAX,NCKAP1L,TREM2,TYROBP
NOTCH1	-0.047	transcription regulator		-1.242		0.077	-1.493	5.76e-07	CD68,CD84,FCER1G,FCGR2A,FCGR2B,GFAP,IFI16,IRF8,ITGAM,NCF1,RHOU,SLC5A5
hexachlorobenzene		chemical toxicant	Activated	2.621	bias	0.667		6.47e-07	A2M,C4A/C4B,FCGR2A,GPNMB,LCN2,LGALS3,VIM
phenylbutazone		chemical drug	Activated	2.646	bias	0.555		7.39e-07	A2M,C4A/C4B,FCGR2A,GPNMB,LCN2,LGALS3,VIM
PRL	5.295	cytokine	Activated	2.873	bias	0.476	1.215	7.48e-07	A2M,ANXA5,B2M,CTSD,CTSS,GPNMB,IGFBP5,Marcks,MSN,PARP12,SERPINA3,VIM,XDH
staurosporine		chemical - kinase inhibitor		-1.237		-0.115	-0.96	7.48e-07	ANXA5,CA2,Ccl6,CSF3R,FCGR2A,IGFBP5,ITGB2,NCF1,SERPINA3
APP	0.082	other	Activated	2.794	bias	0.272	1.725	8.21e-07	ATP2B2,C3,C4A/C4B,CCL3L3,CD68,CD74,CSF1,CTSD,CYBB,FCGR2A,FCGR2B,GAB1,GBP2,GFAP,HAVCR2,IFI16,IGFBP5,ITGAM,LGALS3,NCF1,PTPRC,PVALB,S100B,TLR2	APP,CEBPB,CEBPD,IL1B,IL6,NFKB1,NFKBIA,NFkB (complex),NOTCH1,NR3C1,RELA,SPI1,STAT1,STAT3,TNF
indomethacin		chemical drug	Activated	2.887		0.235	2.074	8.75e-07	A2M,C4A/C4B,CCL3L3,CTSD,FCGR2A,GPNMB,IFITM3,ITGAM,LCN2,LGALS3,PROM1,VIM	APP,AR,CDKN2A,CEBPB,CEBPD,EGF,ESR1,IGF1,IL6,NFKBIA,NFkB (complex),NOTCH1,SP1,STAT1,STAT3,TP53,indomethacin
lomustine		chemical drug	Activated	2.646	bias	0.644		9.57e-07	A2M,C4A/C4B,FCGR2A,GPNMB,LCN2,LGALS3,VIM
TP53	-0.14	transcription regulator	Activated	2.882		0.156	2.096	1.05e-06	A2M,ANLN,APOBEC1,C1QC,CCL3L3,CRYAB,CSF1,CSF3R,CSRP1,CTSD,EZR,GATM,GLUL,IFI16,IFI30,IGFBP5,IRF8,ITGB5,LGALS3,LSP1,LYZ,MAPK3,NCF1,NCK2,NDRG1,PLA2G16,PROM1,PTPN6,S100B,SERPINA3,TAP1,VIM	AR,CEBPB,CEBPD,FOS,IL6,JUN,MYC,NFkB (complex),PGR,SPI1,STAT1,STAT3,TP53,WT1
gentamicin C		chemical drug	Activated	2.646	bias	0.646		1.09e-06	A2M,C4A/C4B,FCGR2A,GPNMB,LCN2,LGALS3,VIM
CTNNB1	0.008	transcription regulator		1.373	bias	0.601		1.09e-06	APCDD1,APOD,Cd52,CTSZ,FCER1G,GFAP,GLUL,IGFBP5,IGHM,IRF8,ITGB2,LGALS3,LSP1,MAN2B1,MPEG1,PCSK6,PMP22,SERPINA3,SOX4,SYNM,VIM	CTNNB1,TCF
IFNA2		cytokine	Activated	3.113	bias	0.617		1.16e-06	B2M,GBP2,HLA-A,IFI16,IFITM3,LGALS3BP,MYRF,PARP12,TAP1,TNFRSF1A,ZC3HAV1	AR,IFNA2,IFNAR1,JUN,MAPK1,MYC,NFKBIA,NFkB (complex),STAT1,STAT3,STAT6,TP53
doxorubicin		chemical drug	Activated	3.809	bias	0.261	2.815	1.22e-06	A2M,C4A/C4B,CA2,CTSD,CYBB,FTH1,GPNMB,LCN2,LGALS3,LGALS3BP,NDRG1,PDE3A,TAP1,TNFRSF1A,VIM	ERBB2,NFKB1,NFKBIA,NFkB (complex),RELA,STAT1,STAT3,doxorubicin
triamterene		chemical drug	Activated	2.646	bias	0.679		1.75e-06	A2M,C4A/C4B,FCGR2A,GPNMB,LCN2,LGALS3,VIM
cardiotoxin		chemical - other	Activated	2.828	bias	0.754		1.77e-06	B2M,CCL3L3,Ccl6,CSF3R,EZR,ITGB2,ITGB5,LY86,PTN,PTPRC
fenamic acid		chemical reagent	Activated	2.646	bias	0.633		2.19e-06	A2M,C4A/C4B,FCGR2A,GPNMB,LCN2,LGALS3,VIM
Il3		cytokine						2.72e-06	CD68,CSF1,CSF3R,ITGAM,LCN2,LYZ,TNFRSF1A	CEBPA,Il3,NFKB1,NFKBIA,NFkB (complex),PTPN11,RELA,SPI1,STAT1,STAT3
C5	0.321	cytokine		1.434	bias	0.326	0.53	3.85e-06	CCL3L3,CD63,CSF1,CYBB,FCGR2A,FCGR2B,ITGAM,ITGB2	Ap1,C5,CEBPA,CEBPB,CEBPD,CSF2,CSF3,IFNG,IL13,IRF1,NFKBIA,NFkB (complex),NR3C1,P38 MAPK,STAT1,STAT3,STAT6,ZFP36
rosiglitazone		chemical drug		0.985	bias	0.293	-0.096	3.91e-06	ADIPOR2,C1QA,C1QB,C1QC,C3,C4A/C4B,CCL3L3,CD68,CLEC7A,CSF1,GBP2,IGFBP5,ITGAM,LCN2,NCK2	APP,CEBPB,CEBPD,CHUK,IFNG,IL6,IRF1,NFKB1,NFKBIA,NFkB (complex),NOTCH1,STAT1,STAT3,rosiglitazone
AGN194204		chemical drug	Activated	2.53	bias	0.667		4.23e-06	CCL3L3,CSRP1,GBP2,IFITM3,IGHM,ITGB2,ITM2A,LAMP1,NPC2,TAP1
IFNAR1	0.05	transmembrane receptor	Activated	2.213	bias	0.419	1.286	4.5e-06	B2M,CCL3L3,CSF1,HLA-A,IFI16,Oasl2,PARP12,TLR2	CEBPB,CEBPD,IFNAR1,IL1B,IL6,IRF1,IRF3,IRF7,Interferon alpha,JAK1,NFKB1,NFKBIA,NFkB (complex),RELA,STAT1,STAT3
FCGR1A	0.269	transmembrane receptor						5.62e-06	CSF1,ITGAM,ITGB2,LSP1	CEBPD,FCGR1A,IL1,NFKBIA,NFkB (complex)
carboplatin		chemical drug		0.816	bias	0.419	-0.21	5.77e-06	A2M,FCGR2A,GPNMB,LCN2,LGALS3,VIM
allopurinol		chemical drug	Activated	2.646	bias	0.506		6.64e-06	A2M,C4A/C4B,FCGR2A,GPNMB,LCN2,LGALS3,VIM
methylprednisolone		chemical drug		0.22		0.162	-0.344	6.66e-06	A2M,ASPA,B2M,C1QB,CD74,CTSS,CYBB,FCGR2A,GATM,GBP2,ITGB5,PLA2G16,PSAT1,PTPRC,SERPINA3,TLR2,VIM	CEBPB,CEBPD,IL6,NFkB (complex),STAT1,STAT3,methylprednisolone
HOXA10		transcription regulator	Inhibited	-2.534		-0.236	-1.795	7.18e-06	CSF3R,CYBB,FCER1G,IGFBP5,LCN2,LYZ,MSN,PROM1,S100B,XDH
KITLG	-0.095	growth factor	Activated	2	bias	0.626		7.33e-06	B2M,CA2,CCL3L3,CD68,CSF1,CSF3R,FTH1,GFAP,IGHM,LAPTM5,TNFRSF1A	CEBPB,CEBPD,IL6,KITLG,NFKB1,NFKBIA,NFkB (complex),PTPN11,RELA,SPI1,STAT1,STAT3
CFB	-1.258	peptidase	Activated	2	bias	0.646		7.81e-06	C3,C3AR1,C4A/C4B,ITGAM
CEBPB	0.047	transcription regulator	Activated	2.534	bias	0.485	0.912	8.06e-06	APCDD1,C3,CCL3L3,CSF3R,GFAP,HLA-A,IFITM3,IGKC,LCN2,TF,TMEM176B,TNFRSF1A,VIM,XDH	CEBPA,CEBPB,CEBPD,IL6,NFKB1,NFKBIA,NFkB (complex),RELA,SPI1,STAT1,STAT3
SOX4	-0.714	transcription regulator		1.234	bias	0.466	-0.227	8.36e-06	CD74,EVI2A,FCER1G,IFI30,IGKC,LYZ,MARCKSL1,NREP,TMEM176B,VIM
IntegrinÎ±		group						8.74e-06	ITGAM,ITGB2,TLR2
pirinixic acid		chemical toxicant	Activated	2.056	bias	0.487	0.47	9.55e-06	ADIPOR2,C3,CD63,FCER1G,GLUL,IFITM3,IRF8,ITGAM,ITGB5,LCN2,LGALS3,NPC1,NPC2,PLEKHB1,PTPRC
mifepristone		chemical drug		-1.772		-0.152	-1.247	1.03e-05	C1QB,C3,CA2,CD74,CTSD,CYBB,FCGR2B,FTH1,ITGAM,NDRG1,PTN,S100A6	AR,CEBPB,ERK1/2,ESR1,ESR2,NFKB1,NFKBIA,NFkB (complex),NKX2-1,PGR,RELA,dexamethasone,mifepristone,progesterone
PSEN2	0.206	peptidase	Inhibited	-2.6		-0.061	-2.441	1.13e-05	C1QA,C1QB,C3AR1,CD74,CTSS,CTSZ,GFAP
KRAS	-0.022	enzyme		0.377		0.024	0.291	1.36e-05	B2M,CD74,CRYAB,FTH1,GFAP,GLUL,IFITM3,ITM2A,LAMP1,NPC1,SERPINA3,TAP1,VIM	AR,EGFR,ESR1,HTT,KRAS,MYC,NFKB1,NFKBIA,NFkB (complex),RELA,SP1,STAT1,STAT3,TP53
androgen		chemical drug		0		-0.036	0.072	1.39e-05	ADI1,APOD,C4A/C4B,CA2,CTSZ,IGFBP5,ITGAM,PTPRC,SOX4
BID	-0.153	other	Activated	2	bias	0.754		1.4e-05	C3AR1,CTSD,CTSS,ITGAX
ibuprofen		chemical drug						1.52e-05	CYBB,GFAP,ITGAM,PTPRC,SERPINA3	APP,NFKB1,NFKBIA,NFkB (complex),NOTCH1,RELA,STAT1,STAT3,ibuprofen
cholesterol		chemical - endogenous mammalian	Activated	2.933		0.205	2.332	1.56e-05	C1QC,CD68,FCGR2B,ITGAM,ITGAX,LAPTM5,LGALS3,LYZ,MPEG1,PSAT1
phorbol myristate acetate		chemical drug	Activated	4.26	bias	0.369	2.567	1.6e-05	C3,CA2,CAPG,CCL3L3,CD68,CSF1,CTSD,CYBB,FCER1G,FTH1,IGFBP5,ITGAM,ITGAX,ITGB2,ITM2A,LCN2,LYZ,NCF1,PTPN6,PTPRC,SERPINA3,SLC11A1,TLR2,VIM	CEBPA,CEBPB,CEBPD,IL2,IL6,JUN,NFKB1,NFKBIA,NFkB (complex),NR3C1,SPI1,STAT1,STAT3,TGFB1,TNF,TP53,calcitriol,phorbol myristate acetate
RHO	0.07	g-protein coupled receptor		-1.633		0.123	-1.935	1.62e-05	B2M,C1QA,CD74,CTSS,HCLS1,S100A6
nitrofurantoin		chemical drug		0.513		0.091	0.244	1.63e-05	A2M,ANXA5,C3,C4A/C4B,CCL3L3,CTSS,GPNMB,LGALS3,MAPK3
NKX2-3		transcription regulator		-1.265		0.016	-1.315	1.63e-05	ANLN,CD68,CRYAB,CXCL16,GBP2,PARP12,PSAT1,SEMA3A,TAP1,ZC3HAV1
TGM2	0.238	enzyme	Activated	2.534	bias	0.332	1.493	1.63e-05	C3,CA2,CD74,FCER1G,ITGAM,ITGAX,LSP1,NPC2,TAP1,TYROBP	NFKB1,NFKBIA,NFkB (complex),RELA,STAT1,STAT3,TGM2
CEBPD		transcription regulator		1.658	bias	0.427	0.624	1.69e-05	C3,CCL3L3,CSF3R,GFAP,IGFBP5,ITGAM,ITGAX	CEBPB,CEBPD,IL6,NFkB (complex),RELA,STAT1,STAT3
IKBKG	-0.009	kinase	Activated	2.786	bias	0.579		1.69e-05	C3,CSF1,CTSZ,GBP2,HLA-A,IFI16,LCN2,TMEM176B	CEBPB,CEBPD,CHUK,IKBKB,IKBKG,IL6,NFKB1,NFKBIA,NFkB (complex),NR3C1,SPI1,STAT1,STAT3,TNF
CEBPA	0.396	transcription regulator		1.724		0.235	0.951	1.75e-05	A2M,APCDD1,C3,C3AR1,CA2,CSF1,CSF3R,ITGAM,ITGAX,ITGB5,LCN2,PCSK6,PTPRC,TNFRSF1A	CEBPA,JUN,SPI1
N-formyl-Met-Leu-Phe		chemical reagent						1.76e-05	ANLN,CAPG,ITGAM,ITGB2,MSN
IKBKB	-0.052	kinase	Activated	2.815	bias	0.506		1.77e-05	C3,CCL3L3,CSF1,CTSZ,GBP2,HLA-A,IFI16,ITGB5,LCN2,MYO1D,TMEM176B	CEBPB,CEBPD,CHUK,IKBKB,IKBKG,IL1B,IL6,NFKB1,NFKBIA,NFkB (complex),RELA,STAT1,STAT3
JUN	0.124	transcription regulator	Activated	2.317	bias	0.39	1.183	1.8e-05	A2M,C3AR1,CD68,CSF1,CXCL16,EZR,FLNC,FTH1,IFI16,ITGAM,LGALS3,MAPK3,PTPN6,VIM	FOS,JUN,NFKB1,NOTCH1,PGR,SP1,SPI1,STAT3,TGFB1,TP53,WT1
mir-21		microrna		-1.093	bias	-0.385	0.049	1.81e-05	CCL3L3,CSF3R,FCGR2A,GBP2,IFI16,IGHM,TAP1,TLR2,TREM2	CEBPB,CEBPD,CREBBP,IFNG,IL4,IL6,IRF1,NFKBIA,NFkB (complex),STAT1,STAT3,STAT6,mir-21
CSF1	0.462	cytokine	Activated	2.789	bias	0.52		1.91e-05	CD68,CSF1,FCER1G,FCGR2A,ITGAM,ITGB5,PTPRC,TLR2,TNFRSF1A	CEBPA,CEBPB,CEBPD,CSF1,IL10,IL2,IL6,Il3,JUN,NFKB1,NFKBIA,NFkB (complex),SPI1,STAT1,STAT3
curcumin		chemical drug		-0.263	bias	-0.265	0.643	1.91e-05	FTH1,GFAP,GLUL,IGFBP5,ITGAM,LSP1,MAPK3,MARCKSL1,PTN,TLR2,TNFRSF1A,VIM	AR,CEBPB,CEBPD,IL6,MYC,NFKB1,NFKBIA,NFkB (complex),NR3C1,P38 MAPK,RELA,SPI1,STAT1,STAT3,TNF,TP53,ZFP36,curcumin
thioacetamide		chemical toxicant		1.664	bias	0.642		1.92e-05	C4A/C4B,FCGR2A,GATM,GFAP,GPNMB,LCN2,LGALS3,LGALS3BP,PCSK6,PMP22,PROM1
IL13	0.383	cytokine		1.398	bias	0.326	0.291	1.95e-05	C3,C3AR1,CA2,CCL3L3,Ccl6,CLEC7A,CTSS,CYBB,EZR,FCGR2A,FCGR2B,GPNMB,TNFRSF1A	Ap1,ERK1/2,IL10,IL13,NFKBIA,NFkB (complex),NR3C1,RELA,SPI1,STAT1,STAT6,TNF
TLR3	0.161	transmembrane receptor	Activated	2.377	bias	0.696		2.04e-05	C3,CCL3L3,GBP2,IFI16,IL33,LCN2,Marcks,Oasl2,TNFRSF1A,ZC3HAV1	CHUK,IKBKB,IRF3,IRF7,NFKB1,NFKBIA,NFkB (complex),STAT1,STAT3,STAT6,TLR3
PD98059		chemical - kinase inhibitor	Inhibited	-3.052	bias	-0.463	-1.248	2.11e-05	C3,CA2,CCL3L3,CD74,FTH1,ITGAM,ITGAX,ITGB2,ITGB5,LAMP1,MAPK3,NPC1,PCSK6,TF,TLR2,VIM	AR,CDKN2A,CEBPB,CEBPD,CSF2,Fibrinogen,IL6,NFKB1,NFKBIA,NFkB (complex),PD98059,RELA,STAT1,STAT3
LCN2	4.133	transporter		1.698	bias	0.416	0.689	2.2e-05	ANLN,CAPG,CCL3L3,GFAP,MSN,VIM
LY294002		chemical - kinase inhibitor	Inhibited	-2.234	bias	-0.587		2.39e-05	ADIPOR2,ATP2B2,CD74,CXCL16,GFAP,HAVCR2,IGFBP5,IGHM,ITGAM,LCN2,NDRG1,PTN,SLC5A5,TLR2,VIM	APP,AR,CEBPB,CEBPD,IL6,JUN,LY294002,MYC,NFKB1,NFKBIA,NFkB (complex),NOTCH1,PRKCD,RELA,STAT1,STAT3,TP53
dihydrotestosterone		chemical - endogenous mammalian		1.417	bias	0.372	0.319	2.98e-05	APOD,B2M,C4A/C4B,CD63,CD74,CYBB,FTH1,GFAP,GLUL,HLA-A,IGFBP5,LYZ,NCF1,NDRG1,TF,VIM	AR,Ap1,CEBPB,CEBPD,ESR2,FOXA2,IL6,NFKB1,NFKBIA,NFkB (complex),Nr1h,PGR,RELA,STAT1,STAT3,beta-estradiol,dihydrotestosterone,progesterone
EEF1A2	-0.026	translation regulator						3.01e-05	CYBB,ITGB2,NCF1
ATN1	0.023	transcription regulator						3.09e-05	CAMK4,IFI16,IGFBP5,Marcks,MARCKSL1,NREP,PVALB,SOX4
TLR4	0.327	transmembrane receptor	Activated	2.538	bias	0.526		3.19e-05	C3,CCL3L3,FCGR2B,GBP2,GFAP,IFI16,IFITM3,IRF8,ITGAM,LCN2,TLR2,TREM2	APP,CEBPB,CEBPD,IL6,NFKBIA,NFkB (complex),NOTCH1,NR3C1,SPI1,STAT1,STAT3,STAT6,TLR4,TNF,lipopolysaccharide
GNA15	-0.12	enzyme						3.28e-05	C3,CRYAB,GBP2,GLUL,LGALS3,SERPINA3,XDH
IL1		group	Activated	3.192	bias	0.485	1.643	3.38e-05	C3,CLEC7A,CSF1,FTH1,GFAP,IL33,ITGAM,ITGB2,LYZ,TLR2,XDH	CEBPA,CEBPB,CEBPD,CSF3,IL1,IL6,JUN,NFKB1,NFKBIA,NFkB (complex),NR3C1,RELA,SPI1,STAT1,STAT3,TGFB1,TNF,TP53
IL10RA	0.379	transmembrane receptor	Inhibited	-2.331		0.035	-2.452	4.01e-05	C3,CA2,CSF3R,CST7,GBP2,HLA-A,IFI16,LCN2,PLA2G16,PMP22,TAP1,TLR2	IL10RA,NFKBIA,NFkB (complex),STAT1,STAT3,STAT6
IRF1	0.294	transcription regulator	Activated	2.639	bias	0.552		4.08e-05	B2M,CTSS,CXCL16,CYBB,GBP2,IFITM3,PLA2G16,TAP1	ERK1/2,IFNG,IRF1,IRF8,NFKBIA,NFkB (complex),NR3C1,RELA,STAT1,STAT3,STAT6
IRF3	-0.19	transcription regulator		1.51	bias	0.503		4.08e-05	B2M,CCL3L3,IFI16,IFITM3,Oasl2,PARP12,TAP1,VIM	CIITA,IFNA2,IRF1,IRF3,IRF7,Ifn,Interferon alpha,NFKBIA,NFkB (complex),STAT1,STAT3,STAT6
EDN1	0.59	cytokine		1.617	bias	0.584		4.99e-05	ANXA5,CYBB,EZR,ITGAM,MARCKSL1,MSN,NCF1,VIM,VWF
PTEN	-0.142	phosphatase		1.103		-0.023	1.179	5.3e-05	C3,CA2,CSRP1,CTSZ,HCLS1,HEXB,IFI30,IGFBP5,LGALS3,NDRG1,Neat1,PTN,PTPRC,SOX4
chrysotile asbestos		chemical toxicant	Activated	2	bias	0.754		5.37e-05	Ccl6,CTSS,CTSZ,ITGAX
CREBBP	0.013	transcription regulator	Activated	2	bias	0.465	1.07	5.39e-05	B2M,CA2,CAMK4,CAPG,CSF1,CST7,CYBB,EVI2A,LGALS3BP,NDRG1,PLEKHF1,SERPINA3,TLR2	CREBBP,EP300
simvastatin		chemical drug		-1.533		-0.156	-1.161	5.45e-05	CYBB,ITGB2,LCN2,NCF1,RHOU,S100A6,TLR2,VIM,VWF	CEBPA,CEBPB,CSF3,NFkB (complex),simvastatin
TNFRSF1A	0.638	transmembrane receptor		1.095	bias	0.353	0.193	5.95e-05	CCL3L3,CD68,GFAP,ITGAM,ITGB5,LCN2,TNFRSF1A	CEBPB,CEBPD,CSF2,IL6,JUN,NFKB1,NFKBIA,NFkB (complex),PRKCD,RELA,SPI1,STAT1,STAT3,TGFB1,TNFRSF1A,TP53
CDKN2A	2.33	transcription regulator		1.89		-0.066	2.064	6.13e-05	A2M,C3,CAPG,CCL3L3,Ccl6,IGFBP5,ITGB5,LAMP1,S100A6,TNFRSF1A,VIM	AR,Ap1,CDKN2A,CEBPB,CEBPD,IL6,NFKB1,NFKBIA,NFkB (complex),Nr1h,RELA,STAT1,STAT3
CAMP	2.686	other	Activated	2.39	bias	0.471	1.264	6.36e-05	CSF1,CSF3R,ITGAM,ITGAX,ITGB2,TLR2	CAMP,CEBPB,CEBPD,CREBBP,IL4,IL6,NFKBIA,NFkB (complex),NR3C1,P38 MAPK,SPI1,STAT1,STAT3,STAT6,ZFP36,lipopolysaccharide
AP3B1	0.009	transporter						7.13e-05	CD63,LAMP1,TNFRSF1A
IFNB1		cytokine	Activated	2.586	bias	0.336	1.716	7.41e-05	ANXA5,APOBEC1,Bst2,CRYAB,GBP2,HLA-A,IFI16,ITGAX,PARP12,Tlr13	IFNAR1,IFNB1,IRF1,IRF3,IRF7,Interferon alpha,NFKBIA,NFkB (complex),STAT1
CNOT7	-0.09	transcription regulator						7.69e-05	B2M,LGALS3BP,PARP12,TAP1
C3	3.27	peptidase		1.195	bias	0.368	0.384	7.91e-05	C3,CSF1,CXCL16,PTPRC,TNFRSF1A	C3,CEBPB,CEBPD,IL6,NFKBIA,NFkB (complex),NR3C1,SPI1,STAT1,STAT3,TNF
U0126		chemical - kinase inhibitor	Inhibited	-2.02	bias	-0.505		7.94e-05	C3,CCL3L3,CYBB,DMP1,GFAP,IGHM,ITGB5,LAMP1,MAPK3,NREP,SLC5A5,TF,TLR2,VIM	AR,Ap1,CDKN2A,CEBPB,CEBPD,IGF1,IL2,IL6,NFKB1,NFKBIA,NFkB (complex),Nr1h,RELA,STAT1,STAT3,TP53,U0126
GH1		growth factor		1.342		0.183	0.933	8.35e-05	C3,FTH1,GFAP,IGFBP5,PLA2G16,TF,TNFRSF1A,VIM,XDH	AR,Ap1,CEBPA,CEBPB,CEBPD,FOS,GH1,JUN,NFkB (complex),Nr1h,STAT3,TWIST1
CEBPE	3.643	transcription regulator	Activated	2.229	bias	0.377	1.389	8.78e-05	CSF3R,ITGAM,LCN2,LYZ,NCF1
hydrogen peroxide		chemical - endogenous mammalian	Activated	2.321	bias	0.481	0.615	8.79e-05	CCL3L3,CD63,CD68,CRYAB,CSF1,CTSD,CTSS,EZR,FTH1,LCN2,PTN,TAP1,VIM	AR,CEBPB,ERK1/2,FOS,JUN,NFKB1,NFKBIA,NFkB (complex),PGR,RELA,SP1,SPI1,STAT1,STAT3,TP53,WT1,hydrogen peroxide,progesterone
CCR1	1.2	g-protein coupled receptor	Activated	2	bias	0.377	1.246	9.08e-05	CCL3L3,CTSS,ITGAM,VIM	AR,CCR1,MYC,NFKBIA,NFkB (complex),NR3C1,SPI1,STAT1,STAT3,TNF,TP53
bleomycin		chemical drug	Activated	2.588	bias	0.698		9.22e-05	CCL3L3,CTSD,CTSS,MSN,Tlr13,TLR2,TNFRSF1A,VWF	JUN,NFKB1,SPI1,STAT3,TGFB1,TP53,bleomycin
GPR34	0.104	g-protein coupled receptor						9.28e-05	ITGAM,ITGB2
IFI30	1.459	enzyme						9.28e-05	CTSS,HLA-A
Cg		complex	Activated	2.764	bias	0.503		9.89e-05	APCDD1,B2M,CAMK4,HLA-A,IL33,ITGB5,LGALS3BP,MAPK3,Oasl2,S100A6,SCUBE1,SLC5A5	Cg,ERK1/2,NFkB (complex),RELA
CD38	-0.429	enzyme	Activated	2.797	bias	0.673		0.000106	GBP2,IFI30,LGALS3,NDRG1,PSAT1,S100A6,SLAIN1,VIM
CHUK	-0.296	kinase	Activated	2.72	bias	0.623		0.000111	C3,CCL3L3,CSF1,CTSZ,GBP2,HLA-A,IFI16,LCN2,TMEM176B	CHUK,IKBKB,IKBKG,NFKB1,NFKBIA,NFkB (complex),NR3C1,RELA,SPI1,STAT1,STAT3,TNF
FOS	-0.612	transcription regulator		1.913		0.219	1.346	0.000119	A2M,C3AR1,CA2,CD68,CXCL16,Defb1,EZR,FTH1,IGFBP5,LGALS3,LGALS3BP,RIPK4,SEMA3A,VIM,XDH	FOS,JUN,SPI1,TP53,WT1
STAT6	0.299	transcription regulator		-0.485		0.196	-1.022	0.000134	CCL3L3,Ccl6,CST7,CTSS,FCER1G,FCGR2A,GBP2,IFI16,IL33,LGALS3BP	Ap1,CREBBP,IFNG,IL10,IL13,IL4,IRF1,NFKBIA,NFkB (complex),NR3C1,SPI1,STAT1,STAT3,STAT6,TNF
CACNA1A	-0.227	ion channel						0.000138	ATP2B2,CD68,ITGAM
PLA2G2D	0.962	enzyme						0.000138	CD68,ITGAM,ITGAX
ERK1/2		group		0.801	bias	0.464	-0.552	0.000139	B2M,C3,CCL3L3,CYBB,EZR,HLA-A,MAPK3,PTN,S100A6,TAP1	ERK1/2,NFKB1,NFKBIA,NFkB (complex),RELA,STAT1,STAT3
thapsigargin		chemical toxicant		0.721	bias	0.398	-0.317	0.000159	ADIPOR2,CCL3L3,EVI2A,ITGB2,PTPN6,SLC5A5,TLR2,VIM	CEBPD,NFkB (complex),NR3C1,P38 MAPK,ZFP36,thapsigargin
OLR1	0.638	transmembrane receptor		1.969	bias	0.593		0.000166	CD68,CYBB,ITGAM,NCF1
NFKBIA	0.233	transcription regulator		1.792		0.212	1.101	0.000169	A2M,C3,CCL3L3,CRYAB,CSF1,CTSZ,GBP2,HLA-A,IFI16,IL33,LCN2,TLR2,TMEM176B	CEBPA,CHUK,IKBKB,IL1B,NFKB1,NFKBIA,NFkB (complex),NR3C1,RELA,SPI1,STAT1,STAT3,TNF
PSEN1	-0.013	peptidase	Inhibited	-2.773		-0.085	-2.536	0.00018	C1QA,C1QB,C1QC,C3,C3AR1,CCL3L3,CD74,CTSS,CTSZ,GFAP,PVALB,S100B	APP,NFKBIA,NFkB (complex),NOTCH1,PSEN1
OSM	0.733	cytokine	Activated	2.749		0.234	1.892	0.000188	A2M,B2M,GAB1,GBP2,GLUL,GPNMB,HLA-A,IL33,LCN2,SERPINA3,TAP1,TLR2,XDH,ZC3HAV1	CEBPB,CEBPD,IL6,NFKB1,NFKBIA,NFkB (complex),OSM,RELA,STAT1,STAT3,STAT6,Tnf (family)
CXCL8		cytokine		1.954	bias	0.37	1.231	0.000204	CD74,ITGAM,ITGAX,ITGB2,LGALS3	CEBPB,CEBPD,CXCL8,NFkB (complex),SPI1,STAT1,lipopolysaccharide
ID1	-0.04	transcription regulator		0.068		0.213	-0.352	0.000204	IFI16,PROM1,SLC5A5,TF,VIM
NFKB1	-0.004	transcription regulator		1	bias	0.544		0.000209	A2M,B2M,CCL3L3,CSF1,CYBB,IGHM,IGKC,PTPN6,TLR2	CEBPA,CEBPB,CEBPD,IL2,IL6,NFKB1,NFKBIA,NFkB (complex),RELA,STAT1,STAT3
CD40	0.48	transmembrane receptor		0.793	bias	0.258	0.071	0.000223	CD22,CSF1,FCGR2B,ITGAM,ITGB2,LGALS3,TAP1,TLR2	APP,CD40,CREBBP,IFNG,IL10,IL4,IRF1,NFKBIA,NFkB (complex),NOTCH1,NR3C1,SPI1,STAT1,STAT3,STAT6,TNF
CBFA2T3	-0.152	transcription regulator						0.000236	Bst2,ITGAM,PTPRC
Fcgr3		group						0.000236	ITGAM,ITGAX,ITGB2	CEBPD,Fcgr3,NFkB (complex),NR3C1,P38 MAPK,PI3K (complex),ZFP36
NBEAL2	-0.161	other						0.000236	CCL3L3,CXCL16,VWF
Ptprd	-0.105	phosphatase						0.000236	A2M,Ccl6,IGFBP5
TLR9	0.298	transmembrane receptor		0.788	bias	0.569		0.000241	CCL3L3,CSF1,IFI16,IL33,LAIR1,LCN2,Marcks,Oasl2	CHUK,CIITA,IKBKB,IRF3,IRF7,Ifn,NFKB1,NFKBIA,NFkB (complex),STAT1,TLR9
L-dopa		chemical - endogenous mammalian	Inhibited	-3.637		0.078	-3.959	0.000245	B3GALT5,C1QA,C4A/C4B,CAPG,CD63,CTSZ,GFAP,HCLS1,HEXB,HLA-A,IGFBP5,LAG3,LAPTM5,NPC2,Oasl2,PVALB,SLAMF9
Nr1h		group		0.128	bias	-0.293	0.841	0.000247	APOD,C3,CCL3L3,CSF1,MARCKSL1,NPC1,TAP1	NFKB1,NFKBIA,NFkB (complex),Nr1h,RELA,STAT1,STAT3
PPARD	0.208	ligand-dependent nuclear receptor		0	bias	0.411	-1.154	0.000251	C1QA,C1QB,C1QC,CD68,CLEC7A,MPEG1,PCSK6,S100A6
IL17A		cytokine		1.976	bias	0.514		0.000261	C3,CD68,GBP2,HEXB,IL33,LCN2,TLR2,VWF	CEBPB,CEBPD,IL17A,IL1B,IL6,NFKB1,NFKBIA,NFkB (complex),NR3C1,RELA,SPI1,STAT1,STAT3,TNF
RELA	0.077	transcription regulator		1.673	bias	0.499	0.488	0.000275	A2M,B2M,C3,CYBB,IGHM,IGKC,PTPN6,TAP1,Tlr13,TLR2,VIM	CEBPA,CEBPB,CEBPD,IL1B,IL6,NFKB1,NFKBIA,NFkB (complex),NR3C1,RELA,SPI1,STAT1,STAT3,TNF
WNT3A	0.383	cytokine		-1.762	bias	0.311	-2.679	0.000276	CAMK4,CCL3L3,CD68,GPNMB,IGFBP5,LCN2,PMP22,RHOU,VIM
Eotaxin		group						0.000277	ITGAM,MAPK3
TAPBP	0.054	transporter						0.000277	HLA-A,TAP1
mir-138		microrna						0.000277	LCN2,VIM
PTGER4	0.172	g-protein coupled receptor		-1.464		-0.196	-0.952	0.000298	CCL3L3,CYBB,GAB1,GBP2,HAVCR2,IFI16,NCF1	NFKBIA,NFkB (complex),NR3C1,PTGER4,SPI1,STAT1,TNF
CSF3R	0.954	transmembrane receptor						0.000298	CSF3R,ITGAM,LYZ	CSF3R,EGR1
NLRC5	1.452	transcription regulator						0.000298	B2M,HLA-A,TAP1	IRF3,IRF7,NLRC5,STAT1
1-methyl-4-phenyl-1,2,3,6-tetrahydropyridine		chemical toxicant		1.677	bias	0.377	1.045	0.000305	CYBB,GFAP,PTPRC,PVALB,TNFRSF1A	1-methyl-4-phenyl-1,2,3,6-tetrahydropyridine,Ap1,CEBPB,CEBPD,IL6,NFkB (complex),SNCA,STAT1,STAT3
PTPN11	0.069	phosphatase		-1.342		0.063	-1.482	0.000305	CD68,CSF1,CSF3R,CYBB,GAB1	CEBPB,CEBPD,IL6,JUN,NFkB (complex),PTPN11,SPI1,STAT1,STAT3
FAS	0.599	transmembrane receptor						0.000314	CCL3L3,CD22,CSF1,FCGR2B,GBP2,GPNMB,LGALS3,MPZL1,PVALB,TLR2,TNFRSF1A	FAS,IL10,NFKB1,NFKBIA,NFkB (complex),RELA,STAT1,STAT3
WNT5A	-0.17	cytokine		-0.64		0.059	-0.784	0.000319	CAMK4,CCL3L3,CRYAB,IRF8,LCP1,VIM
F2		peptidase	Activated	2.921	bias	0.671		0.000337	CD63,CD68,CYBB,IGFBP5,LAMP1,MAPK3,NCF1,S100B,VWF	APP,AR,CDKN2A,CEBPB,F2,IGF1,NFKBIA,NFkB (complex),NOTCH1,TP53
LIF	0.284	cytokine	Activated	2.588		0.147	2.208	0.000343	A2M,CCL3L3,GFAP,IFI16,RHOU,SERPINA3,TMEM176B,VWF	AR,LIF,MYC,NFKBIA,NFkB (complex),STAT1,STAT3,STAT6,TP53
APOA1	-1.07	transporter	Inhibited	-2	bias	-0.365	-1.27	0.000349	CYBB,ITGAM,TLR2,XDH	APOA1,CEBPD,NFKB1,NFKBIA,NFkB (complex),NR3C1,P38 MAPK,RELA,STAT1,STAT3,ZFP36
eflornithine		chemical drug		1		0.065	0.871	0.000349	C3,ITGAX,LGALS3,LGALS3BP
SP1	-0.047	transcription regulator		1.739	bias	0.654		0.000353	CRYAB,CTSD,EZR,IFITM3,ITGAM,ITGAX,ITGB5,Marcks,NDRG1,PROM1,PTN,SLC11A1,TLR2,VIM	JUN,PGR,SP1,STAT3,TP53,WT1
IL1A	0.322	cytokine	Activated	2.733	bias	0.477	1.43	0.000356	APOD,CA2,CSF1,FTH1,IGFBP5,LCN2,SERPINA3,TLR2	CEBPB,CEBPD,IL1A,IL6,NFKB1,NFKBIA,NFkB (complex),NR3C1,RELA,SAA,SPI1,STAT1,STAT3,TNF
PURA	-0.126	transcription regulator						0.00037	GFAP,ITGAM,ITGAX
NR3C1	0.044	ligand-dependent nuclear receptor		1.342		0.116	1.083	0.000387	A2M,B2M,C4A/C4B,CCL3L3,CRYAB,FCER1G,GAB1,GBP2,GLUL,IRF8,ITGB2,MAPK3,PLEKHF1,SOX4,TLR2,TNFRSF1A	CEBPA,NFKBIA,NFkB (complex),NR3C1,SPI1,STAT1,STAT3,STAT6,TNF
ethionine		chemical toxicant		1.982	bias	0.545		0.000389	C4A/C4B,GPNMB,LCN2,LGALS3
CpG oligonucleotide		chemical drug		1.706	bias	0.543		0.000398	CCL3L3,CD63,FCGR2B,IL33,ITGAX,TLR2	CpG oligonucleotide,IL10,NFKB1,NFKBIA,NFkB (complex)
EP300	-0.077	transcription regulator		1.982	bias	0.611		0.000412	B2M,CA2,CAMK4,CAPG,CST7,EVI2A,FTH1,ITGB2,LGALS3BP,NDRG1,PLEKHF1,TLR2	CREBBP,EP300
triflusal		chemical drug						0.000452	CD74,CSF1,GFAP
trichostatin A		chemical drug		1.98	bias	0.436	0.442	0.000456	B2M,CSF3R,CYBB,EZR,IRF8,ITGAM,NDRG1,NPC1,SEMA3A,SLC5A5,TLR2,TNFRSF1A,VIM,VWF	CEBPA,CEBPB,CEBPD,CSF3,NFKB1,NFkB (complex),NR3C1,P38 MAPK,RELA,RUNX3,SP1,TP53,ZFP36,trichostatin A
streptozocin		chemical drug	Activated	2.596		0.102	2.331	0.000459	ADIPOR2,CCL3L3,GFAP,LGALS3,NCF1,S100B,TNFRSF1A,VIM	NFKB1,NFKBIA,NFkB (complex),NR3C1,RELA,SPI1,STAT1,STAT3,TNF,streptozocin
phenacetin		chemical drug		1.98	bias	0.675		0.000481	A2M,LCN2,LGALS3,VIM
CREB1	0.012	transcription regulator	Activated	2.892		0.225	2.123	0.000502	Abca8a,CAMK4,CAMKK2,CD68,GPNMB,HLA-A,LCN2,MARCKSL1,NPC2,NREP,PDE3A,TF,TMBIM1,VIM
IL21	0.075	cytokine		1.724	bias	0.528		0.000505	CCL3L3,FCER1G,FCGR2B,IFI16,PTPRC,TAP1,TYROBP	AR,IFNG,IL10,IL21,IRF1,JAK1,MYC,NFKBIA,NFkB (complex),STAT1,STAT3,STAT6,TP53
EBI3	0.597	cytokine		1.982	bias	0.367	1.254	0.000532	B2M,GBP2,HLA-A,TAP1	AR,EBI3,ERK1/2,IL27,JAK1,MYC,NFKBIA,NFkB (complex),RELA,STAT1,STAT3,STAT6,TP53
TNFSF11	0.383	cytokine		0.05	bias	0.589		0.000539	C3AR1,CA2,CCL3L3,CSRP1,HCLS1,IRF8,ITGAM,MARCKSL1,TLR2	NFKBIA,NFkB (complex),NR3C1,SPI1,STAT1,TNF,TNFSF11
captopril		chemical drug		1.342		0.155	0.994	0.000542	A2M,C4A/C4B,FCGR2A,LCN2,LGALS3
Klra7 (includes others)		transmembrane receptor						0.000545	CCL3L3,Ccl6,TYROBP
CLTC	-0.001	other						0.00055	CD74,HLA-A
COMT	-0.038	enzyme						0.00055	CAMK4,CAMKK2
TXN2	0.009	enzyme						0.00055	CYBB,NCF1
deferoxamine		chemical drug		0.67	bias	0.332	-0.185	0.000571	CCL3L3,IFI16,IGFBP5,LCN2,NDRG1,PROM1,SLC5A5	CEBPD,JUN,NFkB (complex),NR3C1,P38 MAPK,PGR,SP1,STAT3,TP53,WT1,ZFP36,deferoxamine
INSR	-0.063	kinase						0.000586	C1QA,FLNC,ITGB5,LCP1,LYZ,MARCKSL1,MPEG1,NDRG1,RNF13,SKAP2,TNFRSF1A
lipid A		chemical toxicant		1.732	bias	0.754		0.000586	C3,CCL3L3,FCGR2B,PTPRC	CEBPB,NFKBIA,NFkB (complex),NR3C1,SPI1,STAT1,STAT3,STAT6,TLR4,TNF,lipid A
PRKCD	0.392	kinase	Activated	2.433	bias	0.421	1.408	0.000594	CD68,CXCL16,GFAP,ITGAM,LAMP1,PTPN6,TLR2	FOS,JUN,PRKCD,SPI1,TP53,WT1
S100A9	3.329	other		1.298		0.191	0.801	0.000594	A2M,C1QB,C3,FCGR2A,IL33,ITGAM,SCUBE1	IL22,S100A9,STAT1
HTT	0.041	transcription regulator		-0.124		0.196	-0.553	0.000602	ATP2B2,B2M,CAMK4,CD74,CRYAB,CTSD,GFAP,GLUL,IFI16,IGFBP5,Marcks,MPEG1,NREP,PROM1,PVALB,SERPINA3	APP,HTT,NFKBIA,NFkB (complex),NOTCH1
IL18	-0.252	cytokine	Activated	2.361	bias	0.617		0.000603	CCL3L3,CSF1,CXCL16,HAVCR2,ITGAM,TF	CEBPB,CEBPD,FOS,IL18,IL6,Ige,JUN,NFKBIA,NFkB (complex),NR3C1,SPI1,STAT1,STAT3,TNF,TP53,WT1
Ifn gamma		complex		1.491	bias	0.424	0.555	0.000618	CXCL16,CYBB,IGFBP5,IL33,IRF8	IRF1,IRF8,Ifn gamma,NFKBIA,NFkB (complex),NR3C1,SPI1,STAT1,TNF
E. coli B5 lipopolysaccharide		chemical - endogenous non-mammalian	Activated	2.924	bias	0.357	1.88	0.000626	B2M,CCL3L3,Ccl6,CSF3R,CYBB,GBP2,HLA-A,NCF1,TLR2	CEBPB,CEBPD,E. coli B5 lipopolysaccharide,ERK1/2,IL6,NFKB1,NFKBIA,NFkB (complex),NR3C1,RELA,SPI1,STAT1,STAT3,TNF
Fibrinogen		complex						0.00065	CCL3L3,ITGAM,TLR2	CEBPB,CEBPD,Fibrinogen,IL6,NFKB1,NFKBIA,NFkB (complex),RELA,STAT1,STAT3
LEPR	0.047	transmembrane receptor						0.000696	ANXA5,CCL3L3,CD63,CD68,GFAP,ITGAM,LCN2	CEBPD,LEPR,NFkB (complex),NR3C1,P38 MAPK,ZFP36
IFN alpha/beta		group		1.342	bias	0.589		0.000702	CXCL16,HLA-A,IFI16,IRF8,TLR2	IFN alpha/beta,IFNAR1,IFNG,IRF1,NFKB1,NFKBIA,NFkB (complex),STAT1,STAT3
RAC2	0.853	enzyme						0.000707	CCL3L3,CD74,PMP22,S100A6
RUNX3	0.251	transcription regulator						0.000707	ITGAM,ITGAX,VIM,VWF
hemin		chemical - endogenous mammalian						0.000707	CCL3L3,CYBB,FTH1,GFAP	IFNG,IRF1,NFKBIA,NFkB (complex),NR3C1,SPI1,STAT1,STAT3,TNF,hemin
SATB1	-0.186	transcription regulator		0.603		-0.139	0.907	0.000724	CSF3R,CTSD,CYBB,EVI2A,IRF8,LAG3,VIM
IGF1R	0.093	transmembrane receptor		0.149	bias	0.468	-0.964	0.000752	CD68,CD84,CTSD,FLNC,IGFBP5,ITGAM,PROM1	APP,IGF1R,NFKBIA,NFkB (complex),NOTCH1
P38 MAPK		group	Activated	2.157	bias	0.612		0.000766	ANXA5,CCL3L3,CYBB,IGFBP5,ITGAM,ITGB2,SEPT4,SLC5A5,TLR2,TNFRSF1A	CEBPB,CEBPD,CSF2,IL6,NFKB1,NFKBIA,NFkB (complex),NR3C1,P38 MAPK,RELA,SPI1,STAT1,STAT3,TNF
morphine		chemical drug		0.384		0.217	-0.137	0.000767	CCL3L3,CYBB,GFAP,ITGAM,MAPK3,TLR2	CEBPB,CEBPD,ERK1/2,IL1,IL6,NFKB1,NFKBIA,NFkB (complex),NR3C1,P38 MAPK,RELA,STAT1,STAT3,ZFP36,morphine
IL11	1.965	cytokine						0.000774	A2M,EZR,SERPINA3,VWF
Ige		complex		1.951	bias	0.431	1.11	0.000774	CCL3L3,FCER1G,HAVCR2,VIM	AR,Ige,MYC,STAT1,STAT3,TP53
zymosan		chemical - endogenous non-mammalian		1.177	bias	0.561		0.000774	CCL3L3,CSF1,ITGAM,TLR2	CEBPB,CEBPD,IL10,IL6,NFKB1,NFKBIA,NFkB (complex),NR3C1,P38 MAPK,RELA,STAT1,STAT3,ZFP36,zymosan
SB203580		chemical - kinase inhibitor	Inhibited	-3.121	bias	-0.607		0.000786	C3,C3AR1,C4A/C4B,CST7,GBP2,ITGAM,SLC5A5,TLR2,VIM,XDH	NFKB1,NFKBIA,NFkB (complex),NR3C1,RELA,SB203580,SPI1,STAT1,STAT3,TNF
ERBB2	-0.258	kinase		0.353	bias	0.354	-0.692	0.000818	ADIPOR2,IGFBP5,LAMP1,LCN2,LGALS3,Marcks,NDRG1,NPC2,PROM1,S100A6,SERPINA3,SOX4,TAP1,VIM,VWF	AR,CEBPD,EGF,EGFR,ERBB2,ESR1,HTT,MYC,NFkB (complex),SP1,STAT1,STAT3,TP53
IL15	-0.171	cytokine		1.998	bias	0.47	0.784	0.000826	CD74,CSF1,HAVCR2,ITGB5,LSP1,MAPK3,PTPRC,TLR2,TNFRSF1A,TYROBP	IL15,IL2,NFKB1,NFKBIA,NFkB (complex),RELA,STAT1,STAT3
FGF2	0.186	growth factor		1.995	bias	0.384	0.984	0.00089	CRYAB,CSF1,DMP1,FTH1,GFAP,GPNMB,IGFBP5,TF,VIM,VWF	AR,CDKN2A,CEBPB,EGFR,ESR1,FGF2,HTT,IGF1,NFKBIA,NFkB (complex),NR3C1,SP1,SPI1,STAT1,STAT3,TNF,TP53
SMARCB1	-0.011	transcription regulator		1.907	bias	0.453	0.748	0.000908	A2M,C4A/C4B,CSF1,Defb1,FCGR2A,IFI16,PTN	SMARCA4,SMARCB1
G6PC3	0.074	phosphatase						0.00091	CYBB,NCF1
OLIG2	0.195	transcription regulator						0.00091	GFAP,S100B
ruboxistaurin		chemical drug						0.00091	CYBB,Marcks
enalapril		chemical drug		1		0.103	0.794	0.000921	A2M,C4A/C4B,LCN2,LGALS3
N-nitro-L-arginine methyl ester		chemical drug		0.555		0.086	0.363	0.00095	CD68,CSF1,CYBB,GFAP,TLR2	CEBPB,CEBPD,IL1,IL6,JUN,N-nitro-L-arginine methyl ester,NFKB1,NFKBIA,NFkB (complex),RELA,SAA,SPI1,STAT1,STAT3,TGFB1,TP53
EGF	0.444	growth factor		1.353	bias	0.476	-0.11	0.000973	CTSD,EZR,GFAP,IGFBP5,ITGAM,LCN2,MAPK3,NCF1,PDE3A,SERPINA3,SOX4,VIM	CDKN2A,EGF,EGFR,ESR1,ESR2,HRAS,HTT,JUN,NFKB1,NFkB (complex),RELA,SP1,SPI1,STAT3,TGFA,TGFB1,TP53
CpG ODN 1826		chemical reagent		1.96	bias	0.651		0.001	CCL3L3,CYBB,FCGR2B,NCF1	CpG ODN 1826,NFKBIA,NFkB (complex),NR3C1,SPI1,STAT1,TNF
IL2	0.827	cytokine	Activated	2.309	bias	0.467	0.797	0.00103	C3,CCL3L3,CSF1,FCER1G,GFAP,HAVCR2,LAPTM5,PTPN6,PTPRC,TLR2,TNFRSF1A,VIM	CEBPB,CEBPD,IL2,IL6,Ige,NFKB1,NFKBIA,NFkB (complex),NR3C1,RELA,SPI1,STAT1,STAT3,TNF
CIITA	-0.175	transcription regulator						0.00104	B2M,CD74,HLA-A
mir-223		microrna	Activated	2.449		0.215	1.922	0.00105	APOBEC1,CSF1,IFI16,MYO1D,S100A6,Tlr13
PTGES	0.212	enzyme						0.00109	CYBB,EZR,NCF1,VIM
peptidoglycan		chemical - endogenous non-mammalian		1.513	bias	0.582		0.00113	CCL3L3,CXCL16,ITGB2,Tlr13,TLR2	CEBPD,NFkB (complex),NR3C1,P38 MAPK,ZFP36,peptidoglycan
wortmannin		chemical - kinase inhibitor		-1.992	bias	-0.399	-0.947	0.00113	CSF1,CXCL16,EZR,IRF8,ITGAM,MSN,VIM	FOS,JUN,SPI1,TP53,WT1,wortmannin
dextran sulfate		chemical drug						0.00115	ANLN,C3,C4A/C4B,CCL3L3,CD74,IFITM3,LCP1,PTN
iron		chemical - endogenous mammalian		0.08		0.022	0.038	0.00118	FTH1,LCN2,NDRG1,TF
EGFR	0.055	kinase		0.912	bias	0.262	0.184	0.00118	CRYAB,GFAP,IGFBP5,IL33,ITGB5,LCN2,PROM1,SERPINA3,VIM	CEBPB,CEBPD,EGF,EGFR,ERBB2,ESR1,IL6,JUN,NFKB1,NFkB (complex),SPI1,STAT1,STAT3,TGFA,TGFB1,TP53
IPMK	-0.091	kinase						0.00119	CSRP1,FLNC,PMP22
KDM6B	-0.151	other						0.00119	CCL3L3,Oasl2,VIM
ID2	-0.118	transcription regulator		-0.152		-0.08	0.006	0.00125	CSF1,FCER1G,IFI16,IRF8,SOX4,TF,TNFRSF1A
ADAM10	0.069	peptidase						0.00126	CD74,CRYAB,CSF1,CXCL16,PVALB
IRF2	-0.059	transcription regulator						0.00127	B2M,CTSS,IRF8,TAP1	CIITA,IRF1,IRF2,IRF8,Ifn,NFKBIA,NFkB (complex),STAT1,STAT3,STAT6
RGS10	0.231	other						0.00127	CCL3L3,ITGAM,ITGB2,TNFRSF1A
SCGB3A2		other						0.00136	CTSD,CTSS
lestaurtinib		chemical drug						0.00136	LYZ,PTPN6
ESR2	0.649	ligand-dependent nuclear receptor		-1.069		0.105	-1.321	0.00136	C3,CA2,CTSD,Fbxw21 (includes others),GFAP,LAPTM5,NDRG1,PSAT1,SCUBE1,SOX4,VWF	CEBPB,ESR1,ESR2,FOXA2,NFkB (complex),STAT3,beta-estradiol
NKX3-1	-0.422	transcription regulator						0.00137	CA2,CTSZ,PTPRC,SOX4
Pro-inflammatory Cytokine		group						0.00137	ADIPOR2,GLUL,LCN2,TLR2
IL12 (complex)		complex	Activated	2.611	bias	0.459	1.412	0.00138	CD63,CSF1,HAVCR2,IRF8,ITGB2,TLR2,TNFRSF1A	CEBPD,CSF2,IFNG,IL12 (complex),IL15,IL2,IRF1,NFKB1,NFKBIA,NFkB (complex),NR3C1,P38 MAPK,STAT1,STAT3,ZFP36
cyclic AMP		chemical - endogenous mammalian		1.98	bias	0.5		0.00145	CA2,CRYAB,IGFBP5,IL33,LGALS3BP,SLC5A5,TF,VWF	EGFR,ESR1,HTT,NFKBIA,NFkB (complex),NR3C1,SP1,SPI1,STAT1,STAT3,TNF,cyclic AMP
IFNL1		cytokine						0.00148	IFITM3,LGALS3BP,TLR2,ZC3HAV1
TSH		complex		1.19	bias	0.459	0.306	0.00148	CTSS,FTH1,IGFBP5,SLC5A5	CDKN2A,HRAS,NFkB (complex),RELA,STAT3,TP53,TSH
GW7647		chemical drug						0.00154	IGFBP5,NPC1,NPC2
minocycline		chemical drug		-1	bias	-0.6		0.00159	GFAP,ITGAM,ITGAX,TNFRSF1A	NFKB1,NFKBIA,NFkB (complex),RELA,STAT1,STAT3,minocycline
halofuginone		chemical drug						0.00166	C4A/C4B,GATM,LGALS3BP,PCSK6,PMP22,PROM1
BMP2	-0.41	growth factor		0.823	bias	0.447	-0.246	0.00174	CAMK4,CSF1,DMP1,GFAP,IFI16,IGFBP5,PCSK6
NFAT5	-0.046	transcription regulator						0.00174	CYBB,LCN2,VWF
PAK1	-0.107	kinase						0.00174	CTSD,ITGAM,ITGB2	CEBPD,NFkB (complex),NR3C1,P38 MAPK,PAK1,ZFP36
ANPEP	-0.462	peptidase						0.00189	CD63,NDRG1
APCS		other						0.00189	FCGR2A,FCGR2B	APCS,IL10,NFKBIA
G protein alphai		group						0.00189	FCGR2A,FCGR2B
GNMT	1.2	enzyme						0.00189	NPC1,NPC2
PARP		group						0.00189	SLC5A5,VIM
GFI1	-3.66	transcription regulator		-0.762	bias	-0.709		0.00189	CSF1,LYZ,MAPK3,SERPINA3,TNFRSF1A
AR	0.222	ligand-dependent nuclear receptor		0.762	bias	0.494	-0.217	0.00191	C3,C4A/C4B,CAMKK2,CCL3L3,GFAP,IGFBP5,Marcks,NDRG1,NPC1,TF,VIM	AR,Ap1,CDKN2A,CEBPB,IGF1,MYC,NFkB (complex),Nr1h,STAT1,STAT3,TP53,dihydrotestosterone
ESR1	0.177	ligand-dependent nuclear receptor		1.499		0.114	1.013	0.00192	ANLN,ARSG,C3,CA2,CLEC7A,CTSD,CTSS,DMP1,GFAP,IFITM3,IGFBP5,LAPTM5,LCN2,LGALS3BP,PCDHB4,PCDHB6,PLS1,PROM1,PSAT1,SLC44A1,SOX4,VIM	CEBPD,CTNNB1,EGF,EGFR,ESR1,ESR2,HTT,NFkB (complex),SP1,STAT3,TP53
bucladesine		chemical toxicant		1.213	bias	0.423	-0.04	0.00194	C3AR1,FCGR2A,GFAP,GLUL,IGFBP5,ITGB2,S100B,SLC5A5,TF
ADAMTS12	-2.242	peptidase						0.00196	IL33,LCN2,S100A6
HOXA7	-0.149	transcription regulator						0.00196	LY86,SOX4,VIM
caspase		group						0.00196	ACER2,GLUL,NCF1
forskolin		chemical toxicant		1.05	bias	0.392	-0.282	0.00218	CD68,CSF1,EZR,FLNC,GFAP,IGFBP5,ITGB5,LAMP1,MAPK3,NPC1,NPC2,SLC5A5,TMBIM1,VIM	AR,Ap1,CDKN2A,CEBPB,FOS,HRAS,IGF1,JUN,NFkB (complex),Nr1h,PGR,RELA,SPI1,STAT3,TP53,WT1,forskolin,progesterone
SLC9A3	0.204	ion channel						0.00219	B2M,CD74,IRF8
ribavirin		chemical drug						0.00219	CCL3L3,ITGAM,ITGB2	AR,CEBPD,MYC,NFkB (complex),NR3C1,P38 MAPK,STAT1,STAT3,TP53,ZFP36,ribavirin
tunicamycin		chemical - endogenous non-mammalian		0.798	bias	0.423	-0.311	0.00223	ADIPOR2,CAMKK2,NDRG1,PROM1,SLC5A5,TLR2,VIM
TWIST1	0.525	transcription regulator		0	bias	0.291	-0.713	0.00232	APOD,IGFBP5,ITGB5,PROM1,TF,VIM
ATP-gamma-S		chemical reagent						0.00238	C3,CSF1,CST7,MPEG1
ANXA1	0.322	enzyme						0.00243	CSF1,ITGAM,ITGB2	ANXA1,CEBPD,NFkB (complex),NR3C1,P38 MAPK,ZFP36
FLT3	0.064	kinase						0.00243	CYBB,LYZ,PTPN6
eplerenone		chemical drug						0.00243	CD68,CYBB,NCF1
taurine		chemical - endogenous mammalian						0.00243	GFAP,NCF1,VIM
ABCC1	0.094	transporter						0.0025	CYBB,NCF1
ADGRF5	0.019	g-protein coupled receptor						0.0025	CCL3L3,CSF1
GFAP	1.236	other						0.0025	GFAP,VIM
PSMB9	0.677	peptidase						0.0025	HLA-A,TAP1
RFX5		transcription regulator						0.0025	B2M,CD74
TLR2/3/4/9		group						0.0025	FCGR2B,TREM2
Pam3-Cys-Ser-Lys4		chemical reagent	Activated	2.186	bias	0.509		0.0025	CCL3L3,FCGR2A,FCGR2B,HLA-A,TLR2	IFNG,IKBKE,IRF1,IRF3,JAK1,NFKB1,NFKBIA,NFkB (complex),Pam3-Cys-Ser-Lys4,STAT1,STAT3
ETS2	0.079	transcription regulator	Activated	2	bias	0.662		0.00253	LYZ,PCSK6,PLA2G16,Tlr13
camptothecin		chemical drug		1.091		0.197	0.704	0.00267	CD22,CSF1,FCGR2B,GBP2,GPNMB,HLA-A,IFI16,LGALS3,MARCKSL1,MPZL1,PVALB,TAP1,TLR2	NFKB1,NFKBIA,NFkB (complex),camptothecin
vorinostat		chemical drug		0.438		-0.011	0.465	0.00268	CTSD,NDRG1,SEMA3A,SLC5A5,TNFRSF1A,VIM	AHR,SP1,TP53,vorinostat
CHADL	0.086	other						0.00269	CRYAB,DMP1,NCF1
SAA		group						0.00269	CSF1,IL33,TLR2	IL10,NFKB1,NFKBIA,NFkB (complex),RELA,SAA
EPO		cytokine						0.00274	B2M,CA2,CTSZ,GLUL,LAPTM5,LCP1,TF,VWF
PI3K (complex)		complex		1.816	bias	0.534		0.00281	CTSD,CYBB,IL33,ITGAM,ITGB2,LCN2,LSP1,SLC5A5	CEBPD,NFKB1,NFKBIA,NFkB (complex),NR3C1,P38 MAPK,PI3K (complex),RELA,SPI1,STAT1,STAT3,TNF,ZFP36
ascorbic acid		chemical - endogenous mammalian		-1.067		0.05	-1.167	0.00304	DMP1,IGFBP5,NDRG1,PMP22
CDKN1A	-0.102	kinase		0.064		-0.179	0.418	0.00308	ANLN,CRYAB,ITGAM,ITGB5,LGALS3,LGALS3BP,PTPRC
(5-(4-N-methyl-N(2-pyridyl)amino)ethoxy)benzyl thiazolidine-2,4-dione		chemical reagent						0.00319	CTSS,ITGAM
CA074-methyl ester		chemical reagent						0.00319	GFAP,LAMP1
Ccl6	1.316	cytokine						0.00319	CCL3L3,CTSS
E64d		chemical - protease inhibitor						0.00319	CD74,ITGAM
MEMO1	-0.068	other						0.00319	CA2,CTSD
PTGES3	0.123	enzyme						0.00319	CTSD,PMP22
S100P		other						0.00319	CTSD,S100A6
pargyline		chemical drug						0.00319	GFAP,PVALB
voltage-gated calcium channel		complex						0.00319	ITGAM,PTPRC
butyric acid		chemical - endogenous mammalian		0.29		0.047	0.16	0.0032	A2M,ANXA5,CSF1,FTH1,GBP2,IFI16,IFI30,ITGAM,ITGB5,SLC5A5	CEBPB,CEBPD,IL6,JUN,NFKB1,NFKBIA,NFkB (complex),RELA,SPI1,STAT1,STAT3,TGFB1,TNFSF10,TP53,butyric acid
PP2/AG1879 tyrosine kinase inhibitor		chemical - kinase inhibitor		-0.927	bias	-0.408	-0.117	0.00322	CXCL16,ITGAM,NCF1,VIM	JUN,NFKBIA,NFkB (complex),NR3C1,PP2/AG1879 tyrosine kinase inhibitor,PRKCD,SPI1,STAT1,TNF
PGR	-0.028	ligand-dependent nuclear receptor	Activated	2.596	bias	0.496	1.308	0.00326	CSRP1,CTSD,EZR,GLUL,IGFBP5,NDRG1,NPC1,S100A6	AR,CEBPB,NFkB (complex),PGR,progesterone
JAK1	0.035	kinase						0.00326	CCL3L3,HLA-A,TAP1	AR,ERK1/2,IFNAR1,JAK1,MYC,NFKB1,NFKBIA,NFkB (complex),RELA,STAT1,STAT3,TP53
PTPN6	1.018	phosphatase						0.00326	CYBB,IGHM,ITGB2	CEBPD,NFKB1,NFKBIA,NFkB (complex),NR3C1,P38 MAPK,PI3K (complex),PTPN6,RELA,ZFP36
TMEM173	0.19	other						0.00326	IFI16,IL33,LCN2	NFKB1,NFKBIA,NFkB (complex),TMEM173
fluticasone		chemical drug		-0.548		0.07	-0.714	0.00328	C1QB,C3,CD74,IRF8,TAP1,VWF
cisplatin		chemical drug	Activated	3.383		0.206	2.687	0.00336	A2M,ANXA5,C4A/C4B,CSF1,FCGR2A,GPNMB,LCN2,LGALS3,LYZ,NCF1,NREP,TNFRSF1A,VIM
LYN	0.378	kinase						0.00341	CCL3L3,CD22,CSF1,FCGR2B
dehydroisoandrosterone		chemical - endogenous mammalian						0.00341	B2M,GFAP,LGALS3,TNFRSF1A	IFNG,IRF1,NFKBIA,NFkB (complex),NR3C1,SPI1,STAT1,STAT3,TNF,dehydroisoandrosterone
estrogen		chemical drug		1.172	bias	0.509		0.00358	CTSD,CYBB,FTH1,Ifi27,IGFBP5,ITM2A,LCN2,SERPINA3	CEBPD,EGF,ESR1,JUN,NFKB1,NFKBIA,NFkB (complex),PI3K (complex),RELA,SPI1,STAT1,STAT3,TGFB1,TP53,estrogen
CCL2	1.361	cytokine		0	bias	0.352	-0.704	0.0036	LAMP1,LCN2,NCF1,SLC11A1
ARNT2	0.116	transcription regulator	Activated	2.646	bias	0.754		0.00363	Cd52,FCGR2A,GLUL,HLA-A,IFI16,LCP1,TYROBP
bortezomib		chemical drug		-0.478		0.076	-0.677	0.00363	CRYAB,GPNMB,IGHM,IGKC,IL33,SERPINA3,VIM	NFKB1,NFkB (complex),RELA,bortezomib
PRKAA2	-0.087	kinase	Inhibited	-2.177	bias	-0.359	-1.396	0.00367	CA2,CAMK4,CYBB,NCF1,VIM
NRG1		other		1.938	bias	0.313	1.331	0.00373	ITGAM,ITGB5,PDE3A,S100B,SOX4,TF,VIM	CEBPD,EGF,ESR1,NFkB (complex),NRG1,STAT3,TP53
HGF	-0.128	growth factor	Activated	2.646	bias	0.57		0.00381	A2M,CRYAB,CSF1,GAB1,IRF8,LCN2,NPC1,PMP22,SEMA3A,TNFRSF1A,VIM	HGF,NFKB1,NFKBIA,NFkB (complex),NR3C1,RELA,SPI1,STAT1,STAT3,TNF
MECP2	0.026	transcription regulator						0.00382	CAPG,IGHM,PLA2G16,PROM1,VIM
ciprofloxacin		chemical drug		0.6		0	0.6	0.00382	CD68,CTSD,HLA-A,MPEG1,VIM
ethanol		chemical - endogenous mammalian		1.413		0.216	0.791	0.00384	C3AR1,CAMK4,GFAP,HLA-A,IGHM,ITGAM,ITGAX,NCF1,TLR2	CEBPB,CEBPD,IL6,JUN,NFkB (complex),PRKCD,STAT1,STAT3,ethanol
Il8r		group						0.00397	ITGAM,ITGAX
PIAS3	-0.022	transcription regulator						0.00397	FTH1,SERPINA3
ferric ammonium citrate		chemical drug						0.00397	C3,FTH1
enterotoxin B		biologic drug	Activated	2	bias	0.754		0.00402	CCL3L3,GPNMB,IL33,SERPINA3
S100A8	2.168	other		0.896		0.12	0.605	0.00424	A2M,C1QB,FCGR2A,IL33,ITGAM,SCUBE1
C5AR1	1.201	g-protein coupled receptor						0.00426	FCER1G,FCGR2A,FCGR2B	C5AR1,CREBBP,IL10,IL4,NFKBIA,STAT1,STAT6
PLAUR	0.053	transmembrane receptor						0.00426	CYBB,ITGAM,VIM	CEBPB,CEBPD,IL6,NFkB (complex),PLAUR,STAT1,STAT3
memantine		chemical drug						0.00426	ATP2B2,GFAP,TAP1
LDL		complex	Activated	2.199	bias	0.407	1.184	0.00426	C3,CD68,CYBB,FCGR2B,NCF1,NPC1,NPC2	APP,LDL,NFKBIA,NFkB (complex),NOTCH1
SIM1	-0.242	transcription regulator	Activated	2.646	bias	0.725		0.00426	Cd52,FCGR2A,GLUL,HLA-A,IFI16,LCP1,TYROBP
cyclosporin A		biologic drug	Activated	2.563		-0.246	3.333	0.00455	A2M,APOD,C4A/C4B,CD68,FCGR2A,GFAP,GPNMB,LCN2,LGALS3,VIM	AR,CDKN2A,CEBPB,IGF1,NFkB (complex),TP53,cyclosporin A,doxorubicin
CD40LG	0.383	cytokine		1.067	bias	0.612		0.0046	B2M,CA2,CD63,CSF1,FCGR2B,ITGAM,MARCKSL1,TAP1,TREM2	CD40,CD40LG,IFNG,IL1B,IRF1,IRF3,IRF7,Interferon alpha,NFKBIA,NFkB (complex),NR3C1,RELA,SPI1,STAT1,STAT3,TNF
Tnf (family)		group		1.96	bias	0.392	1.191	0.00464	C3AR1,CSF1,IL33,LCN2,TLR2	CEBPD,IL1,NFKB1,NFKBIA,NFkB (complex),Tnf (family)
ABCA4	0.346	transporter						0.00482	C3,CCL3L3
Fe2+		chemical - endogenous mammalian						0.00482	CCL3L3,TF
LECT2	0.125	other						0.00482	C3,CCL3L3
SDCBP	0.148	enzyme						0.00482	SOX4,VIM
SIRPA	0.022	phosphatase						0.00482	CCL3L3,CD63
SLC4A1	0.132	transporter						0.00482	FCER1G,FCGR2A
JUNB	-0.235	transcription regulator						0.00482	C3,CCL3L3,CD68,FTH1,LCN2	JUNB,NFKB1,NFKBIA,NFkB (complex),RELA,STAT1,STAT3
HOXA9		transcription regulator						0.00494	CYBB,LY86,LYZ,PTPRC,SOX4,VIM
NOS2	-1.481	enzyme		1.964		0.083	1.766	0.00494	CCL3L3,CSF3R,LCN2,LGALS3BP,SERPINA3,TYROBP	CEBPB,CEBPD,IL6,NFkB (complex),NOS2,STAT1,STAT3
IL22		cytokine	Activated	2	bias	0.457	1.086	0.00494	C3,IL33,LCN2,SERPINA3	IL17A,IL22,NFKBIA,NFkB (complex),STAT1,STAT3,STAT6
SNCA	-0.104	enzyme						0.00494	CYBB,EZR,GFAP,NCF1	Ap1,SNCA
dimethyl sulfoxide		chemical drug		1.387	bias	0.453	0.383	0.005	IFI16,ITGAM,ITGB2,LCN2,NCF1
valsartan		chemical drug						0.00501	CYBB,GFAP,NCF1	APP,NFKBIA,NFkB (complex),NOTCH1,valsartan
EGR1	-0.416	transcription regulator	Activated	2.177	bias	0.542		0.00509	CCL3L3,Ccl6,CSF1,ITGAM,LYZ,NDRG1
WT1	2.709	transcription regulator		0.555		0.119	0.292	0.00509	CSF1,EZR,IRF8,ITGAM,LGALS3,NDRG1,TYROBP
imatinib		chemical drug		1.964		-0.12	2.2	0.0052	CYBB,IGKC,ITGAM,ITGAX	NFKB1,NFKBIA,NFkB (complex),RELA,STAT1,STAT3,imatinib
KLF4	-0.188	transcription regulator		-0.304	bias	0.46	-1.508	0.00535	APCDD1,IFITM3,ITGAM,Oasl2,PROM1,TF,VIM	KLF4,SP1,TP53
arsenic trioxide		chemical drug	Activated	2.176		0.116	1.924	0.00538	FTH1,ITGAM,MSN,NCF1,PTPRC
hydrocortisone		chemical - endogenous mammalian		-0.277		0.048	-0.385	0.00538	EZR,GLUL,IGFBP5,ITGAM,TLR2	CEBPD,EGF,ESR1,NFKB1,NFKBIA,NFkB (complex),NKX2-1,STAT3,TP53,dexamethasone,hydrocortisone
PAF1	0.069	other						0.00541	CCL3L3,IFITM3,ZC3HAV1
BTNL2	0.156	transmembrane receptor	Activated	2	bias	0.3	1.401	0.00546	CD74,IFITM3,IGHM,XDH
CNTF	-0.874	cytokine						0.00546	A2M,GFAP,SERPINA3,VIM	AR,CNTF,LIF,MYC,NFKB1,NFKBIA,NFkB (complex),RELA,STAT1,STAT3,TP53
TGFA	-0.007	growth factor		1.937	bias	0.503		0.00546	GFAP,ITGAM,LCN2,VIM	AR,CEBPB,CEBPD,EGFR,ESR1,HTT,IL6,MYC,NFkB (complex),SP1,STAT1,STAT3,TGFA,TP53
Tlr		group						0.00546	HLA-A,IL33,LCN2,SEMA3A	IL1B,NFKB1,NFKBIA,NFkB (complex),RELA,STAT1,STAT3,Tlr
cholecalciferol		chemical - endogenous mammalian						0.00546	CSF1,ITGAM,ITGAX,PVALB	CEBPA,SPI1,cholecalciferol
MDK	-0.073	growth factor						0.00575	LAMP1,PTPRC
ZNF148	-0.135	transcription regulator						0.00575	ITGAM,VIM
nystatin		chemical drug						0.00575	CCL3L3,LCN2	CEBPB,NFKBIA,NFkB (complex),STAT1,STAT3,TLR4,nystatin
AGT	0.214	growth factor	Activated	2.935	bias	0.374	1.837	0.00581	CCL3L3,CTSS,CYBB,IGFBP5,ITGB5,NCF1,NDRG1,NREP,PDE3A,SOX4	AGT,JUN,NFKB1,SPI1,STAT3,TGFB1,TP53
IKBKE	0.34	kinase						0.00583	CCL3L3,HLA-A,IFI16	CHUK,IKBKB,IKBKE,IKBKG,IRF3,IRF7,NFKB1,NFKBIA,NFkB (complex),STAT1
KDR	-0.07	kinase						0.00583	A2M,HAVCR2,LAG3
STK40	0.07	kinase						0.00583	C1QA,C1QB,CCL3L3
RETNLB		other		1.982	bias	0.714		0.006	CCL3L3,MSN,Tlr13,TLR2
Ins1		other		0.267	bias	0.311	-0.541	0.00608	ADIPOR2,CRYAB,IGFBP5,LGALS3BP,MAPK3,Marcks,TF,VIM	AR,CEBPB,CEBPD,FOS,GH1,Ins1,TWIST1
MAVS	0.352	other						0.00627	IFITM3,Oasl2,PARP12	IRF3,IRF7,MAVS,STAT1
PIK3CA	-0.066	kinase						0.00627	ITGAM,SLC5A5,VIM	LY294002,NFkB (complex),PI3K (complex),PIK3CA,SP1,STAT3
levothyroxine		chemical - endogenous mammalian						0.00627	CAMK4,PCSK6,SLC5A5
LGALS3	1.648	other						0.00629	CCL3L3,IGFBP5,ITGAM,LAMP1
TNFSF10	0.156	cytokine		1.98		0.117	1.749	0.00629	FTH1,HLA-A,IFI16,ITGAM	FOS,IFNG,IRF1,JUN,NFKB1,NFKBIA,NFkB (complex),RELA,SPI1,STAT1,STAT3,TNFSF10,TP53,WT1
FOXA2	-1.777	transcription regulator						0.00658	A2M,C3,IGFBP5,IL33,LYZ,TF	CEBPB,CEBPD,FOXA2,IL6,NFkB (complex),STAT1,STAT3
POR	0.032	enzyme		-1.982	bias	-0.269	-1.448	0.00658	ANXA5,APCDD1,CD74,GBP2,HLA-A,SERPINA3
rifampin		chemical drug						0.00664	CRYAB,CSF1,GBP2,ITGAM,TLR2	NFKB1,NFKBIA,NFkB (complex),NR3C1,RELA,STAT1,STAT3,rifampin
IFN type 1		group						0.00674	Bst2,IFI16,XDH
ATXN7	0.022	other						0.00675	IGFBP5,Marcks
PTAFR	0.298	g-protein coupled receptor						0.00675	CCL3L3,VIM
SLC9A3R1	0.079	other						0.00675	EZR,MSN
alpha-amanitin		chemical toxicant						0.00675	CTSD,GFAP
bosentan		chemical drug						0.00675	EZR,MSN
onapristone		chemical drug						0.00675	CTSD,PMP22
spermine		chemical - endogenous mammalian						0.00675	ITGB2,TLR2	CREBBP,EP300,spermine
vemurafenib		chemical drug						0.00675	HAVCR2,SEPT4
ID3	-0.148	transcription regulator						0.00676	CSF1,FCER1G,IFI16,IRF8,SOX4,TNFRSF1A
NKX2-1	-0.244	transcription regulator						0.00676	CD74,HLA-A,LCN2,LSP1,LYZ,SLC5A5
gentamicin		chemical drug		1.134		0.196	0.615	0.00679	C4A/C4B,CTSD,GATM,LCN2,PSAT1,PTN,TAP1
lysophosphatidic acid		chemical - other		1.965	bias	0.519		0.0072	CSF1,ITGAM,TF,VIM	CDKN2A,CEBPB,CEBPD,FOS,HRAS,IL6,JUN,NFKB1,NFKBIA,NFkB (complex),NR3C1,RELA,SPI1,STAT1,STAT3,TNF,TP53,WT1,lysophosphatidic acid
GPX1	-0.074	enzyme						0.00722	CCL3L3,CYBB,TNFRSF1A	GPX1,NFKB1,NFKBIA,NFkB (complex),RELA,STAT1,STAT3
N-methyl-D-aspartate		chemical reagent						0.00722	ATP2B2,C3,GFAP	APP,N-methyl-D-aspartate,NFKBIA,NFkB (complex),NOTCH1
dimethylnitrosamine		chemical toxicant						0.00722	IGFBP5,MAPK3,VIM
TREM1	0.383	transmembrane receptor		1.528	bias	0.399	0.57	0.00733	CSF1,ITGAX,LY9,NPC1,RHOU,TLR2
lactacystin		chemical - protease inhibitor		-1.481	bias	0.314	-2.234	0.00733	CRYAB,CTSD,GFAP,HLA-A,IGFBP5,TLR2	APP,CEBPD,EGF,EGFR,ESR1,HTT,NFKB1,NFKBIA,NFkB (complex),NOTCH1,SP1,STAT3,TP53,lactacystin
tacrolimus		chemical drug		1		-0.236	1.471	0.00733	APOD,CAMKK2,CYBB,IL33,MARCKSL1,PROM1
Ap1		complex						0.00734	C3AR1,CCL3L3,EZR,GFAP,NDRG1
TCF		group						0.00753	APOD,LGALS3,PCSK6,SERPINA3	CTNNB1,TCF
IFNLR1	-0.529	transmembrane receptor						0.00772	CCL3L3,CSF1,TLR2
LGALS1	0.506	other						0.00772	CXCL16,IGHM,LGALS3
LRPAP1	0.032	transmembrane receptor						0.00782	MAPK3,SERPINA3
PROCR	-0.325	other						0.00782	GBP2,IRF8
SCGB1A1		cytokine						0.00782	C3,ITGB2
plumbagin		chemical toxicant						0.00782	CYBB,PTPN6	NFKB1,NFkB (complex),RELA,plumbagin
mibolerone		chemical drug	Inhibited	-2.236		0.231	-2.753	0.00784	C4A/C4B,CD74,GPNMB,HEXB,TF
AHR	-0.164	ligand-dependent nuclear receptor		0.579		0.032	0.502	0.00806	A2M,ADIPOR2,CTSD,FMO2,IGHM,ITGAM,SEMA3A,VIM
Insulin		group		-0.179		0.236	-0.7	0.00806	ADIPOR2,CYBB,GFAP,LGALS3BP,NCF1,PLA2G16,SLC5A5,TLR2	CEBPD,Insulin,NFKBIA,NFkB (complex),NR3C1,P38 MAPK,SPI1,STAT1,TNF,ZFP36
PDGF BB		complex	Activated	2.781	bias	0.453	1.523	0.00806	C3,CRYAB,CSF1,GBP2,GLUL,LGALS3,SERPINA3,XDH	NFKB1,NFKBIA,NFkB (complex),PDGF BB,RELA,STAT1,STAT3
ATF4	-0.026	transcription regulator	Activated	2.219	bias	0.652		0.0081	IGFBP5,LGALS3,NDRG1,PMP22,PSAT1
IRF4	1.089	transcription regulator						0.0081	B2M,CD68,CTSS,EZR,IL33	IL10,IRF4,NFKBIA
calcitriol		chemical drug	Activated	2.459		-0.06	2.635	0.00819	ANLN,C3,CA2,CSF1,IGFBP5,ITGAM,ITGAX,KLK6,LCN2,TLR2	CEBPA,CEBPB,CEBPD,IL1,IL6,NFKB1,NFKBIA,NFkB (complex),RELA,SPI1,STAT1,STAT3,TGM2,calcitriol
MYOC	-0.361	other						0.0082	CA2,IGFBP5,IGFBPL1,S100B
IL32		cytokine						0.00824	ITGAM,ITGB2,VIM	CEBPD,IL32,NFkB (complex),NR3C1,P38 MAPK,ZFP36
methylselenic acid		chemical reagent						0.0085	APOD,CAMK4,ITGB5,MAPK3,NDRG1,NREP,TLR2
E. coli serotype 0127B8 lipopolysaccharide		chemical - endogenous non-mammalian		0.816		0.24	0.228	0.00858	CXCL16,GLUL,LCN2,LGALS3,SYNM,TLR2	E. coli serotype 0127B8 lipopolysaccharide,IFNG,IRF1,NFKBIA,NFkB (complex),STAT1,STAT3
IL2RG	0.948	transmembrane receptor						0.00878	HLA-A,IGHM,NPC2
COL18A1	0.196	other	Inhibited	-2	bias	-0.575		0.00892	GFAP,ITGB2,TNFRSF1A,VWF
7-nitroindazole		chemical reagent						0.00897	GFAP,PVALB
BCOR	-0.111	transcription regulator						0.00897	CD74,LSP1
Diphtheria Toxin		chemical reagent						0.00897	CTSD,LAMP1
USP18	1.24	peptidase						0.00897	CCL3L3,IFITM3	NFKBIA,NFkB (complex),STAT1,STAT3,STAT6,USP18
SOD1	0.081	enzyme						0.00902	B2M,C1QA,CRYAB,EZR,FTH1,GFAP	JUN,NFkB (complex),SOD1,SP1,TP53,hydrogen peroxide
CUX1		transcription regulator						0.00934	CYBB,ITGB2,VIM
IL6ST	0.083	transmembrane receptor						0.00934	A2M,GFAP,TNFRSF1A	CEBPB,CEBPD,CNTF,IL6,IL6ST,LIF,NFkB (complex),STAT1,STAT3
ZFP36	0.047	transcription regulator						0.00934	CCL3L3,CTSS,CYBB	NFKB1,NFKBIA,NFkB (complex),RELA,ZFP36
ERG	0.266	transcription regulator		1	bias	0.634		0.00949	FLNC,MYO1D,NDRG1,PTPN6,SOX4,VWF
triamcinolone acetonide		chemical drug		0.896		0.017	0.856	0.00949	CAPG,CD22,LSP1,SERPINA3,SOX4,VWF
(4-(3-chlorophenyl)piperazin-1-yl)(2-ethoxyphenyl)methanone		chemical reagent						0.00966	TNFRSF1A
1,2,3,6,7,8-hexachlorodibenzodioxin		chemical toxicant						0.00966	IGHM
4-cresol		chemical toxicant						0.00966	ITGAM
5-aminovaleric acid		chemical - endogenous non-mammalian						0.00966	GFAP
ALG10	-0.235	enzyme						0.00966	PROM1
ALG5	0.053	enzyme						0.00966	PROM1
ALG6	-0.064	enzyme						0.00966	PROM1
ALG8	-0.104	enzyme						0.00966	PROM1
AZD1981		chemical drug						0.00966	ITGAM
B3GALT1	-0.105	enzyme						0.00966	B3GALT5
B4GALNT2	0.326	enzyme						0.00966	VWF
B4GALT6	-0.048	enzyme						0.00966	GFAP
CD79B	0.443	transmembrane receptor						0.00966	IGHM
CFD		peptidase						0.00966	C3
CFI	3.184	peptidase						0.00966	C3
COMP	0.35	other						0.00966	LGALS3
D-lactic acid		chemical - endogenous mammalian						0.00966	ITGAM
GLO1	0.058	enzyme						0.00966	GFAP
GPR87		g-protein coupled receptor						0.00966	PROM1
Hsf4		transcription regulator						0.00966	CRYAB
KLRC2		transmembrane receptor						0.00966	TYROBP
Ly6a (includes others)	0.475	other						0.00966	IGHM
M6PR	0.148	transporter						0.00966	NPC1
MGAT4C	-0.276	enzyme						0.00966	PROM1
MOGS	-0.073	enzyme						0.00966	PROM1
Mannosidase2		group						0.00966	PROM1
PTPRCAP		other						0.00966	PTPRC
Raet1a		other						0.00966	HLA-A
Raet1d/Raet1e		other						0.00966	HLA-A
SNORD21		other						0.00966	HLA-A
SPRED2	-0.169	cytokine						0.00966	VIM
STARD4	0.174	transporter						0.00966	NPC1
TIAM2	-0.208	enzyme						0.00966	VIM
TRU-TCA1-1		other						0.00966	PVALB
TSHB	2.135	other						0.00966	SLC5A5
TUBB3	-0.024	other						0.00966	ANXA5
WASF1	-0.018	other						0.00966	EZR
ZNF140		transcription regulator						0.00966	FCGR2B
blood urea nitrogen		chemical - endogenous mammalian						0.00966	SCUBE1
boldine		chemical - endogenous non-mammalian						0.00966	NCF1
creatinine		chemical - endogenous mammalian						0.00966	SCUBE1
crizotinib		chemical drug						0.00966	VIM
dexamethasone/tobramycin		chemical drug						0.00966	TLR2
etalocib		chemical drug						0.00966	ITGAM
ferric citrate		chemical drug						0.00966	FTH1
miR-105-5p (and other miRNAs w/seed CAAAUGC)		mature microrna						0.00966	TLR2
mineral trioxide aggregate		chemical drug						0.00966	DMP1
mir-497		microrna						0.00966	MAPK3
nafoxidine		chemical drug						0.00966	C3
neurotropin		chemical drug						0.00966	SEMA3A
paraoxon		chemical toxicant						0.00966	GFAP
trinitrobenzenesulfonic acid		chemical reagent		1.982	bias	0.624		0.00967	CCL3L3,CD68,ITGAM,LCN2	NFKB1,NFKBIA,NFkB (complex),RELA,STAT1,STAT3,trinitrobenzenesulfonic acid
platelet activating factor		chemical - endogenous mammalian						0.00992	ITGAM,ITGB2,VIM	AR,CEBPD,MYC,NFkB (complex),NR3C1,P38 MAPK,PI3K (complex),STAT1,STAT3,TP53,ZFP36,platelet activating factor
epigallocatechin-gallate		chemical drug		-1.982		-0.23	-1.527	0.00997	CA2,CCL3L3,LAMP1,PTN,TAP1,VIM	AR,CDKN2A,ERK1/2,IRF3,IRF7,JAK1,MYC,NFkB (complex),RELA,STAT1,STAT3,TP53,epigallocatechin-gallate
KIT	-0.02	transmembrane receptor						0.0101	C3AR1,CD63,LGALS3,PTPN6
CD200	-0.121	other						0.0102	CCL3L3,TLR2
CXCL2	-0.404	cytokine						0.0102	CCL3L3,ITGAM
HFE	0.41	transmembrane receptor						0.0102	B2M,TF
Smad2/3-Smad4		complex						0.0102	IGFBP5,ITGB5
dichlororibofuranosylbenzimidazole		chemical toxicant						0.0102	CTSD,SLC5A5
retinol		chemical drug						0.0102	SLC5A5,TF
RAF1	-0.055	kinase	Activated	2.433	bias	0.647		0.0102	CA2,CD74,CRYAB,ITGAM,ITGB5,PCSK6
SMARCA2	0.034	transcription regulator						0.0105	DMP1,IGFBP5,ITGAM
MAPK8	-0.091	kinase		0.152	bias	0.362	-0.565	0.0107	APOD,CXCL16,CYBB,FTH1,TLR2
GATA1	0.383	transcription regulator		-0.277	bias	0.294	-0.93	0.011	CA2,CYBB,ITGAX,LYZ,PTPN6,VWF
3,3'-diindolylmethane		chemical drug						0.0111	HLA-A,TAP1,VIM
F2RL1	0.443	g-protein coupled receptor						0.0111	CTSD,GBP2,IRF8
paclitaxel		chemical drug						0.0112	ANXA5,GFAP,HLA-A,IGHM,ITGB5,LCP1,NREP
actinomycin D		chemical drug		-1.029	bias	-0.517		0.0112	FTH1,IGFBP5,PDE3A,TAP1,TF,TLR2
VIP	-0.12	other						0.0113	CCL3L3,LYZ,TNFRSF1A,VIM
hyaluronic acid		chemical - endogenous mammalian		1.103	bias	0.293	0.531	0.0113	CCL3L3,NCF1,PTPRC,TLR2
pioglitazone		chemical drug		-1.387		0.091	-1.588	0.0113	ADIPOR2,GFAP,ITGAM,NCF1,TNFRSF1A
C5		other						0.0115	CCL3L3,ITGB2
FZD9	0.53	g-protein coupled receptor						0.0115	IFI16,Oasl2
GLIS2	-0.04	transcription regulator						0.0115	C3,VIM
IL11RA	0.177	transmembrane receptor						0.0115	CCL3L3,Ccl6
NADPH oxidase		complex						0.0115	CYBB,NCF1
NUMB	-0.095	other						0.0115	IFI16,PROM1
creatine		chemical - endogenous mammalian						0.0115	GATM,TLR2
triclosan		chemical drug						0.0115	CYBB,NCF1
L-glutamic acid		chemical - endogenous mammalian		0	bias	0.438	-0.877	0.0117	B2M,Defb1,FMO2,TAP1
diethylstilbestrol		chemical drug		0.692	bias	0.322	-0.079	0.0118	C1QA,C3,HLA-A,MAPK3,PROM1,S100A6
PLAG1	-0.231	transcription regulator						0.0118	FLNC,LSP1,MYRF
rotenone		chemical toxicant						0.0118	CYBB,GFAP,ITGAM
MYD88	-0.265	other		1.962	bias	0.667		0.0121	C3,CCL3L3,HLA-A,IGFBP5,ITGAX,TLR2
cigarette smoke		chemical toxicant		1.941	bias	0.574		0.0123	C3,CCL3L3,Oasl2,SERPINA3,TREM2,XDH
BRD2	-0.066	kinase						0.0125	LY9,S100A6,SLAMF9
CLEC11A	-0.087	growth factor						0.0125	CD74,PMP22,S100A6
FANCC	-0.048	other						0.0125	MYRF,PTPRC,SKAP2
PPARA	-0.147	ligand-dependent nuclear receptor		-1.213	bias	0.261	-1.783	0.0125	C1QA,C1QB,C3,CD63,CYBB,GLUL,IFITM3,IGFBP5,NCF1
prostaglandin E2		chemical - endogenous mammalian		0.261	bias	0.273	-0.332	0.0126	B3GALT5,CCL3L3,CSF1,CST7,GFAP,IGFBP5,ITGAM
PRDM1	0.249	transcription regulator		0.555		-0.185	0.964	0.0126	CD22,CD74,FTH1,IGHM,PCSK6,SERPINA3
ACOX1	0.03	enzyme	Inhibited	-2.213		-0.14	-1.903	0.0127	ACER2,CD63,LCN2,LGALS3,LGALS3BP
ciprofibrate		chemical drug	Activated	2.213		-0.032	2.284	0.0127	CD63,LCN2,LGALS3BP,NPC1,NPC2
CYP2E1	1.713	enzyme						0.0128	C3AR1,NCF1
K-252		chemical - kinase inhibitor						0.0128	ITGAM,NDRG1
Ni2+		chemical reagent						0.0128	CSF1,NDRG1
cuprizone		chemical toxicant						0.0128	CCL3L3,GFAP
ketamine		chemical drug						0.0128	GFAP,PVALB
sirolimus		chemical drug	Inhibited	-2.18	bias	-0.434	-0.973	0.0129	ANXA5,B2M,CCL3L3,CSF1,FTH1,IGFBP5,LCN2,PROM1,VIM
Vegf		group		1.51	bias	0.554		0.013	A2M,CA2,CRYAB,GAB1,LCN2,NPC1,PMP22,VIM,VWF,XDH
FOLR1	-0.041	transporter						0.0131	ASPA,Cd52,LSP1,LYZ
STAT5A	0.292	transcription regulator						0.0131	A2M,CCL3L3,CD68,FCER1G,LCN2,SERPINA3,TNFRSF1A
BAX	-0.131	transporter						0.0131	CTSD,CTSS,HLA-A
DDIT3	0.197	transcription regulator						0.0131	ITGAM,LCN2,SLC5A5
Fcer1		complex						0.0131	CCL3L3,CSF1,FCGR2B
LEP	2.731	growth factor		1.887	bias	0.263	1.191	0.0135	CCL3L3,CD63,CD68,CYBB,GFAP,ITGAM,NCF1,TNFRSF1A,VIM
Sos		group						0.0135	CA2,Defb1,IGFBP5,LGALS3BP,RIPK4,XDH
SERPINF1	-0.026	other						0.0138	CRYAB,CYBB,VIM
infliximab		biologic drug						0.0138	FCGR2A,FCGR2B,LAG3
SMAD3	0.01	transcription regulator		0.739	bias	0.392	-0.13	0.0141	C3,CCL3L3,ITGB5,SLC5A5,TF,VIM
FUT8	-0.081	enzyme						0.0142	IGHM,PROM1
Tgf beta		group		-0.128	bias	0.32	-0.824	0.0145	CCL3L3,CSF1,IGFBP5,PROM1,TLR2,VIM
doxycycline		chemical drug						0.0146	ITGAX,TLR2,XDH
KLF3	0.214	transcription regulator		-1.414		-0.234	-0.751	0.0146	ANXA5,CAPG,HEXB,Ifi27,MSN,NDRG1,TYROBP,VIM
cycloheximide		chemical reagent		0.631		-0.095	0.894	0.0146	B2M,CSF1,IGFBP5,ITGAM,ITGB5,LCN2,SLC5A5,XDH
IFN Beta		group						0.0151	C3AR1,CD74,HLA-A,IFI16
REL	0.152	transcription regulator						0.0151	ANLN,B2M,HLA-A,IGHM,PLA2G16,VIM
IRF5	0.141	transcription regulator						0.0153	IFITM3,Oasl2,PARP12
TCR		complex		1.715	bias	0.482	0.888	0.0155	APOD,CCL3L3,LAMP1,PTPRC,SEMA3A,TNFRSF1A,ZC3HAV1
ETS		group						0.0157	C3AR1,VWF
26s Proteasome		complex						0.0161	CTSD,GFAP,LAMP1,VIM
INSIG1	0.203	other	Inhibited	-2	bias	-0.738		0.0161	CD68,CLEC7A,IRF8,LCN2
FOXL2		transcription regulator						0.0161	CCL3L3,SOX4,TNFRSF1A
HMGB1		transcription regulator						0.0161	GFAP,GLUL,TLR2
MBD2	0.105	transcription regulator						0.0161	IGHM,PLA2G16,PROM1
SPP1	0.499	cytokine		1.346	bias	0.455	0.343	0.0161	CA2,GFAP,ITGB5,S100A6,VIM
Akt		group		0.808	bias	0.315	0.045	0.0164	A2M,CTSD,LCN2,NDRG1,PTN,TLR2
TO-901317		chemical reagent		1.119		0.243	0.651	0.0164	ADIPOR2,APOD,C3,LGALS3,MPEG1,SERPINA3
CTLA4		transmembrane receptor						0.0169	FAM46C,ITGAX,LAG3
F3	0.216	transmembrane receptor						0.0169	ITGAM,LCP1,SEMA3A
BRCA1	-0.61	transcription regulator		-0.447		0.207	-0.91	0.017	APOBEC1,CTSD,EZR,TAP1,VIM
NFIX	-0.091	transcription regulator						0.0173	GFAP,SERPINA3
SMARCE1	-0.047	transcription regulator						0.0173	CTSD,NPC2
cannabidiol		chemical drug						0.0173	S100B,VIM
tetrodotoxin		chemical drug						0.0173	B2M,TAP1
IGF2	-0.094	growth factor						0.0174	IGFBP5,ITGB5,NDRG1,RNF13,SKAP2
erlotinib		chemical drug						0.0177	CYBB,TLR2,TNFRSF1A
LHX1	0.269	transcription regulator		1	bias	0.754		0.0178	Defb1,GATM,KLK6,ZDHHC21
SOCS1	-1.482	other		-1.982	bias	-0.594		0.0178	A2M,FCER1G,IFI16,Oasl2
15-deoxy-delta-12,14 -PGJ 2		chemical - endogenous non-mammalian		0.277		-0.212	0.748	0.0178	CTSD,CYBB,FTH1,ITGAM,LAMP1
methotrexate		chemical drug		0.816		0.155	0.438	0.0179	ADIPOR2,C1QB,C3,CSF1,CTSS,IGFBP5
PPARG	0.431	ligand-dependent nuclear receptor		0	bias	0.285	-0.57	0.0181	ADIPOR2,C3,CA2,IGFBP5,KLK6,NCF1,NDRG1,SLC44A1,VIM
AKT1	0.008	kinase		1.995	bias	0.318	1.259	0.0183	C1QC,CD74,IGFBP5,LCN2,SLC5A5,VIM
IL6R	0.081	transmembrane receptor						0.0185	A2M,IGFBP5,SERPINA3
B2M	0.686	transmembrane receptor						0.0189	CCL3L3,HLA-A
FAM3B		cytokine						0.0189	LCN2,PTN
MST1	-0.705	growth factor						0.0189	IRF8,SOX4
PDGF-AA		complex						0.0189	GFAP,VIM
Stat3-Stat3		complex						0.0189	A2M,SERPINA3
CDKN1B	-0.061	kinase		0.152	bias	-0.569		0.0189	APCDD1,B2M,ITGAM,LGALS3
15-keto-13,14-dihydroprostaglandin E2		chemical - endogenous non-mammalian						0.0192	GFAP
8-methyl-pyridoxatin		chemical reagent						0.0192	TF
ALX3	-0.505	transcription regulator						0.0192	GFAP
AP1M1	-0.066	transporter						0.0192	HLA-A
AR-12		chemical - kinase inhibitor						0.0192	LCN2
Alp		group						0.0192	LCN2
CBP-ICSBP-IRF-1-PU.1		complex						0.0192	CYBB
CELA1	0.642	peptidase						0.0192	HLA-A
CHD5	-0.122	enzyme						0.0192	VIM
CIDEA	0.523	other						0.0192	XDH
CU-CPT22		chemical reagent						0.0192	CCL3L3
ERAP1	0.174	peptidase						0.0192	HLA-A
Esr1-Estrogen-Sp1		complex						0.0192	CTSD
FKHR		group						0.0192	A2M
GCM1		transcription regulator						0.0192	S100B
GDF3	3.132	growth factor						0.0192	PCSK6
GFRA1	0.078	transmembrane receptor						0.0192	PTPRC
HNRNPL	-0.046	other						0.0192	PTPRC
HPS1	0.035	other						0.0192	LGALS3
IGLL1/IGLL5		other						0.0192	IGHM
KDM4B	-0.087	enzyme						0.0192	VIM
Metalloprotease		group						0.0192	ITGAM
Mt3	0.021	other						0.0192	GFAP
NAGLU	0.115	enzyme						0.0192	LYZ
NBR1	0.094	other						0.0192	HCLS1
NHLRC1	-0.11	enzyme						0.0192	LAMP1
NPS	-1.224	other						0.0192	ITGAM
NUBP1	-0.016	other						0.0192	FTH1
Pdgfra-Pdgfrb		complex						0.0192	CSF1
RILP	0.151	other						0.0192	LAMP1
RPS19	-0.035	other						0.0192	CD74
SEMA5A	-0.172	transmembrane receptor						0.0192	GFAP
ST8SIA2	-0.389	enzyme						0.0192	GFAP
SVIL	-0.154	other						0.0192	ANLN
Sphk		group						0.0192	IL33
Stat1-Stat3		complex						0.0192	A2M
TAN 67		chemical reagent						0.0192	MAPK3
TRIM54	-1.001	other						0.0192	FLNC
VPS33B	-0.089	transporter						0.0192	VWF
ZDHHC7	0.067	enzyme						0.0192	TF
adalimumab		biologic drug						0.0192	FCGR2B
all-trans-4-Oxo-retinoic acid		chemical - endogenous mammalian						0.0192	ITGAX
arundic acid		chemical drug						0.0192	S100B
bacitracin		biologic drug						0.0192	ANXA5
cation		chemical - other						0.0192	ITGB2
fluorocitric acid		chemical reagent						0.0192	GFAP
imidapril		chemical drug						0.0192	NCF1
nickel subsulfide		chemical toxicant						0.0192	NDRG1
physostigmine		chemical drug						0.0192	ITGAM
pyridoxal		chemical - endogenous mammalian						0.0192	MAPK3
quiflapon		chemical reagent						0.0192	LCN2
ristocetin		chemical toxicant						0.0192	VWF
sepiapterin		chemical - endogenous mammalian						0.0192	LCN2
trehalose		chemical - endogenous mammalian						0.0192	VIM
estrogen receptor		group		-1.199		-0.067	-1.04	0.0194	C3,CAPG,CD68,FLNC,MSN,VIM
cytarabine		chemical drug						0.0194	CCL3L3,HLA-A,TLR2
FSH		complex		0.284	bias	0.277	-0.371	0.0194	CAMK4,EZR,FLNC,ITGB5,MYRF,NPC2,PCSK6,TF
CLDN7	1.565	other		-0.152		0.007	-0.167	0.0195	C3,CD68,LGALS3,PLA2G16
salmonella minnesota R595 lipopolysaccharides		chemical - endogenous non-mammalian		1.954	bias	0.754		0.0195	CCL3L3,Ccl6,IRF8,TLR2
HNF1B	0.122	transcription regulator		0.152		0.084	-0.014	0.0201	B3GALT5,CA2,PMP22,S100A6
CD3		complex		-0.333	bias	-0.51		0.0201	CCL3L3,CD74,FCER1G,IGFBP5,IRF8,ITGB5,LAMP1,LCP1,LSP1,PTPRC,TLR2
PLAU	0.405	peptidase						0.0203	ITGB5,PTN,VIM
RELB	-0.195	transcription regulator						0.0203	B2M,IGHM,TNFRSF1A
IGHM	0.781	transmembrane receptor						0.0205	CD22,LGALS3
IL17C	-2.618	cytokine						0.0205	HAVCR2,LCN2
MBD1	-0.094	transcription regulator						0.0205	IGHM,PROM1
NFAT (complex)		complex						0.0205	CD68,IL33
NFIC	-0.053	transcription regulator						0.0205	CSF1,GFAP
RNASE2		enzyme						0.0205	CSF1,TNFRSF1A
ferulic acid		chemical - endogenous non-mammalian						0.0205	GFAP,PVALB
CD28	-0.049	transmembrane receptor		1.242	bias	-0.384	2.234	0.0206	FCER1G,GBP2,HAVCR2,IGFBP5,IRF8,LCP1,LSP1
BMP7	0.273	growth factor		0.571	bias	0.399	-0.16	0.0207	IGFBP5,MAPK3,NDRG1,PCSK6
JUND	-0.159	transcription regulator						0.0212	CYBB,FTH1,SOX4
MAP2K1/2		group						0.0212	C3,CCL3L3,VIM
POU2F1	-0.145	transcription regulator						0.022	A2M,GBP2,IGKC,VWF
BSCL2	-0.074	other						0.0221	CD74,IGFBP5,IL33
OTX2	-0.01	transcription regulator						0.0221	A2M,GPNMB,TF
cyclophosphamide		chemical drug						0.0221	C4A/C4B,FCGR2A,LGALS3
CXCL12	0.039	cytokine		1.698	bias	0.443	0.731	0.0221	CA2,HCLS1,ITGAX,TF,VIM
PTPRC	0.921	phosphatase						0.0223	CCL3L3,IGHM
SIX5	-0.182	transcription regulator						0.0223	IGFBP5,PTN
SND1	0.098	enzyme						0.0223	LAPTM5,SOX4
TRPV4	-0.109	ion channel						0.0223	CCL3L3,TLR2
choline fenofibrate		chemical drug						0.0223	NPC1,NPC2
NR4A1	-0.603	ligand-dependent nuclear receptor						0.0226	ADIPOR2,APOD,CSF1,CST7,MARCKSL1
metformin		chemical drug						0.0227	ADIPOR2,FTH1,SLC5A5,VWF
MIF	-0.101	cytokine						0.023	C3AR1,CCL3L3,CD84
VHL	-0.082	transcription regulator						0.0233	FTH1,IFITM3,NREP,VIM
isotretinoin		biologic drug						0.024	LCN2,SERPINA3,TLR2
TET2	-0.052	other	Activated	2	bias	0.472	1.056	0.024	ASPA,IFITM3,ITGAX,ITGB2
HSP90B1	0.102	other						0.0241	ITGB2,TLR2
TNFRSF9	1.738	transmembrane receptor						0.0241	ITGAM,PTPRC
semaxinib		chemical drug						0.0241	LCN2,VWF
CD44	0.436	enzyme	Activated	2.183	bias	0.524		0.0242	CD63,CLEC7A,ITGAX,LGALS3,VIM
thyroid hormone		chemical - endogenous mammalian						0.0248	CAMK4,IGHM,MAPK3,PIP4K2A,VIM
miR-199a-5p (and other miRNAs w/seed CCAGUGU)		mature microrna						0.025	C3,LCN2,MYRF
THRB	0.033	ligand-dependent nuclear receptor		1.982		0.197	1.592	0.0259	CTSD,IGHM,LYZ,MAPK3,PROM1
C3AR1	1.415	g-protein coupled receptor						0.0259	C3,CCL3L3
CDH11	-0.126	other						0.0259	ADI1,ITGB2
CSF1R	0.187	kinase						0.0259	CCL3L3,CSF1
MALP-2s		chemical reagent						0.0259	CCL3L3,TLR2
MYOG	0.383	transcription regulator						0.0259	IFI16,S100B
panobinostat		chemical drug						0.0259	CRYAB,VIM
TLR2	1.161	transmembrane receptor		1.998	bias	0.491	1.016	0.0269	CCL3L3,CYBB,IL33,TLR2
ANGPT2	0.428	growth factor		1.982	bias	0.548		0.027	CCL3L3,CD68,CRYAB,NCF1,VIM
ZNF217	0.199	transcription regulator						0.027	IFI16,ITM2A,SEMA3A
IL7	-0.872	cytokine		1.96	bias	0.47	1.039	0.0276	CSF1,HAVCR2,IGHM,LAMP1
GnRH analog		biologic drug		-0.82		-0.051	-0.688	0.0277	CAMKK2,GAB1,IGHM,MAPK3,NDRG1,PLA2G16,SKAP2
CR1L	-0.013	other						0.0278	C3,TNFRSF1A
CTF1	-0.194	cytokine						0.0278	A2M,SERPINA3
LRP1	0.029	transmembrane receptor						0.0278	CCL3L3,CTSD
MIR124		group						0.0278	PTPRC,VIM
PRKAA		group						0.0278	NCF1,VIM
PRLR	0.087	transmembrane receptor						0.0278	A2M,IGFBP5
SOX10	0.337	transcription regulator						0.0278	PMP22,PTN
acetovanillone		chemical drug						0.0278	NCF1,PVALB
etanercept		biologic drug						0.0278	CYBB,NCF1
grape seed extract		chemical drug						0.0278	GFAP,VIM
TGFBR1	0.268	kinase						0.0281	ITGB5,SLC5A5,VIM
cadmium		chemical toxicant						0.0281	B2M,C3,LGALS3
atorvastatin		chemical drug		-1.964		-0.09	-1.788	0.0282	CYBB,ITGB2,MAPK3,S100B,TLR2
13(S)-hydroxyoctadecadienoic acid		chemical - endogenous mammalian						0.0287	MAPK3
2,2'-dipyridyl		chemical toxicant						0.0287	FTH1
2R,4R-4-aminopyrrolidine-2,4-dicarboxylic acid		chemical reagent						0.0287	GFAP
ATP6AP2	-0.011	transporter						0.0287	CYBB
Ap1 gamma		group						0.0287	HLA-A
C20-D3-vitamin A		chemical drug						0.0287	C3
CD79A	2.232	transmembrane receptor						0.0287	IGHM
CDP-choline		chemical - endogenous mammalian						0.0287	GFAP
CLEC4M	0.416	other						0.0287	C3
DDOST	0.056	enzyme						0.0287	PROM1
DDX4	-0.705	enzyme						0.0287	IFITM3
EFEMP1	0.25	enzyme						0.0287	VIM
EPM2A	-0.018	phosphatase						0.0287	LAMP1
FBXL5	0.039	enzyme						0.0287	FTH1
FTL	0.147	enzyme						0.0287	FTH1
FTMT		enzyme						0.0287	FTH1
GPX4	0.194	enzyme						0.0287	PVALB
H60a		other						0.0287	HLA-A
HLA-DR		complex						0.0287	IGHM
Igha	2.34	other						0.0287	IGHM
LIFR	0.023	transmembrane receptor						0.0287	GFAP
NDUFAF3	-0.073	other						0.0287	CTSD
NLR		group						0.0287	LCN2
PTIO		chemical reagent						0.0287	ITGAM
PTPN23	0.059	phosphatase						0.0287	VIM
PTTG1IP	0.089	other						0.0287	SLC5A5
PVALB	0.415	other						0.0287	C1QC
RAB7A	-0.028	enzyme						0.0287	VIM
RAP1A	-0.056	enzyme						0.0287	SLC5A5
RFXANK	0.021	transcription regulator						0.0287	HLA-A
RFXAP	-0.031	transcription regulator						0.0287	B2M
ROBO3	-0.645	transmembrane receptor						0.0287	IRF8
Raet1b		other						0.0287	HLA-A
Rp-8-Br-cGMPS		chemical - kinase inhibitor						0.0287	ITGAM
SLC12A6	-0.05	transporter						0.0287	VIM
SMARCC2	0.039	transcription regulator						0.0287	NPC2
ST8SIA4	-0.278	enzyme						0.0287	GFAP
TAP1	1.133	transporter						0.0287	HLA-A
TRD		other						0.0287	FCER1G
adapalene		chemical drug						0.0287	TLR2
bis(4-hydroxycinnamoyl)methane		chemical - endogenous non-mammalian						0.0287	TLR2
corticotropin		biologic drug						0.0287	PCSK6
dietary fat derivative		chemical drug						0.0287	ITGAM
epiallopregnanolone		chemical - endogenous mammalian						0.0287	LGALS3
ferrous sulfate		chemical drug						0.0287	CCL3L3
gabapentin		chemical drug						0.0287	GFAP
goralatide		chemical - endogenous mammalian						0.0287	LGALS3
iodixanol		chemical drug						0.0287	LCN2
methylamphotericin B		chemical drug						0.0287	LCN2
miR-424-3p (miRNAs w/seed AAAACGU)		mature microrna						0.0287	LGALS3
natamycin		chemical drug						0.0287	LCN2
nevirapine		chemical drug						0.0287	SLC5A5
phenylacetic acid		chemical - endogenous mammalian						0.0287	HLA-A
picolinic acid		chemical toxicant						0.0287	CCL3L3
propentofylline		chemical drug						0.0287	GFAP
repertaxin		chemical drug						0.0287	ITGAM
ropivacaine		chemical drug						0.0287	ITGAM
salsalate		chemical drug						0.0287	NCF1
sodium iodide		chemical drug						0.0287	SLC5A5
TERT	0.005	enzyme						0.0291	B2M,IFI16,PROM1,VIM
EIF2AK2	0.208	kinase						0.0292	LGALS3BP,PARP12,ZC3HAV1
IL12 (family)		group						0.0292	IRF8,LAMP1,MAPK3
metribolone		chemical reagent		0.973	bias	0.433	0.033	0.0294	B2M,CAMKK2,CRYAB,IGFBP5,NDRG1
4-methylnitrosoamino-1-(3-pyridinyl)-1-butanone		chemical toxicant						0.0298	LCP1,TF
ELF4	0.527	transcription regulator						0.0298	CA2,LYZ
LRP6	-0.082	transmembrane receptor						0.0298	CD68,VIM
SRF	-0.079	transcription regulator		0.555	bias	0.295	-0.1	0.0299	A2M,Abca8a,CSRP1,IGHM,ITGAM,LCN2,SEMA3A
VCAN	-0.094	other		-1.982		-0.075	-1.833	0.0299	C3,C4A/C4B,LCN2,LGALS3
GnRH-A		chemical reagent						0.0303	ANXA5,CD68,TMBIM1
PLG	-1.88	peptidase						0.0303	CLEC7A,CSF1,FCGR2B
N-Ac-Leu-Leu-norleucinal		chemical - protease inhibitor						0.0314	CAMK4,HLA-A,LAMP1
PAX7	-1.111	transcription regulator						0.0314	Marcks,MYO1D,SLC44A1
BCL6	0.079	transcription regulator						0.0315	A2M,Ccl6,FTH1,IRF8
KRT17	-0.052	other						0.0318	CCL3L3,CLEC7A
Nuclear factor 1		group						0.0318	GFAP,SERPINA3
PAX5	-0.258	transcription regulator						0.0318	CD22,MSN
PTX3	1.769	other						0.0318	CCL3L3,TLR2
Rar		group						0.0318	CRYAB,ITGB2
sildenafil		chemical drug						0.0318	CYBB,GFAP
tosedostat		chemical drug						0.0318	CLEC7A,PSAT1
testosterone		chemical - endogenous mammalian		0.816	bias	0.361	-0.069	0.0322	A2M,Abca8a,CAMK4,NDRG1,PMP22,SLC5A5,TF
ITGB1	0.008	transmembrane receptor						0.0337	GFAP,IGHM,VIM
CAMK4	-0.344	kinase						0.0338	CAMK4,CSRP1
DNASE2	0.051	enzyme						0.0338	GPNMB,Oasl2
SHC1	0.195	kinase						0.0338	FTH1,ITGAM
STAT		group						0.0338	A2M,SERPINA3
carbon tetrachloride		chemical toxicant		1.387	bias	0.459	0.369	0.0339	CCL3L3,IGFBP5,MAPK3,S100A6,TF
NCOR1	-0.059	transcription regulator						0.0349	CSF3R,LYZ,NDRG1
CRP		other						0.0359	CCL3L3,ITGAM
CYP27B1	-0.107	enzyme						0.0359	CCL3L3,TLR2
MAPK7	-0.015	kinase						0.0359	PDE3A,VIM
PRKCZ	-0.033	kinase						0.0359	MAPK3,PSAT1
oxaliplatin		chemical drug						0.0359	GFAP,VIM
DUSP1	-0.311	phosphatase						0.0361	CCL3L3,CYBB,TLR2
SPIB	0.084	transcription regulator						0.0361	Bst2,FAM46C,SLAMF9
acetaminophen		chemical drug		1.091	bias	0.285	0.531	0.0365	A2M,CCL3L3,GLUL,TF
EZH2	-0.415	transcription regulator		-0.392		-0.08	-0.236	0.0371	C3,CSF3R,EZR,LCN2,PARP12,PTN
miR-16-5p (and other miRNAs w/seed AGCAGCA)		mature microrna	Inhibited	-2.213	bias	-0.754		0.0374	ANLN,MAPK3,PSAT1,SKAP2,TPPP3
etoposide		chemical drug		1.982	bias	0.334	1.321	0.0374	CA2,CTSD,FTH1,TNFRSF1A
Hsp70		group						0.0381	NPC1,TYROBP
asoprisnil		chemical drug						0.0381	APOD,XDH
1,1-diethyl-2-hydroxy-2-nitrosohydrazine		chemical toxicant						0.0381	TNFRSF1A
4-aminophenol		chemical - endogenous mammalian						0.0381	VIM
ABCC9	0.216	ion channel						0.0381	XDH
AP2M1	0.062	transporter						0.0381	CD74
ATOH7	0.383	other						0.0381	SOX4
BW 245C		chemical reagent						0.0381	GFAP
CCL22	-0.536	cytokine						0.0381	CCL3L3
CF102		chemical drug						0.0381	CYBB
CHRM4	0.025	g-protein coupled receptor						0.0381	ITGB5
CLDN1	0.274	other						0.0381	VIM
CSF		group						0.0381	C3
CSTB	-0.041	peptidase						0.0381	GFAP
CTDNEP1	0.016	phosphatase						0.0381	IFITM3
Casein		group						0.0381	ASPA
Co2+		chemical - endogenous mammalian						0.0381	NDRG1
Congo Red		chemical toxicant						0.0381	C3
DAZ2	-0.013	translation regulator						0.0381	IFITM3
FAM20C	0.057	enzyme						0.0381	DMP1
FGF18	0.155	growth factor						0.0381	CSF1
G2535		chemical reagent						0.0381	VIM
GALNS	-0.105	enzyme						0.0381	GFAP
GLIPR2	-0.247	other						0.0381	VIM
HPX	-0.759	transporter						0.0381	ITGAM
Ho		group						0.0381	ITGAM
INT-767		chemical drug						0.0381	CLEC7A
ITPR		group						0.0381	MAPK3
Ifi202b	-3.051	other						0.0381	FCGR2B
LASP1	-0.045	transporter						0.0381	VIM
LEO1	-0.022	other						0.0381	SOX4
LILRB3	0.946	transmembrane receptor						0.0381	CCL3L3
MEFV		other						0.0381	LYZ
MIR129		group						0.0381	MAPK3
MPP5	0.08	kinase						0.0381	PMP22
MRAS	0.031	enzyme						0.0381	VIM
MSH2	0.06	enzyme						0.0381	IGKC
NME3	-2.626	kinase						0.0381	VIM
Nc2		complex						0.0381	HLA-A
PAPPA	-0.444	peptidase						0.0381	IGFBP5
PGRMC1	0.081	transmembrane receptor						0.0381	LCN2
PODXL		kinase						0.0381	VIM
PPP3CB	-0.089	phosphatase						0.0381	CYBB
Pou3f1	0.151	transcription regulator						0.0381	PMP22
RBBP5	0.04	other						0.0381	CTSD
RSPO2	0.229	other						0.0381	DMP1
S-18886		chemical drug						0.0381	NCF1
SLC9A1	0.009	ion channel						0.0381	CA2
SOST	-0.056	other						0.0381	CA2
SWAP70	-0.024	other						0.0381	ITGAM
TRPC3	-0.147	ion channel						0.0381	S100B
ZNF281	0.032	transcription regulator						0.0381	PROM1
ZNF282	-0.208	transcription regulator						0.0381	CTSD
atenolol		chemical drug						0.0381	B2M
buserelin		chemical drug						0.0381	ANXA5
collagen		group						0.0381	MAPK3
fenoldopam		chemical drug						0.0381	CYBB
ferric chloride		chemical toxicant						0.0381	FTH1
GTP		chemical - endogenous mammalian						0.0381	CD63
iodide		chemical - endogenous mammalian						0.0381	SLC5A5
mannan		chemical - endogenous non-mammalian						0.0381	TLR2
miR-1285-3p (and other miRNAs w/seed CUGGGCA)		mature microrna						0.0381	VIM
miR-193a-5p (miRNAs w/seed GGGUCUU)		mature microrna						0.0381	Ccl6
platelet activating factor-C16		chemical - endogenous mammalian						0.0381	ITGAM
succinylacetone		chemical - endogenous mammalian						0.0381	CYBB
AG490		chemical - kinase inhibitor						0.0385	A2M,CD68,GFAP
6-hydroxydopamine		chemical toxicant						0.0398	C3,GFAP,S100B
ITK	0.237	kinase						0.0398	FCER1G,HLA-A,TF
LDLR	0.347	transporter						0.0398	APOBEC1,CD68,LCN2
diethylnitrosamine		chemical toxicant						0.0398	CD63,LCN2,PROM1
PTGS2	-0.119	enzyme						0.0402	CCL3L3,CD68,CTSD,EZR
CARM1	0.029	transcription regulator						0.0403	C3,FTH1
JAK3	0.114	kinase						0.0403	IGHM,LAG3
Pam3-Cys		chemical toxicant						0.0403	LAMP1,TLR2
SUMO3	0.167	other						0.0403	Bst2,CXCL16
XDH	0.783	enzyme						0.0403	CYBB,VIM
propofol		chemical drug						0.0403	CYBB,NCF1
troglitazone		chemical drug		-1.069		0.127	-1.348	0.0404	C3,CRYAB,GBP2,IFI16,ITM2A,NCF1,NDRG1
ERBB3	0.056	kinase						0.0411	EZR,IGFBP5,SERPINA3
FGF19	1.779	growth factor						0.0411	LCN2,PROM1,SERPINA3
NRAS	-0.153	enzyme						0.0411	CYBB,IGHM,LY86
D-glucose		chemical - endogenous mammalian		0.726		0.147	0.291	0.0415	ANLN,ATP2B2,C3,CYBB,GFAP,GLUL,NCF1,PTPN6,TLR2
alitretinoin		chemical drug		1.951	bias	0.348	1.272	0.042	ANXA5,APOD,Ccl6,ITGAM
CCR5	-0.146	g-protein coupled receptor						0.0425	CCL3L3,TNFRSF1A
IFNGR1	0.073	transmembrane receptor						0.0425	CCL3L3,TNFRSF1A
LG100268		chemical reagent						0.0425	Ccl6,NDRG1
carrageenan		chemical - endogenous non-mammalian						0.0425	CCL3L3,GFAP
ouabain		chemical drug						0.0425	ANXA5,VIM
MTPN	-0.139	transcription regulator						0.0437	APOD,S100A6,TNFRSF1A
ADRB		group		-1	bias	-0.285	-0.43	0.044	ANXA5,CD68,CRYAB,ENDOD1
SMAD4	-0.043	transcription regulator		1.131	bias	0.344	0.45	0.0441	CSF1,CTSD,ITGB5,PTPRC,VIM
CST5		other		-1.633	bias	-0.361	-0.748	0.0447	ANXA5,EZR,MSN,PIP4K2A,SOX4,VIM
HDL		complex						0.0448	ITGAM,ITGB2
NEDD9	0.093	other						0.0448	TF,VIM
NQO1	0.212	enzyme						0.0448	Ccl6,CSF3R
SUMO2	0.426	enzyme						0.0448	Bst2,CXCL16
conjugated linoleic acid		chemical drug						0.0448	FCGR2B,ITGB2
desmopressin		biologic drug						0.0464	CAPG,CTSD,VWF
CREM	-0.178	transcription regulator						0.047	CAMK4,Marcks,NPC2,PDE3A
ACKR2	0.363	g-protein coupled receptor						0.0472	IFI16,Oasl2
AKT2	-0.117	kinase						0.0472	SLC5A5,VIM
TFEB	0.047	transcription regulator						0.0472	CTSD,LAMP1
zVAD-FMK		chemical - protease inhibitor						0.0472	ANXA5,CAMK4
ABCB7	-0.127	transporter						0.0474	FTH1
AIM2	-0.23	other						0.0474	FCGR2B
APAF1	0.048	other						0.0474	VIM
B4GALT1	0.405	enzyme						0.0474	CCL3L3
CD74	1.083	transmembrane receptor						0.0474	CD84
CD99		other						0.0474	PTPRC
CR1		transmembrane receptor						0.0474	C3
Casp12	0.321	peptidase						0.0474	Defb1
Cyclin D		group						0.0474	CTSD
DCX	-0.759	other						0.0474	GFAP
FAF1	-0.034	other						0.0474	VIM
GNAI3	-0.019	enzyme						0.0474	CCL3L3
Glucocorticoid-GCR		complex						0.0474	A2M
HPGDS	0.3	enzyme						0.0474	ITGAM
ISG15	0.096	other						0.0474	IFITM3
Laminin2		complex						0.0474	DMP1
MALAT1	-0.247	other						0.0474	VIM
MTUS1	0.149	other						0.0474	VIM
NACA	0.067	transcription regulator						0.0474	DMP1
PPM1B	-0.035	phosphatase						0.0474	CCL3L3
PRPF19	0.103	enzyme						0.0474	GFAP
PTMA		other						0.0474	CCL3L3
Ptk		group						0.0474	A2M
RHOH	0.821	enzyme						0.0474	ITGB2
SLC16A1	-0.041	transporter						0.0474	CYBB
SPIC	0.319	transcription regulator						0.0474	FCGR2B
VIPAS39	-0.085	other						0.0474	VWF
alpha-hydroxyglutarate		chemical - endogenous mammalian						0.0474	VIM
aurintricarboxylic acid		chemical drug						0.0474	PTN
ceftriaxone		chemical drug						0.0474	GFAP
farnesyl transferase		complex						0.0474	CRYAB
geranylgeranylacetone		chemical drug						0.0474	NPC1
lactosylceramide		chemical - endogenous mammalian						0.0474	GFAP
lupeol		chemical drug						0.0474	PROM1
miR-382-5p (miRNAs w/seed AAGUUGU)		mature microrna						0.0474	VIM
mibefradil		chemical drug						0.0474	ITGB2
mir-140	0.383	microrna						0.0474	VIM
palmitoyl-Cys((RS)-2,3-di(palmitoyloxy)-propyl)-Ala-Gly-OH		chemical reagent						0.0474	TLR2
potassium perchlorate		chemical reagent						0.0474	SLC5A5
TNFSF12	0.215	cytokine						0.0478	CCL3L3,CD68,ITGAM
PTH		other		1.961	bias	0.458	1.064	0.048	CSF1,DMP1,IGFBP5,IL33
ERK		group		1.446	bias	0.486	0.377	0.049	ITGAM,ITGB2,LCN2,NDRG1,SOX4
methyl methanesulfonate		chemical toxicant						0.0496	CTSD,VIM

## Sheet: Diseases and Biol. Functions
Diseases and Biological Functions
Categories	Functions	Diseases or Functions Annotation	p-Value	Predicted Activation State	Activation z-score	Notes	Bias-corrected z-score	Molecules	# Molecules
Cellular Movement	migration	migration of cells	5.81e-24	Increased	4.286	bias	1.617	CRYAB,LGALS3,XDH,HAVCR2,KLK6,SERPINA3,CD63,SKAP2,PTPRC,CTSZ,CTSS,MAPK3,EZR,CYBB,DMP1,GFAP,Ccl6,ITGB5,CSF3R,LCP1,PTPN6,C3,NDRG1,MYRF,PCSK6,LCN2,LAG3,CAPG,IGFBP5,ADI1,Marcks,IL33,TLR2,IFITM3,NPC1,NCF1,ITGAM,GAB1,S100B,C3AR1,FTH1,S100A6,CAMK4,HLA-A,PTN,CD74,FCGR2B,SYNM,C4A/C4B,LYZ,CCL3L3,ANXA5,RHOU,CD22,PLA2G16,SEPT4,TYROBP,TNFRSF1A,FCGR2A,VIM,VWF,HCLS1,CXCL16,MARCKSL1,ITGB2,SEMA3A,PMP22,CLEC7A,FLNC…	81
Cellular Movement	cell movement	cell movement	1.87e-23	Increased	4.05	bias	1.312	CRYAB,LGALS3,XDH,HAVCR2,KLK6,SERPINA3,CD63,SKAP2,PTPRC,NCK2,CTSZ,CTSS,MAPK3,EZR,CYBB,DMP1,GFAP,Ccl6,ITGB5,CSF3R,LCP1,PTPN6,C3,NDRG1,MYRF,PCSK6,LCN2,LAG3,CAPG,IGFBP5,ADI1,Marcks,IL33,TLR2,IFITM3,NPC1,NCF1,ITGAM,GAB1,S100B,IRF8,C3AR1,SLC11A1,FTH1,S100A6,CAMK4,HLA-A,PTN,CD74,FCGR2B,SYNM,C4A/C4B,LYZ,CCL3L3,ANXA5,RHOU,CD22,IGHM,PLA2G16,SEPT4,TYROBP,TNFRSF1A,FCGR2A,VIM,VWF,HCLS1,CXCL16,ITGB2,MARCKSL1,S…	85
Endocrine System Disorders, Gastrointestinal Disease, Immunological Disease, Metabolic Disease	insulin-dependent diabetes mellitus	insulin-dependent diabetes mellitus	2.43e-22	Increased	2.116		1.801	Oasl2,B2M,CA2,S100A6,HLA-A,XDH,HAVCR2,IFI16,CD74,FCGR2B,TAP1,GPNMB,MPEG1,LYZ,CCL3L3,LY86,CTSS,CYBB,CD22,IGHM,CD84,Ccl6,LCP1,TYROBP,TNFRSF1A,FCGR2A,EVI2A,GBP2,CAPG,HCLS1,TLR2,CXCL16,ITGB2,NCF1,FCER1G,C3AR1,GALNT6,ITGAX	38
Immunological Disease	systemic autoimmune syndrome	systemic autoimmune syndrome	2.9e-22	Increased	2.024		1.808	HAVCR2,XDH,IFI16,C1QA,GPNMB,PTPRC,CTSS,LY86,MAPK3,CYBB,GFAP,CD84,Ccl6,CSF3R,LCP1,PTPN6,C3,LCN2,EVI2A,IGFBP5,CAPG,TLR2,NCF1,SCUBE1,ITGAM,CD68,GLUL,C3AR1,FTH1,Oasl2,B2M,CA2,S100A6,HLA-A,CD74,FCGR2B,TAP1,MPEG1,C4A/C4B,LYZ,CCL3L3,CD22,IGHM,TYROBP,FCGR2A,TNFRSF1A,IGKC,VIM,GBP2,HCLS1,ITGB2,CXCL16,LY9,CSF1,FCER1G,GALNT6,ITGAX	57
Cellular Movement, Immune Cell Trafficking	migration	leukocyte migration	2.6e-21	Increased	3.616	bias	1.496	CRYAB,LGALS3,XDH,SERPINA3,CD63,CTSZ,PTPRC,CTSS,EZR,CYBB,GFAP,Ccl6,CSF3R,LCP1,PTPN6,C3,NDRG1,LCN2,MYRF,LAG3,CAPG,TLR2,IL33,NPC1,NCF1,ITGAM,S100B,C3AR1,HLA-A,PTN,CD74,FCGR2B,C4A/C4B,LYZ,CCL3L3,ANXA5,CD22,TYROBP,FCGR2A,TNFRSF1A,VWF,HCLS1,SEMA3A,ITGB2,CXCL16,CLEC7A,CSF1,TREM2,LSP1,FCER1G,NCKAP1L,ITGAX	52
Cellular Movement, Hematological System Development and Function, Immune Cell Trafficking	cell movement	cell movement of leukocytes	1.3e-20	Increased	3.707	bias	1.801	CRYAB,LGALS3,HLA-A,PTN,SERPINA3,CD74,FCGR2B,CD63,C4A/C4B,PTPRC,CTSZ,CCL3L3,CTSS,EZR,CYBB,CD22,GFAP,Ccl6,CSF3R,LCP1,PTPN6,C3,NDRG1,TYROBP,TNFRSF1A,FCGR2A,MYRF,LCN2,LAG3,VWF,CAPG,HCLS1,IL33,TLR2,CXCL16,ITGB2,NPC1,SEMA3A,NCF1,ITGAM,CSF1,TREM2,S100B,LSP1,FCER1G,NCKAP1L,C3AR1,ITGAX	48
Cellular Function and Maintenance	function	function of leukocytes	4.55e-20		0.914	bias	0.416	B2M,LGALS3,HLA-A,HAVCR2,CD74,FCGR2B,TAP1,GPNMB,PTPRC,CTSZ,CTSS,CYBB,CD22,IFI30,IGHM,CD84,LCP1,PTPN6,C3,TYROBP,TNFRSF1A,FCGR2A,LCN2,LAG3,CAPG,HCLS1,IL33,TLR2,ITGB2,MARCKSL1,SEMA3A,CLEC7A,NCF1,ITGAM,CSF1,TREM2,LSP1,FCER1G,IRF8,C3AR1	40
Endocrine System Disorders, Gastrointestinal Disease, Metabolic Disease	diabetes mellitus	diabetes mellitus	1.14e-19		1.599		1.612	LGALS3,PDE3A,XDH,HAVCR2,IFI16,SERPINA3,GPNMB,CTSS,LY86,CYBB,GFAP,CD84,Ccl6,ITGB5,LCP1,PTPN6,C3,LCN2,EVI2A,CAPG,TLR2,IFITM3,NCF1,ITGAM,ADIPOR2,C3AR1,APOD,Oasl2,B2M,CA2,S100A6,HLA-A,CD74,FCGR2B,TAP1,MPEG1,LYZ,CCL3L3,ANXA5,CD22,IGHM,TYROBP,FCGR2A,TNFRSF1A,VWF,GBP2,HCLS1,ITGB2,CXCL16,TF,FCER1G,GALNT6,A2M,ITGAX	54
Inflammatory Response	immune response	immune response of cells	1.35e-19	Increased	4.058	bias	2.08	LGALS3,HLA-A,HAVCR2,C1QA,CD74,FCGR2B,TAP1,PTPRC,CTSD,CTSS,ANXA5,CD22,IGHM,ITGB5,CSF3R,PTPN6,C3,LAIR1,TYROBP,TNFRSF1A,FCGR2A,IGKC,LCN2,VIM,VWF,CAPG,IL33,TLR2,ITGB2,CLEC7A,NCF1,ITGAM,CD68,CSF1,TREM2,FCER1G,IRF8,C3AR1,SLC11A1,ITGAX	40
Cellular Function and Maintenance	function	function of blood cells	2.08e-19		0.914	bias	0.376	B2M,LGALS3,HLA-A,HAVCR2,CD74,FCGR2B,TAP1,GPNMB,PTPRC,CTSZ,CTSS,CYBB,CD22,IFI30,IGHM,CD84,LCP1,PTPN6,C3,TYROBP,TNFRSF1A,FCGR2A,LCN2,LAG3,VWF,CAPG,HCLS1,IL33,TLR2,ITGB2,MARCKSL1,SEMA3A,CLEC7A,NCF1,ITGAM,CSF1,TREM2,LSP1,FCER1G,IRF8,C3AR1	41
Cell-To-Cell Signaling and Interaction	activation	activation of cells	4.22e-19	Increased	3.526	bias	1.576	CRYAB,LGALS3,HAVCR2,IFI16,C1QA,CD63,PTPRC,CTSS,MAPK3,CYBB,GFAP,CD84,Ccl6,PTPN6,C3,LAIR1,NDRG1,LCN2,LAG3,TLR2,IL33,NPC1,NCF1,ITGAM,S100B,IRF8,C3AR1,SLC11A1,B2M,CAMK4,LAPTM5,HLA-A,CD74,FCGR2B,C4A/C4B,CD22,IGHM,TYROBP,FCGR2A,TNFRSF1A,VWF,VIM,ITGB2,CLEC7A,TF,CSF1,TREM2,LGALS3BP,LSP1,FCER1G,ITGAX	51
Infectious Diseases	infection	infection of mammalia	1.27e-18	Decreased	-3.197	bias	-0.766	B2M,LGALS3,C1QA,CD74,FCGR2B,TAP1,Defb1,C4A/C4B,CCL3L3,IFI30,CYBB,IGHM,LCP1,C3,TNFRSF1A,LCN2,VWF,GBP2,CAPG,Bst2,TLR2,IL33,CXCL16,ITGB2,CLEC7A,NCF1,ITGAM,FCER1G,IRF8,SLC11A1,ITGAX	31
Hematological System Development and Function, Tissue Morphology	quantity	quantity of leukocytes	3.03e-18		1.373		-0.08	B2M,LGALS3,CAMK4,HLA-A,HAVCR2,PTN,C1QA,CD74,FCGR2B,TAP1,C4A/C4B,PTPRC,CTSD,CCL3L3,CTSS,MAPK3,CYBB,CD22,IGHM,HEXB,CD84,CSF3R,SOX4,PTPN6,APOBEC1,C3,LAIR1,TYROBP,TNFRSF1A,FCGR2A,IGKC,LCN2,LAG3,HCLS1,Bst2,IL33,TLR2,CXCL16,ITGB2,NPC1,CLEC7A,ITGAM,LY9,TF,CSF1,TREM2,LSP1,FCER1G,IRF8,C3AR1	50
Cell-To-Cell Signaling and Interaction, Hematological System Development and Function, Immune Cell Trafficking, Inflammatory Response	activation	activation of leukocytes	7.62e-18	Increased	2.969	bias	1.276	B2M,LGALS3,LAPTM5,CAMK4,HLA-A,HAVCR2,C1QA,CD74,FCGR2B,CD63,C4A/C4B,PTPRC,CTSS,MAPK3,CYBB,CD22,IGHM,CD84,PTPN6,C3,NDRG1,LAIR1,TNFRSF1A,FCGR2A,TYROBP,LCN2,LAG3,IL33,TLR2,ITGB2,NPC1,CLEC7A,NCF1,ITGAM,CSF1,TREM2,LGALS3BP,FCER1G,IRF8,C3AR1,SLC11A1	41
Cell-To-Cell Signaling and Interaction, Hematological System Development and Function	activation	activation of blood cells	1.87e-17	Increased	2.999	bias	1.295	B2M,LGALS3,LAPTM5,CAMK4,HLA-A,HAVCR2,C1QA,CD74,FCGR2B,CD63,C4A/C4B,PTPRC,CTSS,MAPK3,CYBB,CD22,IGHM,CD84,PTPN6,C3,NDRG1,LAIR1,TNFRSF1A,FCGR2A,TYROBP,LCN2,LAG3,VWF,IL33,TLR2,ITGB2,NPC1,CLEC7A,NCF1,ITGAM,CSF1,TREM2,LGALS3BP,FCER1G,IRF8,C3AR1,SLC11A1	42
Cellular Function and Maintenance, Inflammatory Response	phagocytosis	phagocytosis	1.9e-17	Increased	3.622	bias	1.385	LGALS3,C1QA,FCGR2B,PTPRC,ANXA5,CD22,CYBB,ITGB5,CSF3R,PTPN6,C3,FCGR2A,LCN2,VWF,VIM,CAPG,TLR2,ITGB2,CLEC7A,NCF1,ITGAM,CSF1,TREM2,FCER1G,IRF8,SLC11A1,MSN,ITGAX	28
Connective Tissue Disorders, Inflammatory Disease, Skeletal and Muscular Disorders	rheumatic disease	Rheumatic Disease	4.19e-17		1.444		1.206	CRYAB,HAVCR2,XDH,C1QA,C1QB,PTPRC,CTSS,MAPK3,GFAP,Ccl6,CSF3R,LCP1,PTPN6,C3,LCN2,IGFBP5,TLR2,IL33,NCF1,SCUBE1,ITGAM,CD68,GAB1,GLUL,IRF8,C3AR1,SLC11A1,FTH1,B2M,HLA-A,CD74,FCGR2B,TAP1,C4A/C4B,LYZ,CCL3L3,CD22,IGHM,FCGR2A,TNFRSF1A,TYROBP,IGKC,VIM,GBP2,HCLS1,ITGB2,CXCL16,TF,LY9,CSF1,FCER1G	51
Inflammatory Response	inflammation	inflammation of organ	6.03e-17		-1.036	bias	0.413	LGALS3,HAVCR2,PDE3A,XDH,KLK6,C1QA,PTPRC,CTSD,CTSS,MAPK3,IFI30,CYBB,GFAP,Ccl6,RIPK4,CSF3R,PTPN6,C3,LCN2,CAPG,PLS1,TLR2,IL33,NPC1,NCF1,ITGAM,ADIPOR2,C3AR1,B2M,CA2,HLA-A,CD74,PROM1,FCGR2B,C4A/C4B,CCL3L3,ANXA5,IGHM,TYROBP,FCGR2A,TNFRSF1A,IGKC,VWF,VIM,ITGB2,CXCL16,CLEC7A,TF,CSF1,TREM2,FCER1G,A2M,MSN,ITGAX	54
Metabolic Disease	glucose metabolism disorder	glucose metabolism disorder	6.15e-17		0.957	bias	2.085	LGALS3,PDE3A,XDH,HAVCR2,IFI16,SERPINA3,C1QA,GPNMB,CTSS,LY86,CYBB,GFAP,CD84,Ccl6,ITGB5,LCP1,PTPN6,C3,LCN2,EVI2A,CAPG,TLR2,IL33,IFITM3,NCF1,ITGAM,ADIPOR2,C3AR1,APOD,Oasl2,B2M,CA2,S100A6,HLA-A,CD74,FCGR2B,TAP1,MPEG1,LYZ,CCL3L3,ANXA5,CD22,IGHM,TYROBP,TNFRSF1A,FCGR2A,VWF,GBP2,HCLS1,ITGB2,CXCL16,TF,FCER1G,A2M,GALNT6,ITGAX	56
Inflammatory Response	inflammatory response	inflammatory response	6.67e-17	Increased	3.374	bias	1.982	LGALS3,HLA-A,HAVCR2,PTN,SERPINA3,CD74,FCGR2B,CD63,PTPRC,LYZ,CCL3L3,CTSS,CYBB,IGHM,CD84,CSF3R,LCP1,PTPN6,C3,TYROBP,TNFRSF1A,FCGR2A,LCN2,CAPG,IL33,TLR2,CXCL16,ITGB2,NPC1,CLEC7A,NCF1,ITGAM,CSF1,TREM2,LGALS3BP,S100B,LSP1,FCER1G,Tlr13,NCKAP1L,A2M,C3AR1,SLC11A1	43
Hematological System Development and Function, Tissue Morphology	quantity	quantity of blood cells	8.43e-17		1.462		0.104	B2M,LGALS3,CAMK4,HLA-A,HAVCR2,PTN,C1QA,CD74,FCGR2B,TAP1,PTPRC,C4A/C4B,CTSD,CCL3L3,CTSS,MAPK3,CD22,CYBB,IGHM,HEXB,CD84,CSF3R,SOX4,PTPN6,C3,APOBEC1,LAIR1,FCGR2A,TNFRSF1A,TYROBP,IGKC,LCN2,LAG3,VWF,HCLS1,Bst2,IL33,TLR2,NPC1,ITGB2,CXCL16,CLEC7A,ITGAM,TF,LY9,CSF1,TREM2,LSP1,FCER1G,IRF8,C3AR1	51
Inflammatory Response	inflammation	inflammation of body region	9.14e-17		-1.989	bias	-0.554	B2M,CA2,LGALS3,HLA-A,XDH,PDE3A,HAVCR2,C1QA,CD74,FCGR2B,C4A/C4B,PTPRC,CTSD,CCL3L3,CTSS,MAPK3,ANXA5,CYBB,IFI30,IGHM,GFAP,Ccl6,CSF3R,PTPN6,C3,TYROBP,TNFRSF1A,FCGR2A,LCN2,VIM,VWF,CAPG,PLS1,IL33,TLR2,CXCL16,ITGB2,NPC1,CLEC7A,NCF1,ITGAM,TF,CSF1,TREM2,FCER1G,ADIPOR2,A2M,C3AR1,ITGAX	49
Infectious Diseases	infection	Bacterial Infections	9.25e-17	Decreased	-2.558	bias	-1.338	B2M,LGALS3,C1QA,C1QB,FCGR2B,TAP1,Defb1,C4A/C4B,LYZ,CCL3L3,LY86,IFI30,CD22,CYBB,IGHM,LCP1,C3,TNFRSF1A,FCGR2A,LCN2,VWF,CAPG,TLR2,CXCL16,ITGB2,NCF1,ITGAM,FCER1G,IRF8,SLC11A1,ITGAX	31
Cellular Movement, Hematological System Development and Function, Immune Cell Trafficking	cell movement	cell movement of myeloid cells	9.33e-17	Increased	4.002	bias	2.282	CRYAB,LGALS3,PTN,SERPINA3,CD74,C4A/C4B,PTPRC,CCL3L3,CTSS,CYBB,CSF3R,PTPN6,C3,NDRG1,TYROBP,TNFRSF1A,FCGR2A,MYRF,LCN2,VWF,CAPG,TLR2,IL33,ITGB2,NPC1,SEMA3A,NCF1,ITGAM,CSF1,TREM2,S100B,LSP1,FCER1G,NCKAP1L,C3AR1,ITGAX	36
Cellular Movement, Hematological System Development and Function, Immune Cell Trafficking, Inflammatory Response	cell movement	cell movement of phagocytes	1.71e-16	Increased	3.954	bias	2.071	LGALS3,PTN,SERPINA3,CD74,C4A/C4B,CTSZ,CCL3L3,CTSS,CYBB,CSF3R,PTPN6,C3,NDRG1,TYROBP,TNFRSF1A,FCGR2A,LCN2,MYRF,VWF,CAPG,HCLS1,TLR2,IL33,ITGB2,NPC1,SEMA3A,NCF1,ITGAM,CSF1,TREM2,S100B,LSP1,FCER1G,NCKAP1L,C3AR1,ITGAX	36
Hematological System Development and Function, Inflammatory Response, Tissue Morphology	quantity	quantity of phagocytes	2.41e-16		0.341		0.068	B2M,LGALS3,HAVCR2,PTN,C1QA,FCGR2B,C4A/C4B,CCL3L3,CTSS,CYBB,IGHM,CSF3R,PTPN6,C3,LAIR1,TYROBP,TNFRSF1A,FCGR2A,LCN2,IL33,TLR2,ITGB2,NPC1,CLEC7A,ITGAM,TF,CSF1,TREM2,LSP1,FCER1G,IRF8,C3AR1	32
Cellular Development, Cellular Growth and Proliferation, Hematological System Development and Function	proliferation	proliferation of immune cells	3.19e-16		0.728		-0.323	B2M,LGALS3,LAPTM5,XDH,HAVCR2,PTN,CD74,FCGR2B,PTPRC,NCK2,CTSZ,CTSD,LY86,MAPK3,EZR,CD22,IGHM,CD84,CSF3R,LCP1,PTPN6,C3,LAIR1,TYROBP,TNFRSF1A,FCGR2A,IGKC,LAG3,HCLS1,IL33,TLR2,CXCL16,ITGB2,NPC1,ITGAM,LY9,CSF1,S100B,FCER1G,IRF8,NCKAP1L,A2M,ITGAX	43
Cellular Development, Cellular Growth and Proliferation	proliferation	proliferation of blood cells	6.78e-16		0.518		-0.618	B2M,LGALS3,LAPTM5,XDH,HAVCR2,PTN,CD74,FCGR2B,PTPRC,NCK2,CTSZ,CTSD,CCL3L3,LY86,MAPK3,EZR,CD22,IGHM,CD84,CSF3R,LCP1,PTPN6,C3,LAIR1,TYROBP,TNFRSF1A,FCGR2A,IGKC,LAG3,HCLS1,IL33,TLR2,CXCL16,ITGB2,NPC1,ITGAM,LY9,CSF1,S100B,FCER1G,IRF8,NCKAP1L,A2M,ITGAX	44
Cell-To-Cell Signaling and Interaction, Cellular Function and Maintenance, Inflammatory Response	phagocytosis	phagocytosis of cells	1.43e-15	Increased	3.398	bias	1.14	CSF3R,PTPN6,LGALS3,C3,FCGR2A,LCN2,VIM,VWF,CAPG,C1QA,FCGR2B,PTPRC,TLR2,ITGB2,CLEC7A,ITGAM,CSF1,ANXA5,TREM2,CD22,FCER1G,IRF8,ITGB5,SLC11A1,ITGAX	25
Hematological System Development and Function, Tissue Morphology	quantity	quantity of mononuclear leukocytes	1.9e-15		1.626	bias	0.01	B2M,LGALS3,CAMK4,HLA-A,CD74,FCGR2B,TAP1,PTPRC,CTSD,CTSS,MAPK3,CD22,IGHM,HEXB,CD84,CSF3R,SOX4,PTPN6,APOBEC1,C3,LAIR1,TYROBP,TNFRSF1A,FCGR2A,IGKC,LCN2,LAG3,HCLS1,Bst2,IL33,TLR2,CXCL16,ITGB2,NPC1,ITGAM,LY9,CSF1,LSP1,FCER1G,IRF8,C3AR1	41
Hematological System Development and Function, Tissue Morphology	quantity	quantity of lymphocytes	2.61e-15		1.633	bias	-0.118	B2M,LGALS3,CAMK4,HLA-A,CD74,FCGR2B,TAP1,PTPRC,CTSD,CTSS,MAPK3,CD22,IGHM,HEXB,CD84,SOX4,PTPN6,APOBEC1,C3,LAIR1,TYROBP,TNFRSF1A,FCGR2A,IGKC,LCN2,LAG3,HCLS1,Bst2,IL33,TLR2,CXCL16,ITGB2,NPC1,ITGAM,LY9,CSF1,LSP1,FCER1G,IRF8,C3AR1	40
Cell-To-Cell Signaling and Interaction, Cellular Movement	recruitment	recruitment of cells	3.03e-15	Increased	3.058	bias	1.202	CRYAB,LGALS3,XDH,PTN,CD74,FCGR2B,CD63,C4A/C4B,LYZ,CCL3L3,Ccl6,C3,TNFRSF1A,FCGR2A,LCN2,VWF,VIM,TLR2,IL33,CXCL16,ITGB2,SEMA3A,CLEC7A,ITGAM,CSF1,LSP1,C3AR1,SLC11A1	28
Cellular Movement	cellular infiltration	cellular infiltration	4.06e-15	Increased	2.203		1.744	CRYAB,LGALS3,HLA-A,PTN,FCGR2B,C4A/C4B,CCL3L3,CTSS,CYBB,IGHM,GFAP,PTPN6,C3,NDRG1,TNFRSF1A,LCN2,MYRF,LAG3,VWF,TLR2,IL33,CXCL16,ITGB2,NPC1,NCF1,ITGAM,CSF1,S100B,FCER1G,IRF8,C3AR1	31
Cell-To-Cell Signaling and Interaction	adhesion	adhesion of blood cells	6.42e-15	Increased	3.547	bias	1.852	LGALS3,C1QA,CD74,CTSZ,PTPRC,C4A/C4B,CCL3L3,ANXA5,EZR,CYBB,IGHM,CSF3R,LCP1,PTPN6,C3,TNFRSF1A,FCGR2A,VWF,TLR2,IL33,ITGB2,ITGAM,CSF1,LSP1,FCER1G,A2M,MSN,ITGAX	28
Cellular Movement	chemotaxis	chemotaxis of cells	6.74e-15	Increased	2.731	bias		LGALS3,PTN,SERPINA3,CD74,NCK2,PTPRC,C4A/C4B,CCL3L3,RHOU,CYBB,Ccl6,CSF3R,LCP1,PTPN6,C3,TNFRSF1A,FCGR2A,LCN2,CAPG,HCLS1,TLR2,IL33,ITGB2,SEMA3A,CXCL16,ITGAM,GAB1,CSF1,LSP1,S100B,FCER1G,NCKAP1L,C3AR1	33
Cellular Movement, Hematological System Development and Function, Immune Cell Trafficking, Inflammatory Response	chemotaxis	chemotaxis of myeloid cells	1.69e-14	Increased	2.766	bias		CSF3R,PTPN6,LGALS3,C3,TNFRSF1A,FCGR2A,PTN,LCN2,CAPG,SERPINA3,CD74,PTPRC,IL33,TLR2,ITGB2,ITGAM,CCL3L3,CSF1,S100B,LSP1,FCER1G,CYBB,NCKAP1L,C3AR1	24
Cellular Development, Cellular Growth and Proliferation, Hematological System Development and Function	proliferation	proliferation of mononuclear leukocytes	2.15e-14		0.285		-0.673	B2M,LGALS3,LAPTM5,HAVCR2,CD74,FCGR2B,PTPRC,NCK2,CTSZ,CTSD,LY86,MAPK3,EZR,CD22,IGHM,CD84,LCP1,PTPN6,C3,LAIR1,TYROBP,TNFRSF1A,FCGR2A,IGKC,LAG3,HCLS1,IL33,TLR2,ITGB2,NPC1,ITGAM,LY9,CSF1,S100B,FCER1G,IRF8,NCKAP1L,A2M,ITGAX	39
Cellular Function and Maintenance	engulfment	engulfment of cells	2.26e-14	Increased	3.83	bias		LGALS3,C1QA,FCGR2B,CD63,PTPRC,EZR,ANXA5,CD22,IGHM,ITGB5,CSF3R,PTPN6,C3,FCGR2A,LCN2,VWF,VIM,CAPG,TLR2,ITGB2,CLEC7A,ITGAM,CSF1,PLEKHF1,TREM2,FCER1G,IRF8,SLC11A1,ITGAX	29
Cell-To-Cell Signaling and Interaction, Inflammatory Response	immune response	immune response of leukocytes	3.2e-14	Increased	3.531	bias	2.112	LGALS3,C3,TYROBP,FCGR2A,TNFRSF1A,HAVCR2,LCN2,CAPG,CD74,FCGR2B,TAP1,PTPRC,TLR2,IL33,ITGB2,ITGAM,CD68,CTSS,ANXA5,TREM2,FCER1G,IGHM,IRF8,C3AR1,ITGAX	25
Cellular Growth and Proliferation	proliferation	proliferation of cells	3.4e-14		1.937		0.149	CRYAB,LGALS3,IFI16,HAVCR2,XDH,PDE3A,KLK6,SERPINA3,CD63,GPNMB,SKAP2,PTPRC,NCK2,CTSZ,CTSD,LY86,CTSS,MAPK3,EZR,CYBB,IFI30,DMP1,GFAP,CD84,ITGB5,CSF3R,SOX4,LCP1,PTPN6,C3,NDRG1,LAIR1,PCSK6,LCN2,LAG3,IGFBP5,PLS1,IL33,TLR2,IFITM3,NPC1,NCF1,ITGAM,GAB1,APCDD1,S100B,GLUL,IRF8,ADIPOR2,PIP4K2A,C3AR1,FTH1,APOD,B2M,S100A6,LAPTM5,CAMK4,ACER2,PTN,CSRP1,CD74,FCGR2B,TAP1,SYNM,LYZ,CCL3L3,RHOU,CD22,IGHM,HEXB,PLA2G16,…	97
Cellular Movement, Hematological System Development and Function, Immune Cell Trafficking, Inflammatory Response	chemotaxis	chemotaxis of leukocytes	3.62e-14	Increased	2.881	bias		CSF3R,LCP1,PTPN6,LGALS3,C3,TNFRSF1A,FCGR2A,LCN2,PTN,CAPG,SERPINA3,CD74,PTPRC,TLR2,IL33,ITGB2,CXCL16,ITGAM,CCL3L3,CSF1,LSP1,S100B,CYBB,FCER1G,NCKAP1L,C3AR1	26
Cell Morphology	morphology	morphology of cells	5.92e-14					CRYAB,LGALS3,PDE3A,KLK6,SERPINA3,C1QA,PTPRC,NCK2,CTSZ,CTSD,EZR,CYBB,GFAP,CD84,SOX4,CSF3R,LCP1,PTPN6,C3,ARSG,LCN2,IGFBP5,PLS1,IL33,TLR2,NCF1,ITGAM,GAB1,CD68,S100B,IRF8,C3AR1,TMEM176B,B2M,CAMK4,HLA-A,Neat1,PROM1,FCGR2B,TAP1,SYNM,LAMP1,CD22,HEXB,IGHM,PVALB,TYROBP,TNFRSF1A,SEPT4,IGKC,VIM,VWF,ATP2B2,MARCKSL1,ITGB2,SEMA3A,PMP22,LY9,FLNC,CSF1,LSP1,FCER1G,MAN2B1,NCKAP1L,A2M,GALNT6,CAMKK2,MSN	68
Cell-To-Cell Signaling and Interaction, Hematological System Development and Function, Immune Cell Trafficking, Inflammatory Response	activation	activation of myeloid cells	6.67e-14	Increased	3.16	bias	1.636	PTPN6,LGALS3,C3,NDRG1,TYROBP,FCGR2A,HLA-A,HAVCR2,LCN2,FCGR2B,CD63,C4A/C4B,TLR2,IL33,ITGB2,NPC1,ITGAM,CSF1,MAPK3,TREM2,LGALS3BP,CYBB,FCER1G,CD84,SLC11A1	25
Cell Morphology	morphology	morphology of leukocytes	6.81e-14					CSF3R,SOX4,B2M,C3,LGALS3,TNFRSF1A,HLA-A,IGKC,ARSG,FCGR2B,TAP1,PTPRC,CTSZ,CTSD,ITGB2,ITGAM,LY9,CSF1,CD22,FCER1G,IGHM,HEXB,MAN2B1,IRF8,CD84,A2M	26
Connective Tissue Disorders, Inflammatory Disease, Inflammatory Response, Skeletal and Muscular Disorders	inflammation	inflammation of joint	7.19e-14		1.708		1.368	B2M,CRYAB,HLA-A,XDH,HAVCR2,C1QA,CD74,FCGR2B,C4A/C4B,PTPRC,LYZ,CCL3L3,CTSS,MAPK3,IGHM,GFAP,Ccl6,CSF3R,LCP1,PTPN6,C3,TYROBP,TNFRSF1A,FCGR2A,IGKC,VIM,GBP2,IGFBP5,HCLS1,IL33,TLR2,CXCL16,ITGB2,NCF1,ITGAM,CD68,TF,CSF1,FCER1G,GLUL,C3AR1,SLC11A1,FTH1	43
Cellular Development, Cellular Growth and Proliferation, Hematological System Development and Function	proliferation	proliferation of lymphocytes	7.24e-14		0.058		-0.854	B2M,LGALS3,LAPTM5,HAVCR2,CD74,FCGR2B,NCK2,CTSZ,PTPRC,CTSD,LY86,MAPK3,EZR,CD22,IGHM,CD84,LCP1,PTPN6,C3,LAIR1,TYROBP,TNFRSF1A,FCGR2A,IGKC,LAG3,HCLS1,IL33,TLR2,ITGB2,NPC1,ITGAM,LY9,S100B,FCER1G,IRF8,NCKAP1L,A2M,ITGAX	38
Cell-To-Cell Signaling and Interaction, Hematological System Development and Function, Immune Cell Trafficking, Inflammatory Response	activation	activation of phagocytes	7.62e-14	Increased	2.795	bias	1.417	LGALS3,HLA-A,HAVCR2,CD63,C4A/C4B,MAPK3,CYBB,CD84,PTPN6,C3,NDRG1,TYROBP,FCGR2A,TNFRSF1A,LCN2,TLR2,IL33,ITGB2,NPC1,CLEC7A,ITGAM,CSF1,TREM2,LGALS3BP,FCER1G,SLC11A1	26
Inflammatory Response, Neurological Disease	inflammation	inflammation of central nervous system	1.01e-13		-1.587		-1.765	B2M,C3,LGALS3,TYROBP,TNFRSF1A,FCGR2A,HLA-A,HAVCR2,VIM,VWF,CD74,FCGR2B,C4A/C4B,PTPRC,TLR2,NCF1,CCL3L3,MAPK3,TREM2,IFI30,FCER1G,HEXB,IGHM,GFAP,C3AR1,ITGAX	26
Cell-To-Cell Signaling and Interaction, Cellular Movement, Hematological System Development and Function, Immune Cell Trafficking	recruitment	recruitment of leukocytes	1.28e-13	Increased	2.704	bias	0.878	CRYAB,LGALS3,XDH,PTN,CD74,FCGR2B,C4A/C4B,LYZ,CCL3L3,Ccl6,C3,FCGR2A,TNFRSF1A,LCN2,VWF,TLR2,IL33,ITGB2,SEMA3A,CXCL16,CLEC7A,ITGAM,CSF1,LSP1,C3AR1	25
Cell-To-Cell Signaling and Interaction, Hematological System Development and Function, Immune Cell Trafficking, Inflammatory Response	activation	activation of mononuclear leukocytes	1.3e-13	Increased	2.324	bias	0.831	B2M,LAPTM5,CAMK4,HLA-A,HAVCR2,C1QA,CD74,FCGR2B,PTPRC,C4A/C4B,MAPK3,CD22,IGHM,PTPN6,C3,TYROBP,FCGR2A,LAG3,TLR2,IL33,ITGB2,CLEC7A,NCF1,ITGAM,CSF1,FCER1G,IRF8,C3AR1,SLC11A1	29
Cellular Movement, Hematological System Development and Function, Immune Cell Trafficking, Inflammatory Response	chemotaxis	chemotaxis of neutrophils	1.33e-13	Increased	3.102	bias		CSF3R,PTPN6,LGALS3,C3,TNFRSF1A,FCGR2A,LCN2,CAPG,CD74,IL33,ITGB2,ITGAM,CCL3L3,CSF1,LSP1,FCER1G,NCKAP1L,C3AR1	18
Tissue Morphology	quantity	quantity of cells	1.4e-13		1.294	bias	-0.64	LGALS3,HAVCR2,C1QA,CD63,PTPRC,CTSD,CTSS,MAPK3,CYBB,CD84,SOX4,CSF3R,PTPN6,C3,LAIR1,PCDHGC5,ARSG,LCN2,LAG3,IGFBP5,Bst2,IL33,TLR2,NPC1,ITGAM,IRF8,C3AR1,FTH1,APOD,B2M,CAMK4,HLA-A,PTN,CD74,FCGR2B,TAP1,C4A/C4B,CCL3L3,CD22,HEXB,IGHM,APOBEC1,TYROBP,TNFRSF1A,FCGR2A,IGKC,VWF,PCDHGA2,HCLS1,ATP2B2,CXCL16,ITGB2,SEMA3A,CLEC7A,TF,LY9,CSF1,FLNC,TREM2,LSP1,FCER1G,A2M,MSN	63
Cell Morphology	morphology	morphology of blood cells	2.01e-13					B2M,LGALS3,HLA-A,FCGR2B,TAP1,CTSZ,PTPRC,CTSD,CD22,HEXB,IGHM,CD84,SOX4,CSF3R,C3,TNFRSF1A,IGKC,ARSG,VWF,ITGB2,ITGAM,LY9,CSF1,FCER1G,MAN2B1,IRF8,NCKAP1L,A2M	28
Cell Death and Survival	cell death	cell death of immune cells	2.37e-13		0.986		0.554	LGALS3,CAMK4,HAVCR2,KLK6,SERPINA3,C1QA,CD74,FCGR2B,PTPRC,CTSD,LYZ,MAPK3,EZR,CD22,CYBB,IGHM,SOX4,PTPN6,C3,LAIR1,TYROBP,TNFRSF1A,LCN2,LAG3,HCLS1,IL33,TLR2,ITGB2,NPC1,ITGAM,CSF1,FCER1G,IRF8,C3AR1,FTH1	35
Cell Death and Survival	cell death	cell death of blood cells	2.39e-13		1.136		0.887	LGALS3,CAMK4,HAVCR2,KLK6,SERPINA3,C1QA,CD74,FCGR2B,PTPRC,CTSD,LYZ,CCL3L3,MAPK3,EZR,CD22,CYBB,IGHM,SOX4,PTPN6,C3,LAIR1,TYROBP,TNFRSF1A,LCN2,LAG3,HCLS1,IL33,TLR2,ITGB2,NPC1,ITGAM,CSF1,FCER1G,IRF8,C3AR1,FTH1	36
Hematological System Development and Function, Tissue Morphology	quantity	quantity of antigen presenting cells	2.41e-13		0.338		-0.368	B2M,PTPN6,LGALS3,LAIR1,TYROBP,TNFRSF1A,HAVCR2,LCN2,PTN,FCGR2B,IL33,TLR2,C4A/C4B,NPC1,ITGB2,CSF1,CTSS,TREM2,LSP1,FCER1G,IGHM,IRF8,C3AR1	23
Cellular Movement, Hematological System Development and Function, Immune Cell Trafficking, Inflammatory Response	chemotaxis	chemotaxis of phagocytes	2.56e-13	Increased	2.765	bias		CSF3R,PTPN6,LGALS3,C3,TNFRSF1A,FCGR2A,PTN,LCN2,CAPG,SERPINA3,CD74,IL33,TLR2,ITGB2,ITGAM,CCL3L3,CSF1,S100B,LSP1,FCER1G,CYBB,NCKAP1L,C3AR1	23
Cellular Movement, Hematological System Development and Function, Immune Cell Trafficking	cellular infiltration	cellular infiltration by leukocytes	3.53e-13	Increased	2.489		2.028	CRYAB,LGALS3,HLA-A,FCGR2B,C4A/C4B,CCL3L3,CYBB,GFAP,PTPN6,C3,NDRG1,TNFRSF1A,LCN2,MYRF,VWF,LAG3,TLR2,IL33,ITGB2,NPC1,CXCL16,NCF1,ITGAM,CSF1,S100B,FCER1G,C3AR1	27
Cell-To-Cell Signaling and Interaction, Hematological System Development and Function, Immune Cell Trafficking	adhesion	adhesion of immune cells	3.95e-13	Increased	3.12	bias	1.326	LGALS3,C1QA,CD74,CTSZ,PTPRC,CCL3L3,ANXA5,EZR,CYBB,CSF3R,LCP1,PTPN6,C3,FCGR2A,TNFRSF1A,VWF,TLR2,IL33,ITGB2,ITGAM,CSF1,LSP1,A2M,MSN,ITGAX	25
Endocrine System Disorders, Gastrointestinal Disease, Metabolic Disease	experimentally-induced diabetes	experimentally-induced diabetes	4.47e-13					PTPN6,C3,LGALS3,LCN2,GBP2,SERPINA3,CD74,GPNMB,IFITM3,NCF1,TF,ANXA5,GFAP,A2M	14
Cell-To-Cell Signaling and Interaction	binding	binding of cells	5.76e-13	Increased	2.072	bias	0.425	LGALS3,HLA-A,CD74,FCGR2B,PTPRC,ANXA5,CD22,CD84,ITGB5,PTPN6,C3,FCGR2A,IGKC,VWF,IGFBP5,TLR2,ITGB2,SEMA3A,CLEC7A,ITGAM,CD68,CSF1,LGALS3BP,LSP1,IRF8,ADIPOR2,A2M,ITGAX,MSN	29
Cellular Function and Maintenance	endocytosis	endocytosis	8.36e-13	Increased	3.77	bias		B2M,LGALS3,XDH,FCGR2B,CD63,ANXA5,EZR,MAPK3,CYBB,IGHM,PTPN6,C3,FCGR2A,TNFRSF1A,LCN2,TLR2,IFITM3,ITGB2,NPC1,NCF1,ITGAM,TF,CSF1,PLEKHF1,LGALS3BP	25
Cellular Movement, Hematological System Development and Function, Immune Cell Trafficking, Inflammatory Response	cell movement	cell movement of neutrophils	1.05e-12	Increased	3.653	bias	2.121	CSF3R,PTPN6,LGALS3,C3,TNFRSF1A,FCGR2A,LCN2,VWF,CAPG,CD74,IL33,TLR2,C4A/C4B,ITGB2,NCF1,ITGAM,CCL3L3,CSF1,LSP1,FCER1G,CYBB,NCKAP1L,C3AR1	23
Cellular Function and Maintenance	function	function of antigen presenting cells	1.18e-12					LCP1,LGALS3,TYROBP,TNFRSF1A,FCGR2A,CAPG,CD74,FCGR2B,GPNMB,TLR2,CTSZ,MARCKSL1,SEMA3A,CLEC7A,ITGAM,CSF1,CTSS,TREM2,FCER1G,CYBB,IFI30	21
Cell Death and Survival	cell death	cell death	1.28e-12	Increased	2.282		3.254	CRYAB,LGALS3,IFI16,XDH,PDE3A,HAVCR2,KLK6,C1QA,SERPINA3,PTPRC,Defb1,NCK2,CTSD,RNF13,LY86,CTSS,MAPK3,EZR,CYBB,DMP1,GFAP,Ccl6,ITGB5,CSF3R,SOX4,PTPN6,C3,NDRG1,LAIR1,PCDHGC5,MYRF,LCN2,LAG3,IGFBP5,PLS1,ADI1,IL33,TLR2,NPC1,NCF1,ITGAM,GAB1,PLEKHF1,S100B,IRF8,C3AR1,FTH1,B2M,S100A6,CAMK4,Neat1,HLA-A,ACER2,PTN,CD74,FCGR2B,TAP1,C4A/C4B,LYZ,CCL3L3,ANXA5,LAMP1,CD22,IGHM,HEXB,PLA2G16,SEPT4,TYROBP,TNFRSF1A,FCGR2…	89
Cell-To-Cell Signaling and Interaction, Hematological System Development and Function, Immune Cell Trafficking, Inflammatory Response	activation	activation of lymphocytes	1.68e-12		1.939	bias	0.523	B2M,PTPN6,C3,CAMK4,LAPTM5,FCGR2A,TYROBP,HLA-A,HAVCR2,LAG3,C1QA,CD74,FCGR2B,C4A/C4B,PTPRC,TLR2,IL33,ITGB2,CLEC7A,NCF1,ITGAM,CD22,FCER1G,IGHM,IRF8,C3AR1,SLC11A1	27
Hematological System Development and Function, Tissue Morphology	quantity	quantity of myeloid cells	1.81e-12		0.802		0.683	CSF3R,LGALS3,C3,LAIR1,TYROBP,TNFRSF1A,FCGR2A,HAVCR2,LCN2,C1QA,FCGR2B,C4A/C4B,IL33,TLR2,ITGB2,CLEC7A,ITGAM,TF,CCL3L3,CSF1,TREM2,CYBB,CD22,IRF8,C3AR1	25
Infectious Diseases	infection	Viral Infection	2.28e-12		-0.045	bias	-2.981	CRYAB,LGALS3,PDE3A,HAVCR2,PARP12,CD63,CTSZ,PTPRC,CTSS,CYBB,SOX4,CSF3R,PTPN6,C3,LCN2,PCSK6,MYRF,ZC3HAV1,ARRDC2,Bst2,TLR2,IFITM3,NPC1,NCF1,ITGAM,GAB1,GLUL,IRF8,C3AR1,Oasl2,B2M,CA2,LAPTM5,HLA-A,CD74,FCGR2B,TAP1,TMEM63A,C4A/C4B,CCL3L3,ANXA5,CD22,IGHM,PVALB,FCGR2A,TNFRSF1A,TYROBP,IGKC,VWF,ITGB2,CSF1,LSP1,Tlr13,MAN2B1,CAMKK2	55
Cellular Function and Maintenance	function	function of phagocytes	2.47e-12					LCP1,LGALS3,C3,TYROBP,TNFRSF1A,FCGR2A,HAVCR2,LCN2,CAPG,FCGR2B,GPNMB,TLR2,CTSZ,MARCKSL1,ITGB2,SEMA3A,NCF1,CLEC7A,ITGAM,CSF1,TREM2,FCER1G,CYBB	23
Cellular Function and Maintenance	homeostasis	cellular homeostasis	2.55e-12	Increased	2.247	bias	0.556	CRYAB,XDH,HAVCR2,SERPINA3,PTPRC,CTSD,MAPK3,DMP1,CYBB,SOX4,PTPN6,C3,NDRG1,LCN2,LAG3,IGFBP5,IL33,TLR2,NPC1,NCF1,GAB1,PLEKHF1,S100B,IRF8,ADIPOR2,C3AR1,PIP4K2A,SLC11A1,B2M,CA2,CAMK4,HLA-A,CD74,FCGR2B,C4A/C4B,CCL3L3,CD22,LAMP1,HEXB,IGHM,GATM,TYROBP,TNFRSF1A,FCGR2A,IGKC,VWF,VIM,ATP2B2,ITGB2,CLEC7A,TF,LY9,FCER1G,NCKAP1L,A2M,CAMKK2	56
Cell Death and Survival, Cellular Compromise	toxicity	toxicity of cells	2.78e-12	Increased	2.465	bias	1.015	B2M,PTPN6,LGALS3,LAIR1,TYROBP,TNFRSF1A,HLA-A,FCGR2A,HAVCR2,LCN2,CD74,PTPRC,TLR2,NPC1,ITGB2,ITGAM,FCER1G,LAMP1,CYBB	19
Humoral Immune Response, Protein Synthesis	production	production of antibody	2.92e-12		0.358		0.15	B2M,PTPN6,LGALS3,LAIR1,TYROBP,TNFRSF1A,IGKC,C1QA,CD74,FCGR2B,IL33,TLR2,C4A/C4B,ITGB2,LY86,CTSS,FCER1G,CD22,IGHM,HEXB,IRF8,CD84,C3AR1	23
Inflammatory Response	inflammation	inflammation of body cavity	4.77e-12		-1.981	bias	-0.281	B2M,LGALS3,HLA-A,XDH,PDE3A,C1QA,FCGR2B,C4A/C4B,PTPRC,CTSD,CCL3L3,CTSS,ANXA5,CYBB,IGHM,Ccl6,CSF3R,PTPN6,C3,TYROBP,TNFRSF1A,FCGR2A,LCN2,CAPG,PLS1,IL33,TLR2,CXCL16,ITGB2,NPC1,CLEC7A,NCF1,ITGAM,TF,CSF1,TREM2,ADIPOR2,A2M	38
Immunological Disease	hypersensitive reaction	hypersensitive reaction	4.97e-12	Increased	2.769		1.948	C3,LAPTM5,TNFRSF1A,FCGR2A,HLA-A,IGKC,HAVCR2,KLK6,CAPG,CD74,FCGR2B,PROM1,CD63,PTPRC,TLR2,IL33,ITGB2,NCF1,CCL3L3,ANXA5,LGALS3BP,IFI30,FCER1G,IGHM,C3AR1,MSN	26
Cell Death and Survival	necrosis	necrosis	5.33e-12		1.68		2.325	CRYAB,LGALS3,XDH,HAVCR2,IFI16,KLK6,SERPINA3,C1QA,PTPRC,Defb1,NCK2,CTSD,RNF13,CTSS,MAPK3,EZR,CYBB,DMP1,GFAP,CSF3R,SOX4,PTPN6,C3,NDRG1,LAIR1,PCDHGC5,LCN2,LAG3,IGFBP5,PLS1,ADI1,IL33,TLR2,NPC1,NCF1,ITGAM,GAB1,PLEKHF1,S100B,IRF8,C3AR1,FTH1,B2M,S100A6,CAMK4,Neat1,ACER2,PTN,CD74,FCGR2B,LYZ,CCL3L3,LAMP1,CD22,IGHM,PLA2G16,SEPT4,TYROBP,TNFRSF1A,VIM,VWF,PCDHGA2,HCLS1,ATP2B2,ITGB2,SEMA3A,PMP22,TF,CSF1,LGALS3…	75
Cell-To-Cell Signaling and Interaction	response	response of antigen presenting cells	7.02e-12	Increased	3.38	bias	1.913	LGALS3,C3,FCGR2A,CAPG,CD74,FCGR2B,TAP1,PTPRC,TLR2,ITGB2,CLEC7A,ITGAM,CD68,CTSS,TREM2,FCER1G,IGHM,IRF8	18
Inflammatory Response	degranulation	degranulation	7.68e-12	Increased	2.534	bias	1.39	C3,LAIR1,FCGR2A,VWF,FCGR2B,CD63,C4A/C4B,PTPRC,IL33,NCK2,TLR2,NPC1,ITGB2,ITGAM,CCL3L3,MAPK3,FCER1G,CD84,C3AR1	19
Cell-To-Cell Signaling and Interaction, Hematological System Development and Function, Immune Cell Trafficking, Inflammatory Response	activation	activation of antigen presenting cells	8.13e-12	Increased	2.466	bias	1.286	PTPN6,LGALS3,C3,TYROBP,TNFRSF1A,FCGR2A,HLA-A,HAVCR2,LCN2,CD74,IL33,TLR2,NPC1,CLEC7A,CSF1,CTSS,TREM2,FCER1G,CYBB,IGHM,CD84,SLC11A1	22
Humoral Immune Response, Protein Synthesis	quantity	quantity of immunoglobulin	8.13e-12		0.486		0.337	B2M,LGALS3,LAIR1,TYROBP,TNFRSF1A,IGKC,C1QA,CD74,FCGR2B,C4A/C4B,IL33,TLR2,ITGB2,LY86,CTSS,FCER1G,CD22,IGHM,HEXB,IRF8,CD84,C3AR1	22
Cell-To-Cell Signaling and Interaction, Cellular Movement, Hematological System Development and Function, Immune Cell Trafficking, Inflammatory Response	recruitment	recruitment of phagocytes	9.64e-12		1.946	bias	0.23	CRYAB,LGALS3,TNFRSF1A,FCGR2A,XDH,LCN2,PTN,VWF,CD74,FCGR2B,IL33,TLR2,ITGB2,SEMA3A,LYZ,ITGAM,CCL3L3,CSF1,LSP1,C3AR1	20
Cellular Development, Cellular Growth and Proliferation, Hematological System Development and Function	cell proliferation	cell proliferation of T lymphocytes	1.03e-11		0.143		-0.613	B2M,LGALS3,LAPTM5,HAVCR2,CD74,FCGR2B,CTSZ,NCK2,PTPRC,CTSD,MAPK3,IGHM,CD84,LCP1,PTPN6,C3,LAIR1,TYROBP,TNFRSF1A,LAG3,HCLS1,TLR2,ITGB2,ITGAM,LY9,S100B,FCER1G,IRF8,NCKAP1L,A2M,ITGAX	31
Inflammatory Disease, Inflammatory Response, Neurological Disease	encephalitis	Encephalitis	1.05e-11		-0.914		-1.14	B2M,LGALS3,C3,TYROBP,TNFRSF1A,HLA-A,FCGR2A,HAVCR2,VIM,VWF,CD74,FCGR2B,C4A/C4B,PTPRC,NCF1,TREM2,MAPK3,FCER1G,IFI30,IGHM,GFAP,C3AR1,ITGAX	23
Inflammatory Disease	chronic inflammatory disorder	chronic inflammatory disorder	1.32e-11					B2M,HLA-A,PDE3A,HAVCR2,C1QA,CD74,FCGR2B,C4A/C4B,PTPRC,CTSD,LYZ,MAPK3,CYBB,IGHM,GFAP,Ccl6,CSF3R,LCP1,PTPN6,C3,TNFRSF1A,FCGR2A,IGKC,LCN2,VIM,GBP2,CAPG,IGFBP5,HCLS1,TLR2,CXCL16,ITGB2,PMP22,NCF1,CD68,TF,CSF1,GLUL,C3AR1,FTH1	40
Cell-To-Cell Signaling and Interaction, Cellular Movement, Hematological System Development and Function, Immune Cell Trafficking	recruitment	recruitment of myeloid cells	1.43e-11	Increased	2.641	bias	1.06	LGALS3,C3,TNFRSF1A,FCGR2A,XDH,PTN,LCN2,VWF,CD74,FCGR2B,IL33,TLR2,ITGB2,LYZ,ITGAM,CCL3L3,CSF1,LSP1,C3AR1	19
Cellular Movement, Hematological System Development and Function, Immune Cell Trafficking	cell movement	cell movement of granulocytes	1.57e-11	Increased	3.785	bias	2.318	CSF3R,PTPN6,CRYAB,LGALS3,C3,TNFRSF1A,FCGR2A,LCN2,VWF,CAPG,CD74,C4A/C4B,IL33,TLR2,ITGB2,NCF1,ITGAM,CCL3L3,CSF1,LSP1,FCER1G,CYBB,NCKAP1L,C3AR1	24
Cell Death and Survival, Cellular Compromise	cytotoxicity	cytotoxicity of cells	1.73e-11	Increased	2.318	bias	0.899	B2M,PTPN6,LGALS3,LAIR1,TYROBP,TNFRSF1A,HLA-A,FCGR2A,HAVCR2,CD74,PTPRC,TLR2,NPC1,ITGB2,ITGAM,FCER1G,CYBB,LAMP1	18
Cell-To-Cell Signaling and Interaction, Inflammatory Response	immune response	immune response of antigen presenting cells	1.89e-11	Increased	3.384	bias	2.038	LGALS3,C3,FCGR2A,CAPG,CD74,FCGR2B,TAP1,TLR2,PTPRC,ITGB2,ITGAM,CD68,CTSS,TREM2,FCER1G,IGHM,IRF8	17
Cell Death and Survival	apoptosis	apoptosis	1.94e-11		1.568		2.535	CRYAB,LGALS3,XDH,PDE3A,HAVCR2,IFI16,C1QA,SERPINA3,PTPRC,CTSD,RNF13,LY86,CTSS,MAPK3,EZR,CYBB,DMP1,Ccl6,ITGB5,CSF3R,SOX4,PTPN6,C3,NDRG1,LAIR1,PCDHGC5,MYRF,LCN2,LAG3,IGFBP5,PLS1,ADI1,IL33,TLR2,NPC1,NCF1,ITGAM,GAB1,PLEKHF1,S100B,IRF8,C3AR1,FTH1,B2M,S100A6,CAMK4,PTN,CD74,FCGR2B,CCL3L3,ANXA5,CD22,IGHM,HEXB,PLA2G16,SEPT4,TYROBP,TNFRSF1A,VIM,VWF,PCDHGA2,HCLS1,ATP2B2,ITGB2,SEMA3A,PMP22,TF,CSF1,LGALS3BP,LS…	74
Cell-To-Cell Signaling and Interaction	binding	binding of blood cells	1.99e-11	Increased	2.021	bias	0.427	PTPN6,C3,FCGR2A,VWF,FCGR2B,PTPRC,TLR2,ITGB2,SEMA3A,ITGAM,CSF1,ANXA5,LSP1,CD22,IRF8,CD84,A2M,MSN	18
Cellular Function and Maintenance	function	function of mononuclear leukocytes	2.24e-11		0.914		0.492	B2M,LCP1,PTPN6,TYROBP,FCGR2A,HLA-A,HAVCR2,LAG3,CD74,HCLS1,TAP1,PTPRC,IL33,TLR2,SEMA3A,CSF1,CTSS,FCER1G,CD22,IGHM,IRF8,CD84,C3AR1	23
Cell-To-Cell Signaling and Interaction, Cellular Movement, Hematological System Development and Function, Immune Cell Trafficking, Inflammatory Response	recruitment	recruitment of neutrophils	2.39e-11	Increased	2.657	bias	1.198	LGALS3,TNFRSF1A,FCGR2A,XDH,PTN,LCN2,VWF,FCGR2B,IL33,TLR2,ITGB2,LYZ,ITGAM,CCL3L3,CSF1,LSP1,C3AR1	17
Cell Death and Survival	cell death	cell death of myeloid cells	2.85e-11		-0.334		-0.47	PTPN6,LGALS3,TNFRSF1A,HAVCR2,LCN2,C1QA,SERPINA3,IL33,TLR2,NPC1,ITGB2,LYZ,ITGAM,CSF1,FCER1G,CYBB,IRF8,C3AR1	18
Cell Death and Survival	apoptosis	apoptosis of myeloid cells	3.02e-11		-0.521		-0.599	PTPN6,LGALS3,TNFRSF1A,HAVCR2,LCN2,C1QA,SERPINA3,IL33,TLR2,NPC1,ITGB2,ITGAM,CSF1,FCER1G,CYBB,IRF8,C3AR1	17
Immunological Disease	immunodeficiency	immunodeficiency	3.51e-11					B2M,CSF3R,C3,FCGR2A,IGKC,C1QC,C1QA,C1QB,FCGR2B,TAP1,C4A/C4B,PTPRC,ITGB2,NCF1,CYBB,IGHM,IRF8	17
Hematological System Development and Function, Tissue Morphology	quantity	quantity of granulocytes	3.8e-11		0.27		0.348	CSF3R,LGALS3,C3,LAIR1,TNFRSF1A,FCGR2A,LCN2,C1QA,FCGR2B,C4A/C4B,IL33,TLR2,ITGB2,CLEC7A,ITGAM,TF,CCL3L3,CSF1,CYBB,CD22,IRF8,C3AR1	22
Cell-To-Cell Signaling and Interaction, Cellular Movement, Hematological System Development and Function, Immune Cell Trafficking	recruitment	recruitment of granulocytes	4.02e-11	Increased	2.865	bias	1.368	LGALS3,C3,TNFRSF1A,FCGR2A,XDH,PTN,LCN2,VWF,FCGR2B,IL33,TLR2,ITGB2,LYZ,ITGAM,CCL3L3,CSF1,LSP1,C3AR1	18
Hematological System Development and Function, Immune Cell Trafficking, Inflammatory Response, Tissue Development	accumulation	accumulation of leukocytes	4.66e-11		-1.732		-2.634	B2M,CRYAB,C3,TYROBP,TNFRSF1A,FCGR2A,HAVCR2,LCN2,C4A/C4B,IL33,TLR2,NPC1,ITGB2,NCF1,ITGAM,CCL3L3,CSF1,MAPK3,CYBB,ITGAX	20
Cellular Movement, Hematological System Development and Function, Immune Cell Trafficking, Inflammatory Response	migration	migration of phagocytes	4.94e-11	Increased	3.221	bias	1.626	PTPN6,LGALS3,C3,TYROBP,TNFRSF1A,CD74,HCLS1,IL33,TLR2,CTSZ,ITGB2,SEMA3A,ITGAM,CCL3L3,CSF1,CTSS,TREM2,LSP1,CYBB,ITGAX	20
Tissue Development	accumulation	accumulation of cells	5.55e-11		-1.315		-1.863	B2M,CRYAB,C3,TYROBP,TNFRSF1A,FCGR2A,HAVCR2,IFI16,LCN2,C4A/C4B,IL33,TLR2,CXCL16,NPC1,ITGB2,NCF1,ITGAM,CCL3L3,CSF1,MAPK3,CYBB,IRF8,ITGAX	23
Cellular Compromise, Inflammatory Response	degranulation	degranulation of cells	6.04e-11	Increased	2.375	bias	1.295	C3,LAIR1,FCGR2A,VWF,FCGR2B,CD63,C4A/C4B,PTPRC,IL33,NCK2,TLR2,ITGB2,ITGAM,CCL3L3,MAPK3,FCER1G,CD84,C3AR1	18
Cell Death and Survival, Cellular Compromise	cytotoxicity	cytotoxicity of leukocytes	9.19e-11		1.793	bias		B2M,PTPN6,LGALS3,LAIR1,TYROBP,HLA-A,FCGR2A,HAVCR2,TLR2,PTPRC,NPC1,ITGB2,ITGAM,CYBB,LAMP1	15
Cell Morphology	morphology	morphology of mononuclear leukocytes	1.05e-10					SOX4,B2M,CSF3R,LGALS3,HLA-A,IGKC,FCGR2B,TAP1,PTPRC,LY9,CSF1,FCER1G,CD22,IGHM,IRF8,CD84,A2M	17
Cellular Function and Maintenance	engulfment	engulfment of blood cells	1.2e-10	Increased	3.401	bias		PTPN6,LGALS3,C3,FCGR2A,LCN2,CAPG,FCGR2B,TLR2,PTPRC,ITGB2,ITGAM,TREM2,ANXA5,FCER1G,IRF8,ITGAX	16
Cellular Compromise, Inflammatory Response	degranulation	degranulation of phagocytes	1.3e-10	Increased	2.407	bias	1.185	C3,FCGR2A,FCGR2B,CD63,NCK2,TLR2,PTPRC,C4A/C4B,ITGB2,ITGAM,CCL3L3,MAPK3,FCER1G,CD84,C3AR1	15
Cellular Function and Maintenance, Hematological System Development and Function	function	function of lymphocytes	1.35e-10					B2M,LCP1,PTPN6,TYROBP,FCGR2A,HLA-A,HAVCR2,LAG3,CD74,HCLS1,TAP1,PTPRC,IL33,TLR2,SEMA3A,CTSS,FCER1G,CD22,IGHM,IRF8,CD84,C3AR1	22
Cell-To-Cell Signaling and Interaction, Cellular Function and Maintenance, Inflammatory Response	phagocytosis	phagocytosis of blood cells	1.41e-10	Increased	3.269	bias	1.495	TLR2,PTPRC,ITGB2,LGALS3,C3,ITGAM,FCGR2A,TREM2,ANXA5,LCN2,FCER1G,CAPG,IRF8,FCGR2B,ITGAX	15
Organismal Survival	survival	survival of organism	1.57e-10		1.406	bias	-0.036	CRYAB,CAMK4,IFI16,CD74,FCGR2B,PROM1,TAP1,PTPRC,LYZ,CCL3L3,LAMP1,CYBB,IGHM,SOX4,APOBEC1,C3,TNFRSF1A,FCGR2A,LCN2,LAG3,VWF,TLR2,NPC1,SEMA3A,MARCKSL1,NCF1,ITGAM,CSF1,TREM2,GLUL,IRF8,C3AR1,SLC11A1	33
Cell Death and Survival	cell death	cell death of phagocytes	1.7e-10		-0.784		-0.997	PTPN6,LGALS3,TNFRSF1A,HAVCR2,LCN2,C1QA,SERPINA3,IL33,TLR2,NPC1,ITGB2,LYZ,CSF1,FCER1G,CYBB,IRF8,C3AR1	17
Antimicrobial Response, Inflammatory Response	antimicrobial response	antimicrobial response	2.04e-10					B2M,Oasl2,APOBEC1,TNFRSF1A,HLA-A,IFI16,LCN2,ZC3HAV1,Bst2,PTPRC,IL33,TLR2,IFITM3,NCF1,LYZ,ANXA5,FCER1G,IGHM,Tlr13,IRF8,SLC11A1,ITGAX	22
Cell Death and Survival	apoptosis	apoptosis of phagocytes	2.34e-10		-0.735		-0.91	PTPN6,LGALS3,TNFRSF1A,HAVCR2,LCN2,C1QA,SERPINA3,IL33,TLR2,NPC1,ITGB2,CSF1,FCER1G,CYBB,IRF8,C3AR1	16
Connective Tissue Disorders, Immunological Disease, Inflammatory Disease, Inflammatory Response, Skeletal and Muscular Disorders	rheumatoid arthritis	rheumatoid arthritis	2.48e-10					B2M,HLA-A,HAVCR2,C1QA,CD74,FCGR2B,PTPRC,C4A/C4B,LYZ,MAPK3,IGHM,GFAP,Ccl6,CSF3R,LCP1,C3,TNFRSF1A,FCGR2A,IGKC,VIM,GBP2,IGFBP5,HCLS1,TLR2,CXCL16,ITGB2,CD68,CSF1,GLUL,C3AR1,FTH1	31
Hematological System Development and Function, Tissue Morphology	quantity	quantity of T lymphocytes	2.49e-10		1.939	bias	0.516	B2M,CAMK4,HLA-A,CD74,FCGR2B,TAP1,PTPRC,CTSD,CTSS,MAPK3,HEXB,IGHM,CD84,PTPN6,APOBEC1,LAIR1,TNFRSF1A,LAG3,Bst2,TLR2,IL33,CXCL16,ITGB2,ITGAM,LY9,CSF1,FCER1G,IRF8	28
Hematological System Development and Function, Inflammatory Response, Tissue Morphology	quantity	quantity of neutrophils	2.58e-10		0.791		0.987	CSF3R,C3,TNFRSF1A,FCGR2A,LCN2,C1QA,FCGR2B,C4A/C4B,IL33,TLR2,ITGB2,CLEC7A,ITGAM,TF,CCL3L3,CSF1,CYBB,C3AR1	18
Cell-To-Cell Signaling and Interaction, Inflammatory Response	response	response of phagocytes	3.08e-10	Increased	3.181	bias	1.726	LGALS3,C3,TYROBP,FCGR2A,LCN2,CAPG,FCGR2B,TLR2,PTPRC,ITGB2,CLEC7A,ITGAM,TREM2,ANXA5,FCER1G,IRF8,ITGAX	17
Cellular Function and Maintenance, Hematological System Development and Function	function	function of myeloid cells	3.47e-10					LCP1,LGALS3,TYROBP,TNFRSF1A,FCGR2A,CAPG,FCGR2B,TLR2,MARCKSL1,ITGB2,NCF1,CLEC7A,ITGAM,CSF1,TREM2,FCER1G,CYBB,C3AR1	18
Cellular Development	differentiation	differentiation of cells	3.57e-10	Increased	2.451	bias	0.661	LGALS3,ERMN,XDH,HAVCR2,IFI16,KLK6,C1QC,CD63,PTPRC,MAPK3,EZR,DMP1,GFAP,TMBIM1,ITGB5,SOX4,RIPK4,CSF3R,LCP1,PTPN6,C3,NDRG1,LAIR1,ANLN,LCN2,MYRF,IGFBP5,IL33,TLR2,ITGAM,GAB1,S100B,GLUL,IRF8,C3AR1,B2M,CA2,CAMK4,PTN,CSRP1,CD74,FCGR2B,CCL3L3,LAMP1,IGHM,TYROBP,TNFRSF1A,IGKC,VIM,HCLS1,ASPA,ATP2B2,ITGB2,SEMA3A,PMP22,TF,CSF1,FLNC,TREM2,FCER1G,NCKAP1L,A2M,NREP,CAMKK2,NPC2	65
Cell-To-Cell Signaling and Interaction, Hematological System Development and Function, Immune Cell Trafficking, Inflammatory Response	activation	activation of T lymphocytes	3.93e-10	Increased	2.103	bias	0.902	B2M,PTPN6,LAPTM5,C3,CAMK4,TYROBP,HLA-A,HAVCR2,LAG3,CD74,IL33,TLR2,PTPRC,ITGB2,NCF1,CLEC7A,ITGAM,FCER1G,IRF8,C3AR1,SLC11A1	21
Molecular Transport	quantity	quantity of metal	4.12e-10		0.421	bias	-0.912	B2M,CRYAB,HLA-A,XDH,PTPRC,LYZ,CCL3L3,CD22,CYBB,IGHM,PTPN6,C3,LAIR1,FCGR2A,IGKC,LCN2,ATP2B2,MARCKSL1,NPC1,PMP22,TF,CSF1,FCER1G,C3AR1,A2M,FTH1	26
Cell Morphology, Inflammatory Response	morphology	morphology of phagocytes	4.3e-10					CSF3R,LGALS3,C3,TNFRSF1A,ARSG,FCGR2B,CTSZ,ITGB2,CTSD,ITGAM,CSF1,HEXB,IGHM,MAN2B1	14
Lipid Metabolism, Small Molecule Biochemistry	synthesis	synthesis of eicosanoid	4.52e-10		1.483	bias		TNFRSF1A,FCGR2A,VIM,VWF,CD74,FCGR2B,IL33,TLR2,NPC1,SEMA3A,NCF1,CLEC7A,CSF1,MAPK3,FCER1G,IGHM,NPC2	17
Cellular Function and Maintenance	engulfment	engulfment of leukocytes	4.73e-10	Increased	3.406	bias		PTPN6,LGALS3,C3,FCGR2A,LCN2,CAPG,FCGR2B,TLR2,PTPRC,ITGB2,ITGAM,TREM2,ANXA5,FCER1G,IRF8	15
Connective Tissue Disorders, Immunological Disease, Inflammatory Disease, Skeletal and Muscular Disorders	lupus erythematosus	lupus erythematosus	5.46e-10		-0.832		-0.374	PTPN6,TNFRSF1A,FCGR2A,LCN2,C1QA,C1QB,FCGR2B,TAP1,TLR2,PTPRC,C4A/C4B,CXCL16,SCUBE1,ITGAM,LY9,CD22	16
Infectious Diseases	infection	Parasitic Infection	5.51e-10	Decreased	-2.6	bias	-1.136	B2M,C3,LGALS3,TNFRSF1A,FCGR2A,GBP2,CD74,FCGR2B,IL33,TLR2,C4A/C4B,FCER1G,IGHM,IRF8,SLC11A1	15
Cell-To-Cell Signaling and Interaction, Cellular Function and Maintenance, Inflammatory Response	phagocytosis	phagocytosis of leukocytes	5.56e-10	Increased	3.274	bias	1.472	TLR2,PTPRC,ITGB2,C3,LGALS3,ITGAM,FCGR2A,TREM2,ANXA5,LCN2,FCER1G,CAPG,IRF8,FCGR2B	14
Cellular Development, Cellular Growth and Proliferation, Hematological System Development and Function	proliferation	proliferation of antigen presenting cells	5.57e-10		1.428	bias	0.641	PTPRC,CXCL16,PTPN6,LGALS3,TYROBP,CSF1,HAVCR2,XDH,PTN,LAG3,IRF8	11
Cellular Function and Maintenance	internalization	internalization of cells	5.94e-10	Increased	2.705	bias		CSF3R,PTPN6,LGALS3,C3,FCGR2A,LCN2,VIM,FCGR2B,TLR2,ITGB2,CLEC7A,ITGAM,TREM2,EZR,CD22	15
Lipid Metabolism, Small Molecule Biochemistry	synthesis	synthesis of prostaglandin	5.94e-10		1.208	bias	-0.532	TNFRSF1A,FCGR2A,VWF,VIM,CD74,FCGR2B,IL33,NPC1,NCF1,CLEC7A,CSF1,MAPK3,FCER1G,IGHM,NPC2	15
Neurological Disease	progressive motor neuropathy	progressive motor neuropathy	6.04e-10					CRYAB,S100A6,HAVCR2,SERPINA3,CD74,FCGR2B,GPNMB,PTPRC,C4A/C4B,CTSS,ANXA5,EZR,LAMP1,GFAP,GATM,SOX4,PVALB,C3,FCGR2A,TNFRSF1A,ARSG,VIM,TLR2,PMP22,FTH1,APOD	26
Cardiovascular Disease	peripheral vascular disease	peripheral vascular disease	6.21e-10					B2M,LCP1,LAPTM5,LAIR1,TNFRSF1A,FCGR2A,XDH,PDE3A,LCN2,VIM,EVI2A,VWF,CAPG,IGFBP5,HCLS1,CTSS,S100B,CYBB,IFI30,IRF8,C3AR1,TMEM176B,FTH1	23
Cellular Function and Maintenance, Hematological System Development and Function	engulfment	engulfment of myeloid cells	6.58e-10	Increased	3.649	bias		PTPRC,TLR2,ITGB2,PTPN6,LGALS3,C3,ITGAM,FCGR2A,TREM2,LCN2,FCER1G,CAPG,IRF8,FCGR2B	14
Cell-To-Cell Signaling and Interaction, Inflammatory Response	immune response	immune response of phagocytes	6.68e-10	Increased	3.183	bias	1.862	LGALS3,C3,TYROBP,FCGR2A,LCN2,CAPG,FCGR2B,TLR2,PTPRC,ITGB2,ITGAM,TREM2,ANXA5,FCER1G,IRF8,ITGAX	16
Cellular Development, Hematopoiesis	maturation	maturation of leukocytes	6.97e-10	Increased	2.186	bias	0.662	LCP1,PTPN6,TYROBP,TNFRSF1A,HAVCR2,FCGR2B,IL33,TLR2,PTPRC,ITGB2,CLEC7A,ITGAM,CSF1,TREM2,MAPK3,IGHM,IRF8	17
Hematological System Development and Function, Immune Cell Trafficking, Inflammatory Response, Tissue Development	accumulation	accumulation of myeloid cells	1.07e-09		-1.688		-2.474	CRYAB,C3,TNFRSF1A,FCGR2A,HAVCR2,LCN2,IL33,TLR2,NPC1,ITGB2,NCF1,ITGAM,CSF1,MAPK3,ITGAX	15
Hematological System Development and Function, Inflammatory Response, Tissue Morphology	quantity	quantity of macrophages	1.28e-09		0.298		-0.106	B2M,LGALS3,TNFRSF1A,HAVCR2,PTN,LCN2,C4A/C4B,IL33,NPC1,ITGB2,CSF1,CTSS,TREM2,LSP1,IRF8,C3AR1	16
Cellular Function and Maintenance	engulfment	engulfment of phagocytes	1.37e-09	Increased	3.278	bias		PTPN6,C3,LGALS3,FCGR2A,LCN2,CAPG,FCGR2B,TLR2,PTPRC,ITGB2,ITGAM,TREM2,ANXA5,FCER1G	14
Lymphoid Tissue Structure and Development	quantity	quantity of lymphatic system component	1.46e-09		0.526		-0.469	SOX4,B2M,C3,LAIR1,TYROBP,TNFRSF1A,LCN2,LAG3,CD74,FCGR2B,TAP1,C4A/C4B,PTPRC,ITGB2,CTSD,LY9,MAPK3,FCER1G,CD22,IGHM,IRF8,CD84	22
Cellular Function and Maintenance, Hematological System Development and Function	function	function of macrophages	1.63e-09					LCP1,LGALS3,TYROBP,FCGR2A,TNFRSF1A,CAPG,FCGR2B,TLR2,MARCKSL1,CLEC7A,ITGAM,CSF1,TREM2,CYBB,FCER1G	15
Cellular Movement, Hematological System Development and Function, Immune Cell Trafficking, Inflammatory Response	cell movement	cell movement of macrophages	1.82e-09	Increased	2.995	bias	1.893	PTPN6,LGALS3,C3,NDRG1,TYROBP,PTN,MYRF,CD74,IL33,TLR2,NPC1,ITGB2,CCL3L3,CSF1,TREM2,S100B,CYBB,C3AR1	18
Connective Tissue Disorders, Immunological Disease, Inflammatory Disease, Skeletal and Muscular Disorders	systemic lupus erythematosus	systemic lupus erythematosus	1.87e-09		-0.832		-0.426	PTPN6,TNFRSF1A,FCGR2A,LCN2,C1QA,FCGR2B,TAP1,TLR2,PTPRC,C4A/C4B,CXCL16,SCUBE1,ITGAM,LY9,CD22	15
Cell Signaling, Molecular Transport, Vitamin and Mineral Metabolism	mobilization	mobilization of Ca2+	1.88e-09		0.426	bias	-1.221	B2M,PTPN6,LGALS3,C3,LAIR1,FCGR2A,HLA-A,FCGR2B,C4A/C4B,PTPRC,IL33,TLR2,CXCL16,ITGB2,FCER1G,CD22,CD84,A2M,C3AR1,Ccl6	20
Cell Death and Survival	apoptosis	apoptosis of blood cells	2.14e-09		-0.28		0.276	SOX4,PTPN6,LGALS3,TNFRSF1A,HAVCR2,LCN2,SERPINA3,C1QA,FCGR2B,TLR2,IL33,PTPRC,CTSD,ITGB2,NPC1,ITGAM,CCL3L3,CSF1,EZR,CYBB,CD22,FCER1G,IGHM,IRF8,C3AR1	25
Immunological Disease	immediate hypersensitivity	immediate hypersensitivity	2.17e-09		1.055		0.806	C3,TNFRSF1A,FCGR2A,HAVCR2,KLK6,CAPG,CD74,PROM1,FCGR2B,CD63,IL33,TLR2,PTPRC,ANXA5,FCER1G,IFI30,IGHM,C3AR1,MSN	19
Cellular Development, Hematological System Development and Function, Hematopoiesis	differentiation	differentiation of leukocytes	2.17e-09	Increased	2.129	bias	0.647	B2M,LGALS3,CAMK4,HAVCR2,IFI16,C1QC,CD74,FCGR2B,PTPRC,EZR,LAMP1,IGHM,SOX4,CSF3R,LCP1,PTPN6,LAIR1,TYROBP,TNFRSF1A,IGKC,HCLS1,IL33,TLR2,ITGB2,SEMA3A,ITGAM,CSF1,IRF8,NCKAP1L,C3AR1	30
Cell Death and Survival	survival	cell survival	2.26e-09		1.923	bias	-0.964	B2M,CA2,S100A6,LGALS3,CAMK4,XDH,ACER2,PTN,KLK6,CD74,PROM1,SYNM,PTPRC,LYZ,MAPK3,EZR,ANXA5,CYBB,CD22,CSF3R,SOX4,PTPN6,C3,NDRG1,TYROBP,TNFRSF1A,ANLN,PCDHGC5,PCSK6,LCN2,VIM,PCDHGA2,IGFBP5,IL33,TLR2,ITGB2,NPC1,ITGAM,GAB1,CSF1,LGALS3BP,S100B,FCER1G,SLC11A1,FTH1,APOD	46
Cellular Compromise	respiratory burst	respiratory burst	2.45e-09		0.555		0.05	PTPRC,ITGB2,NCF1,C3,ITGAM,TYROBP,FCER1G,CYBB,IRF8,SLC11A1	10
Cellular Compromise, Hypersensitivity Response, Inflammatory Response	degranulation	degranulation of mast cells	2.58e-09	Increased	2.578	bias	1.546	C3,FCGR2A,FCGR2B,CD63,NCK2,TLR2,PTPRC,C4A/C4B,CCL3L3,MAPK3,FCER1G,CD84,C3AR1	13
Cell-To-Cell Signaling and Interaction, Cellular Function and Maintenance, Inflammatory Response	phagocytosis	phagocytosis of phagocytes	2.58e-09	Increased	3.141	bias	1.431	TLR2,PTPRC,ITGB2,C3,LGALS3,ITGAM,FCGR2A,TREM2,ANXA5,LCN2,FCER1G,CAPG,FCGR2B	13
Cell-To-Cell Signaling and Interaction, Cellular Function and Maintenance, Hematological System Development and Function, Inflammatory Response	phagocytosis	phagocytosis of myeloid cells	3.06e-09	Increased	3.524	bias		PTPRC,TLR2,ITGB2,LGALS3,C3,ITGAM,FCGR2A,TREM2,LCN2,FCER1G,CAPG,IRF8,FCGR2B	13
Cell-To-Cell Signaling and Interaction, Hematological System Development and Function, Immune Cell Trafficking, Inflammatory Response	adhesion	adhesion of phagocytes	3.6e-09	Increased	2.281	bias	0.92	CSF3R,IL33,TLR2,CTSZ,ITGB2,LCP1,PTPN6,C3,ITGAM,CSF1,CYBB,VWF,ITGAX	13
Cell Morphology	cell spreading	cell spreading	3.69e-09	Increased	2.613	bias	1.158	CRYAB,LGALS3,C3,FCGR2A,VIM,VWF,GBP2,SERPINA3,IGFBP5,SYNM,ITGB2,SEMA3A,PMP22,ITGAM,FLNC,MAPK3,GFAP,A2M	18
Cell Morphology	morphology	morphology of lymphocytes	3.87e-09					SOX4,B2M,LGALS3,HLA-A,IGKC,FCGR2B,TAP1,PTPRC,LY9,FCER1G,CD22,IGHM,IRF8,CD84,A2M	15
Cell-To-Cell Signaling and Interaction, Hematological System Development and Function, Immune Cell Trafficking, Inflammatory Response	activation	activation of macrophages	4.31e-09	Increased	2.551	bias	1.425	PTPN6,LGALS3,C3,TYROBP,HLA-A,HAVCR2,LCN2,IL33,TLR2,NPC1,CSF1,TREM2,FCER1G,CYBB,CD84,SLC11A1	16
Cell Morphology, Nervous System Development and Function	morphology	morphology of neuroglia	4.57e-09					PTPRC,TLR2,CTSD,PMP22,TYROBP,TNFRSF1A,S100B,ARSG,VIM,HEXB,GFAP,MAN2B1	12
Cell Death and Survival, Cellular Compromise	cytotoxicity	cytotoxicity of lymphocytes	4.59e-09		1.37	bias		B2M,TLR2,PTPRC,NPC1,ITGB2,PTPN6,LGALS3,LAIR1,TYROBP,HLA-A,FCGR2A,HAVCR2,LAMP1	13
Hematological System Development and Function, Tissue Morphology	quantity	quantity of CD8+ T lymphocyte	5.38e-09		1.172		0.42	B2M,PTPN6,LAIR1,TNFRSF1A,HLA-A,LAG3,CD74,TAP1,IL33,PTPRC,ITGB2,ITGAM,IGHM	13
Cellular Movement, Hematological System Development and Function, Immune Cell Trafficking	cell movement	cell movement of antigen presenting cells	5.51e-09	Increased	3.034	bias	1.744	PTPN6,LGALS3,C3,NDRG1,TYROBP,MYRF,PTN,CD74,HCLS1,IL33,TLR2,CTSZ,NPC1,ITGB2,CCL3L3,CSF1,TREM2,S100B,CYBB,C3AR1	20
Cell Morphology, Hematological System Development and Function	morphology	morphology of myeloid cells	5.82e-09					CSF3R,ITGB2,CTSD,C3,LGALS3,ITGAM,TNFRSF1A,CSF1,ARSG,HEXB,IGHM,MAN2B1,FCGR2B	13
Organismal Survival	morbidity or mortality	morbidity or mortality	6.62e-09	Decreased	-3.783	bias		CRYAB,LGALS3,XDH,HAVCR2,C1QA,GPNMB,Defb1,NCK2,PTPRC,CTSD,MAPK3,CYBB,GFAP,Ccl6,SOX4,RIPK4,LCP1,PTPN6,C3,NDRG1,PCDHGC5,PCSK6,LCN2,IGFBP5,Marcks,IL33,TLR2,NPC1,NCF1,ITGAM,GAB1,CD68,IRF8,C3AR1,FTH1,APOD,B2M,CAMK4,HLA-A,CD74,PROM1,FCGR2B,TAP1,C4A/C4B,LYZ,CCL3L3,CD22,LAMP1,HEXB,IGHM,APOBEC1,TNFRSF1A,VWF,VIM,PCDHGA2,ASPA,ITGB2,MARCKSL1,SEMA3A,CLEC7A,TF,FLNC,CSF1,FCER1G,A2M,MSN	66
Endocrine System Disorders, Gastrointestinal Disease, Inflammatory Disease, Inflammatory Response	inflammation	inflammation of pancreas	6.79e-09		-0.784	bias	0.096	B2M,IL33,TLR2,ITGB2,CTSD,TNFRSF1A,CCL3L3,CTSS,PDE3A,IGHM,CAPG,FCGR2B,A2M	13
Cellular Movement, Hematological System Development and Function, Immune Cell Trafficking, Inflammatory Response	cellular infiltration	infiltration by neutrophils	6.83e-09	Increased	2.082		1.602	IL33,TLR2,C4A/C4B,ITGB2,NCF1,C3,LGALS3,ITGAM,TNFRSF1A,CSF1,LCN2,FCER1G,VWF,C3AR1	14
Hematological Disease	blood protein disorder	blood protein disorder	6.9e-09					CSF3R,B2M,PTPN6,CRYAB,C3,HLA-A,FCGR2A,IGKC,PCDHGC5,VIM,FCGR2B,ATP2B2,C4A/C4B,PTPRC,TF,FAM46C,ANXA5,LAMP1,IGHM,GFAP,A2M	21
Cell-To-Cell Signaling and Interaction	response	response of myeloid cells	7.68e-09	Increased	3.495	bias	2.175	TLR2,PTPRC,ITGB2,C3,LGALS3,ITGAM,TYROBP,FCGR2A,TREM2,LCN2,FCER1G,CAPG,IRF8,FCGR2B,ITGAX	15
Humoral Immune Response, Protein Synthesis	quantity	quantity of IgG	8e-09		1.531		0.966	B2M,LGALS3,LAIR1,TYROBP,TNFRSF1A,IGKC,FCGR2B,TLR2,ITGB2,CTSS,LY86,FCER1G,CD22,IGHM,CD84,C3AR1	16
Cell Death and Survival	apoptosis	apoptosis of leukocytes	8.12e-09		-0.455		-0.078	SOX4,PTPN6,LGALS3,TNFRSF1A,HAVCR2,LCN2,C1QA,SERPINA3,FCGR2B,PTPRC,IL33,TLR2,NPC1,ITGB2,ITGAM,CSF1,EZR,FCER1G,CYBB,CD22,IGHM,IRF8,C3AR1	23
Cellular Development, Hematopoiesis	maturation	maturation of phagocytes	1.01e-08		1.814	bias	0.942	TLR2,IL33,ITGB2,CLEC7A,ITGAM,TYROBP,TNFRSF1A,CSF1,TREM2,HAVCR2,IRF8,FCGR2B	12
Cardiovascular Disease	infarction	Infarction	1.05e-08		1.311		1.624	CSF3R,C3,TNFRSF1A,HLA-A,FCGR2A,PDE3A,VWF,C1QA,FCGR2B,C4A/C4B,TLR2,ITGB2,ITGAM,CCL3L3,CSF1,TREM2,ANXA5,FCER1G,CYBB,APOD	20
Cellular Growth and Proliferation, Tissue Development	generation	generation of cells	1.05e-08		1.606	bias	-0.696	LGALS3,XDH,HAVCR2,PCDHB2,SERPINA3,PTPRC,EZR,MAPK3,DMP1,CYBB,GFAP,SOX4,CSF3R,PTPN6,C3,LAIR1,LCN2,MYRF,PCDHB4,IL33,TLR2,GAB1,S100B,PCDHB6,IRF8,C3AR1,B2M,CAMK4,HLA-A,PCDHB3,EFHD1,PTN,CSRP1,CD74,FCGR2B,CCL3L3,LAMP1,HEXB,IGHM,GATM,SEPT4,TYROBP,TNFRSF1A,FCGR2A,IGKC,VWF,VIM,ASPA,ITGB2,SEMA3A,PMP22,LY9,CSF1,FCER1G,NCKAP1L,A2M,CAMKK2,MSN	58
Cell-To-Cell Signaling and Interaction, Hematological System Development and Function, Immune Cell Trafficking, Inflammatory Response	activation	activation of granulocytes	1.1e-08	Increased	2.573	bias	1.049	TLR2,IL33,ITGB2,C3,ITGAM,FCGR2A,LGALS3BP,LCN2,FCGR2B,CD63,SLC11A1	11
Hematological System Development and Function, Humoral Immune Response, Tissue Morphology	quantity	quantity of B lymphocytes	1.14e-08		-0.222	bias	-1.444	SOX4,PTPN6,C3,LAIR1,TYROBP,FCGR2A,IGKC,LCN2,CD74,FCGR2B,HCLS1,PTPRC,IL33,ITGB2,CSF1,FCER1G,CD22,IGHM,IRF8,CD84	20
Cardiovascular Disease	peripheral arterial disease	peripheral arterial disease	1.16e-08					B2M,LCP1,LAPTM5,LAIR1,FCGR2A,EVI2A,IGFBP5,CAPG,HCLS1,CTSS,IFI30,IRF8,C3AR1,TMEM176B,FTH1	15
Immunological Disease	allergy	allergy	1.17e-08		1.317		0.916	C3,TNFRSF1A,FCGR2A,PDE3A,HAVCR2,KLK6,CAPG,CD74,PROM1,FCGR2B,CD63,PTPRC,IL33,TLR2,CTSS,ANXA5,FCER1G,IFI30,IGHM,C3AR1,MSN	21
Infectious Diseases	sepsis	sepsis	1.23e-08	Decreased	-2.219	bias	-1.352	C4A/C4B,ITGB2,LGALS3,C3,ITGAM,CCL3L3,TNFRSF1A,FCGR2A,PDE3A,LCN2,FCGR2B,A2M,Bst2	13
Metabolic Disease	amyloidosis	amyloidosis	1.4e-08					B2M,APOBEC1,C3,TYROBP,FCGR2A,IGKC,PDE3A,LCN2,VIM,IGFBP5,SERPINA3,CD74,FCGR2B,C4A/C4B,CTSD,CXCL16,LYZ,TF,CD68,CTSS,S100B,IGHM,GFAP,A2M,APOD	25
Cell-To-Cell Signaling and Interaction, Hematological System Development and Function, Immune Cell Trafficking	adhesion	adhesion of granulocytes	1.47e-08	Increased	2.189	bias	0.865	CSF3R,TLR2,IL33,ITGB2,LCP1,PTPN6,LGALS3,C3,ITGAM,CYBB,ITGAX	11
Cell Signaling, Post-Translational Modification	tyrosine phosphorylation	tyrosine phosphorylation of protein	1.7e-08		1.641	bias	0.234	PTPN6,TYROBP,FCGR2A,PTN,VWF,FCGR2B,PTPRC,ITGB2,CLEC7A,ITGAM,CSF1,FCER1G,CD22,IGHM	14
Cellular Function and Maintenance	engulfment	engulfment of antigen presenting cells	1.95e-08	Increased	3.383	bias	1.721	PTPRC,TLR2,ITGB2,PTPN6,LGALS3,C3,ITGAM,FCGR2A,TREM2,FCER1G,CAPG,FCGR2B	12
Cardiovascular Disease, Organismal Injury and Abnormalities	acute coronary syndrome	acute coronary syndrome	1.96e-08		-0.152		0.221	CSF3R,C3,TNFRSF1A,FCGR2A,PDE3A,VWF,FCGR2B,C4A/C4B,TLR2,ITGB2,ITGAM,CCL3L3,CSF1,FCER1G,CYBB,APOD	16
Digestive System Development and Function, Gastrointestinal Disease, Hepatic System Development and Function, Hepatic System Disease, Inflammatory Disease, Inflammatory Response, Organ Development, Organismal Injury and Abnormalities	inflammation	inflammation of liver	2.28e-08		-1.686	bias	-0.451	CSF3R,LGALS3,C3,TYROBP,TNFRSF1A,HLA-A,FCGR2A,PDE3A,FCGR2B,C4A/C4B,PTPRC,NPC1,ITGB2,CCL3L3,CSF1,ADIPOR2,A2M	17
Cell Morphology	abnormal morphology	abnormal morphology of cells	2.29e-08					B2M,LGALS3,CAMK4,Neat1,C1QA,SERPINA3,FCGR2B,PROM1,TAP1,PTPRC,LAMP1,CYBB,CD22,IGHM,HEXB,GFAP,CD84,PVALB,C3,SEPT4,TYROBP,IGKC,ARSG,VIM,IGFBP5,PLS1,ATP2B2,TLR2,ITGB2,SEMA3A,PMP22,NCF1,CD68,LY9,FLNC,CSF1,FCER1G,MAN2B1,IRF8,A2M,C3AR1,TMEM176B,CAMKK2	43
Dermatological Diseases and Conditions	toxic epidermal necrolysis	toxic epidermal necrolysis	2.29e-08					C4A/C4B,C3,FCGR2A,HLA-A,FCGR2B	5
Dermatological Diseases and Conditions	psoriasis	psoriasis	2.41e-08					PLA2G16,PTPN6,LGALS3,C3,IFI16,LCN2,KLK6,VWF,GBP2,CD63,PTPRC,C4A/C4B,TLR2,IL33,ITGB2,SEMA3A,CLEC7A,TF,CTSS,LGALS3BP,IFI30,A2M,C3AR1,APOD	24
Organismal Survival	organismal death	organismal death	2.51e-08	Decreased	-4.284	bias		CRYAB,LGALS3,XDH,HAVCR2,C1QA,GPNMB,Defb1,NCK2,PTPRC,CTSD,MAPK3,CYBB,GFAP,Ccl6,SOX4,RIPK4,LCP1,PTPN6,C3,NDRG1,PCDHGC5,LCN2,PCSK6,IGFBP5,Marcks,IL33,TLR2,NPC1,NCF1,ITGAM,GAB1,CD68,IRF8,C3AR1,FTH1,APOD,B2M,CAMK4,CD74,PROM1,FCGR2B,C4A/C4B,LYZ,CCL3L3,CD22,LAMP1,HEXB,IGHM,APOBEC1,TNFRSF1A,VWF,VIM,PCDHGA2,ASPA,ITGB2,MARCKSL1,SEMA3A,CLEC7A,TF,CSF1,FLNC,FCER1G,A2M,MSN	64
Free Radical Scavenging	synthesis	synthesis of reactive oxygen species	2.53e-08	Increased	2.335		1.394	PTPN6,S100A6,CRYAB,LGALS3,C3,TYROBP,TNFRSF1A,FCGR2A,XDH,SERPINA3,TLR2,NPC1,ITGB2,NCF1,CLEC7A,ITGAM,TF,CSF1,S100B,CYBB,C3AR1,FTH1,ITGAX	23
Cell Death and Survival	cell viability	cell viability	2.68e-08	Increased	2.492	bias	-0.353	B2M,CA2,S100A6,LGALS3,CAMK4,XDH,ACER2,PTN,KLK6,CD74,PROM1,SYNM,PTPRC,LYZ,MAPK3,ANXA5,EZR,CYBB,CD22,PTPN6,C3,NDRG1,TNFRSF1A,ANLN,TYROBP,PCDHGC5,PCSK6,LCN2,PCDHGA2,IGFBP5,IL33,TLR2,ITGB2,NPC1,ITGAM,GAB1,CSF1,LGALS3BP,S100B,FCER1G,FTH1,APOD	42
Lipid Metabolism, Small Molecule Biochemistry	synthesis	synthesis of fatty acid	2.84e-08		1.483	bias	-0.153	PVALB,TNFRSF1A,FCGR2A,VIM,VWF,CD74,FCGR2B,IL33,TLR2,NPC1,SEMA3A,NCF1,CLEC7A,CSF1,MAPK3,FCER1G,IGHM,NPC2	18
Cellular Movement, Hematological System Development and Function, Immune Cell Trafficking	migration	migration of antigen presenting cells	2.85e-08	Increased	2.57	bias	1.372	CTSZ,TLR2,IL33,PTPN6,LGALS3,C3,CCL3L3,TYROBP,CSF1,TREM2,CYBB,CD74,HCLS1	13
Cellular Development, Hematopoiesis	maturation	maturation of antigen presenting cells	3.05e-08		1.634	bias	0.702	TLR2,ITGB2,CLEC7A,ITGAM,TYROBP,TNFRSF1A,CSF1,TREM2,HAVCR2,IRF8,FCGR2B	11
Infectious Diseases	infection	infection by RNA virus	3.14e-08		1.541	bias		B2M,CA2,CRYAB,LAPTM5,HLA-A,PDE3A,HAVCR2,CD74,FCGR2B,TAP1,TMEM63A,C4A/C4B,PTPRC,CTSZ,CTSS,CD22,CYBB,CSF3R,C3,FCGR2A,MYRF,PCSK6,LCN2,ZC3HAV1,VWF,TLR2,IFITM3,ITGB2,ITGAM,CSF1,Tlr13,CAMKK2	32
Cellular Movement, Hematological System Development and Function, Immune Cell Trafficking	cellular infiltration	cellular infiltration by granulocytes	3.18e-08	Increased	2.264		1.713	CRYAB,LGALS3,C3,TNFRSF1A,LCN2,VWF,IL33,TLR2,C4A/C4B,ITGB2,NCF1,ITGAM,CSF1,FCER1G,C3AR1	15
Cardiovascular Disease, Organismal Injury and Abnormalities, Skeletal and Muscular Disorders	myocardial infarction	myocardial infarction	3.18e-08		-0.152		0.221	CSF3R,C3,TNFRSF1A,FCGR2A,VWF,FCGR2B,TLR2,C4A/C4B,ITGB2,ITGAM,CCL3L3,CSF1,FCER1G,CYBB,APOD	15
Organismal Injury and Abnormalities, Reproductive System Disease	habitual abortion	habitual abortion	3.18e-08					C4A/C4B,CSF3R,C3,FCGR2A,ANXA5,FCGR2B	6
Hematological Disease, Immunological Disease	hypogammaglobulinemia	hypogammaglobulinemia	3.18e-08					C4A/C4B,B2M,C3,FCGR2A,IGHM,FCGR2B	6
Cellular Development, Hematological System Development and Function	differentiation	differentiation of blood cells	3.35e-08		1.953	bias	0.509	B2M,LGALS3,CAMK4,HAVCR2,IFI16,C1QC,CD74,FCGR2B,PTPRC,EZR,LAMP1,IGHM,SOX4,CSF3R,LCP1,PTPN6,LAIR1,TYROBP,TNFRSF1A,ANLN,IGKC,LCN2,HCLS1,IL33,TLR2,ITGB2,SEMA3A,ITGAM,CSF1,IRF8,NCKAP1L,C3AR1	32
Cell Death and Survival	cytolysis	cytolysis	3.38e-08		1.532		1.289	B2M,PTPRC,C4A/C4B,ITGB2,LYZ,C3,LGALS3,LY9,TYROBP,TNFRSF1A,HLA-A,FCGR2A,IGKC,FCER1G,FCGR2B,TAP1	16
Cellular Development, Cellular Growth and Proliferation, Nervous System Development and Function	proliferation	proliferation of neuroglia	3.61e-08	Increased	2.621	bias	1.786	PTPRC,SOX4,CXCL16,PMP22,LGALS3,TF,CSF1,XDH,PTN,S100B,VIM,GFAP	12
Cellular Movement, Hematological System Development and Function, Immune Cell Trafficking	cell movement	cell movement of mononuclear leukocytes	3.65e-08	Increased	2.152	bias	0.619	LCP1,LGALS3,C3,TNFRSF1A,HLA-A,LAG3,SERPINA3,CD74,HCLS1,IL33,TLR2,CXCL16,ITGB2,SEMA3A,ITGAM,CCL3L3,CTSS,EZR,S100B,CD22,Ccl6,ITGAX	22
Cell-To-Cell Signaling and Interaction	response	response of granulocytes	3.78e-08	Increased	2.563	bias	1.364	TLR2,ITGB2,C3,ITGAM,TYROBP,FCGR2A,TREM2,LCN2,FCER1G,ITGAX	10
Cell-To-Cell Signaling and Interaction, Cellular Function and Maintenance, Inflammatory Response	phagocytosis	phagocytosis of antigen presenting cells	3.96e-08	Increased	3.255	bias	1.703	PTPRC,TLR2,ITGB2,LGALS3,C3,ITGAM,FCGR2A,TREM2,FCER1G,CAPG,FCGR2B	11
Cellular Development, Connective Tissue Development and Function, Skeletal and Muscular System Development and Function, Tissue Development	differentiation	differentiation of osteoclasts	3.96e-08		1.162		0.724	IL33,TLR2,CA2,SEMA3A,CAMK4,C3,TF,TYROBP,CCL3L3,CSF1,TREM2,FCER1G,FCGR2B,C3AR1	14
Dermatological Diseases and Conditions, Inflammatory Disease, Inflammatory Response	dermatitis	Dermatitis	3.99e-08	Increased	2.918		3.472	RIPK4,C3,TNFRSF1A,FCGR2A,HLA-A,IGKC,HAVCR2,KLK6,CAPG,CD74,PROM1,FCGR2B,IL33,TLR2,ITGB2,ANXA5,FCER1G,IFI30,IGHM,C3AR1,MSN	21
Cellular Development, Cellular Growth and Proliferation, Hematological System Development and Function	proliferation	proliferation of myeloid cells	5.53e-08		1.043		0.417	PTPRC,CSF3R,TLR2,IL33,CXCL16,LGALS3,CSF1,XDH,PTN,LAG3,IRF8	11
Cellular Movement	invasion	invasion of cells	5.67e-08	Increased	3.381	bias	1.62	S100A6,LGALS3,XDH,HAVCR2,KLK6,SKAP2,CTSZ,CTSD,CTSS,EZR,PLA2G16,SOX4,LCP1,NDRG1,LCN2,PCSK6,VIM,PLS1,ADI1,IL33,TLR2,IFITM3,ITGB2,ITGAM,GAB1,CSF1,TREM2,S100B,SLC5A5,TMEM176B,A2M,ITGAX	32
Cardiovascular Disease	peripheral arterial disease	advanced stage peripheral arterial disease	5.99e-08					LCP1,LAPTM5,LAIR1,CTSS,IFI30,EVI2A,CAPG,IGFBP5,IRF8,HCLS1,C3AR1,FTH1	12
Inflammatory Response	function	function of immune system	5.99e-08					C4A/C4B,C3,TNFRSF1A,FCGR2A,HAVCR2,LCN2,FCER1G,CYBB,CD22,IGHM,FCGR2B,C3AR1	12
Immunological Disease, Inflammatory Disease, Inflammatory Response, Neurological Disease	experimental autoimmune encephalomyelitis	experimental autoimmune encephalomyelitis	6.28e-08		-0.179		-0.491	B2M,C3,TYROBP,TNFRSF1A,HLA-A,FCGR2A,HAVCR2,VWF,CD74,PTPRC,NCF1,MAPK3,FCER1G,IFI30,IGHM,C3AR1,ITGAX	17
Cellular Function and Maintenance, Hematological System Development and Function	function	function of T lymphocytes	6.83e-08					B2M,TYROBP,HLA-A,HAVCR2,LAG3,CD74,PTPRC,IL33,TLR2,SEMA3A,CTSS,FCER1G,IGHM,IRF8,CD84,C3AR1	16
Cellular Movement, Hematological System Development and Function, Immune Cell Trafficking	migration	migration of mononuclear leukocytes	7.87e-08	Increased	2.352	bias	0.721	LCP1,LGALS3,C3,TNFRSF1A,HLA-A,LAG3,CD74,HCLS1,TLR2,CXCL16,ITGB2,SEMA3A,ITGAM,CCL3L3,CTSS,EZR,CD22,Ccl6,ITGAX	19
Cellular Development, Cellular Growth and Proliferation	expansion	expansion of blood cells	7.98e-08		-1.089		-1.947	B2M,LCP1,C3,TNFRSF1A,HAVCR2,LAG3,FCGR2B,IL33,TLR2,PTPRC,CTSD,LY9,MAPK3,IGHM,IRF8	15
Cellular Development, Cellular Growth and Proliferation, Hematological System Development and Function, Nervous System Development and Function	proliferation	proliferation of microglia	8.08e-08		1.741	bias	0.863	PTPRC,CXCL16,LGALS3,CSF1,XDH,PTN	6
Cell-To-Cell Signaling and Interaction, Hematological System Development and Function, Inflammatory Response	immune response	immune response of neutrophils	8.27e-08	Increased	2.364	bias	1.35	ITGB2,C3,ITGAM,TYROBP,FCGR2A,TREM2,LCN2,FCER1G,ITGAX	9
Cardiovascular Disease	peripheral arterial disease	intermediate disease stage peripheral arterial disease	8.47e-08					LCP1,LAPTM5,LAIR1,FCGR2A,CTSS,IFI30,EVI2A,CAPG,IRF8,HCLS1,TMEM176B,C3AR1	12
Cellular Development, Cellular Growth and Proliferation, Hematological System Development and Function	expansion	expansion of lymphocytes	8.9e-08		-0.736		-1.438	PTPRC,B2M,TLR2,CTSD,LCP1,C3,LY9,TNFRSF1A,HAVCR2,LAG3,IGHM,IRF8,FCGR2B	13
Cell Death and Survival	cell death	cell death of macrophages	8.95e-08		0.049		-0.338	TLR2,NPC1,PTPN6,LYZ,LGALS3,TNFRSF1A,CSF1,LCN2,SERPINA3,C1QA,C3AR1	11
Hematological System Development and Function, Inflammatory Response, Tissue Morphology	quantity	quantity of dendritic cells	1.04e-07		-0.064		-0.793	TLR2,ITGB2,PTPN6,LGALS3,LAIR1,TYROBP,CSF1,FCER1G,IGHM,IRF8,FCGR2B	11
Cellular Development, Cellular Growth and Proliferation, Hematological System Development and Function	expansion	expansion of leukocytes	1.07e-07		-0.883		-1.626	PTPRC,B2M,TLR2,IL33,CTSD,LCP1,C3,LY9,TNFRSF1A,HAVCR2,LAG3,IGHM,IRF8,FCGR2B	14
Cardiovascular Disease, Hematological Disease	microcytic anemia	microcytic anemia	1.07e-07					C4A/C4B,LGALS3,C3,TF,FCGR2A,FCGR2B	6
Cellular Development, Cellular Growth and Proliferation, Hematological System Development and Function, Hematopoiesis, Lymphoid Tissue Structure and Development, Tissue Development	development	development of mononuclear leukocytes	1.13e-07		1.722	bias	-0.014	B2M,SOX4,CSF3R,PTPN6,C3,TYROBP,TNFRSF1A,FCGR2A,HLA-A,IGKC,HAVCR2,CD74,FCGR2B,PTPRC,TLR2,ITGB2,LY9,CSF1,MAPK3,LAMP1,FCER1G,IGHM,IRF8,NCKAP1L,C3AR1	25
Organismal Injury and Abnormalities	cytosis	Cytosis	1.13e-07		-0.921	bias	0.013	CSF3R,PTPN6,LGALS3,C3,LAIR1,FCGR2A,PDE3A,ARSG,LCN2,FCGR2B,IL33,TLR2,C4A/C4B,ITGB2,CSF1,TREM2,S100B,LAMP1	18
Inflammatory Disease, Neurological Disease	chronic inflammatory demyelinating polyradiculoneuropathy	chronic inflammatory demyelinating polyradiculoneuropathy	1.14e-07					C4A/C4B,PMP22,C3,FCGR2A,FCGR2B	5
Cellular Movement	migration	migration of tumor cell lines	1.17e-07	Increased	3.274	bias	1.469	LGALS3,XDH,HAVCR2,PTN,KLK6,SYNM,CTSZ,EZR,MAPK3,RHOU,ITGB5,PLA2G16,NDRG1,LCN2,PCSK6,VIM,TLR2,IFITM3,SEMA3A,GAB1,CSF1,FLNC,LGALS3BP,S100B,A2M,NREP,CAMKK2,MSN	28
Immunological Disease	primary immunodeficiency disorder	primary immunodeficiency disorder	1.19e-07					C4A/C4B,PTPRC,ITGB2,NCF1,C3,FCGR2A,CYBB,IRF8,FCGR2B,TAP1	10
Cellular Movement	cell movement	cell movement of tumor cell lines	1.26e-07	Increased	3.76	bias	1.888	LGALS3,XDH,HAVCR2,PTN,KLK6,SYNM,CTSZ,EZR,MAPK3,RHOU,GFAP,ITGB5,PLA2G16,LCP1,C3,NDRG1,LCN2,PCSK6,VIM,TLR2,IFITM3,SEMA3A,GAB1,CSF1,FLNC,LGALS3BP,S100B,A2M,NREP,CAMKK2,MSN	31
Hematological Disease	cytopenia	cytopenia	1.36e-07					CSF3R,SOX4,B2M,C3,HLA-A,FCGR2A,IGKC,LCN2,VWF,FCGR2B,TAP1,C4A/C4B,CCL3L3,FCER1G,IGHM,IRF8,SLC11A1	17
Cell Death and Survival	apoptosis	apoptosis of macrophages	1.41e-07		-0.272		-0.553	TLR2,NPC1,PTPN6,LGALS3,TNFRSF1A,CSF1,LCN2,SERPINA3,C1QA,C3AR1	10
Cell-To-Cell Signaling and Interaction, Hematological System Development and Function, Immune Cell Trafficking, Inflammatory Response	adhesion	adhesion of neutrophils	1.43e-07		1.838	bias	0.675	CSF3R,TLR2,ITGB2,LCP1,PTPN6,C3,ITGAM,CYBB,ITGAX	9
Cell-To-Cell Signaling and Interaction, Inflammatory Response	response	response of macrophages	1.53e-07	Increased	3.075	bias	1.888	PTPRC,TLR2,ITGB2,CLEC7A,LGALS3,ITGAM,FCGR2A,TREM2,FCER1G,CAPG,IRF8,FCGR2B	12
Cellular Growth and Proliferation	expansion	expansion of cells	1.54e-07		-0.437	bias	-1.405	B2M,LCP1,C3,TNFRSF1A,HAVCR2,LAG3,FCGR2B,IL33,TLR2,PTPRC,CTSD,PMP22,LY9,CSF1,MAPK3,IGHM,IRF8	17
Cellular Development, Cellular Growth and Proliferation, Hematological System Development and Function, Hematopoiesis, Tissue Development	development	development of blood cells	1.56e-07	Increased	2.128	bias	0.443	B2M,HLA-A,HAVCR2,CD74,FCGR2B,PTPRC,MAPK3,LAMP1,IGHM,SOX4,CSF3R,PTPN6,C3,LAIR1,TYROBP,TNFRSF1A,FCGR2A,IGKC,VWF,TLR2,IL33,ITGB2,LY9,CSF1,FCER1G,IRF8,NCKAP1L,C3AR1	28
Cellular Development, Cellular Growth and Proliferation, Hematological System Development and Function, Hematopoiesis, Lymphoid Tissue Structure and Development, Tissue Development	development	development of leukocytes	1.57e-07		1.765	bias	0.113	B2M,SOX4,CSF3R,PTPN6,C3,TNFRSF1A,FCGR2A,TYROBP,HLA-A,IGKC,HAVCR2,CD74,FCGR2B,PTPRC,TLR2,IL33,ITGB2,LY9,CSF1,MAPK3,LAMP1,FCER1G,IGHM,IRF8,NCKAP1L,C3AR1	26
Organismal Injury and Abnormalities, Renal and Urological Disease	damage	damage of kidney	1.76e-07		1.736		1.154	C4A/C4B,B2M,TLR2,C3,CAMK4,FCGR2A,CSF1,LCN2,IGHM,C1QA,C3AR1	11
Cellular Assembly and Organization, Cellular Function and Maintenance	organization	organization of cytoskeleton	1.92e-07	Increased	2.822	bias	0.81	CRYAB,CAMK4,ERMN,EFHD1,PTN,CSRP1,C1QA,SYNM,NCK2,CTSS,MAPK3,EZR,RHOU,GFAP,LCP1,C3,NDRG1,SEPT4,TNFRSF1A,FCGR2A,LCN2,VIM,VWF,CAPG,PLS1,Bst2,SLAIN1,IL33,NPC1,SEMA3A,PMP22,ITGAM,GAB1,TF,FLNC,CSF1,TREM2,S100B,LSP1,NCKAP1L,A2M,CAMKK2,MSN	43
Antigen Presentation, Inflammatory Response	antigen presentation	antigen presentation	1.95e-07		1.964	bias		CTSD,CD68,FCGR2A,HLA-A,CTSS,FCER1G,IGHM,CD74,TAP1	9
Cell-To-Cell Signaling and Interaction, Hematological System Development and Function, Inflammatory Response	binding	binding of professional phagocytic cells	1.99e-07		1.544	bias	0.156	PTPRC,ITGB2,PTPN6,C3,ITGAM,FCGR2A,CSF1,LSP1,A2M,MSN	10
Cellular Movement, Hematological System Development and Function	extravasation	extravasation of leukocytes	2.12e-07	Increased	2.608	bias		ITGB2,ITGAM,CCL3L3,CSF1,LSP1,VWF,CD63	7
Endocrine System Disorders, Gastrointestinal Disease, Inflammatory Disease, Inflammatory Response	insulitis	insulitis	2.12e-07		-0.563	bias	0.442	B2M,TLR2,ITGB2,CCL3L3,TNFRSF1A,CTSS,IGHM	7
Cellular Movement, Hematological System Development and Function, Immune Cell Trafficking, Inflammatory Response	migration	migration of macrophages	2.15e-07	Increased	2.569	bias	1.396	TLR2,IL33,LGALS3,CCL3L3,TYROBP,CSF1,TREM2,CYBB,CD74	9
Cellular Development, Hematopoiesis	maturation	maturation of dendritic cells	2.16e-07		1.398	bias	0.586	TLR2,ITGB2,CLEC7A,ITGAM,TYROBP,TNFRSF1A,TREM2,HAVCR2,IRF8,FCGR2B	10
Hematological Disease, Immunological Disease	lack	lack of lymphocytes	2.36e-07					B2M,SOX4,HLA-A,IGKC,FCER1G,IGHM,IRF8,TAP1	8
Lymphoid Tissue Structure and Development	quantity	quantity of lymph follicle	2.51e-07		-0.051	bias	-0.764	C4A/C4B,SOX4,C3,LAIR1,TYROBP,CD22,IGHM,CD74,IRF8,CD84,FCGR2B	11
Cell-To-Cell Signaling and Interaction, Cellular Function and Maintenance, Hematological System Development and Function, Inflammatory Response	phagocytosis	phagocytosis by macrophages	2.55e-07	Increased	3.107	bias	1.677	PTPRC,TLR2,ITGB2,LGALS3,ITGAM,FCGR2A,TREM2,FCER1G,CAPG,FCGR2B	10
Organismal Development	abnormal morphology	abnormal morphology of abdomen	2.74e-07					B2M,LGALS3,CAMK4,XDH,FCGR2B,C4A/C4B,PTPRC,CTSD,CYBB,HEXB,IGHM,SOX4,C3,TNFRSF1A,IGKC,ARSG,PCSK6,LAG3,IGFBP5,PLS1,Bst2,TLR2,ITGB2,NPC1,CLEC7A,NCF1,CSF1,FCER1G,MAN2B1,IRF8,A2M,C3AR1	32
Inflammatory Response	antibody response	antibody response	2.85e-07		0.714	bias	-0.225	C4A/C4B,PTPRC,LCP1,C3,TYROBP,LY86,CTSS,TREM2,IGKC,IGHM,IRF8,HCLS1	12
Cell-To-Cell Signaling and Interaction, Inflammatory Response	immune response	immune response of dendritic cells	2.94e-07					C3,CD68,FCGR2A,FCER1G,IGHM,CD74,TAP1	7
Cell-To-Cell Signaling and Interaction, Cellular Compromise, Cellular Function and Maintenance, Inflammatory Response	respiratory burst	respiratory burst of myeloid cells	2.94e-07		0	bias	-0.59	PTPRC,ITGB2,C3,ITGAM,TYROBP,FCER1G,IRF8	7
Organismal Injury and Abnormalities, Tissue Morphology	size	size of lesion	3.17e-07		-0.066		0.042	IL33,TLR2,CRYAB,LGALS3,C3,ITGAM,TNFRSF1A,HLA-A,CSF1,CTSS,ANXA5,FCER1G,VWF,C1QA,APOD	15
Cell Morphology	abnormal morphology	abnormal morphology of leukocytes	3.2e-07					B2M,LGALS3,IGKC,FCGR2B,PTPRC,ITGB2,LY9,CSF1,FCER1G,CD22,IGHM,IRF8,CD84,A2M	14
Cell Morphology	abnormal morphology	abnormal morphology of lymphocytes	3.2e-07					PTPRC,B2M,LGALS3,LY9,IGKC,FCER1G,CD22,IGHM,IRF8,CD84,FCGR2B,A2M	12
Immunological Disease	abnormal quantity	abnormal quantity of cytokine	3.24e-07					B2M,TLR2,C3,CCL3L3,TNFRSF1A,TREM2,HEXB,FCGR2B,C3AR1,A2M	10
Connective Tissue Disorders, Dermatological Diseases and Conditions, Hematological Disease, Immunological Disease, Organismal Injury and Abnormalities	immune thrombocytopenic purpura	acute immune thrombocytopenic purpura	3.31e-07					C4A/C4B,C3,FCGR2A,FCGR2B	4
Connective Tissue Disorders, Dermatological Diseases and Conditions, Hematological Disease, Immunological Disease, Organismal Injury and Abnormalities	immune thrombocytopenic purpura	chronic immune thrombocytopenic purpura	3.31e-07					C4A/C4B,C3,FCGR2A,FCGR2B	4
Developmental Disorder, Hematological Disease, Hereditary Disorder, Immunological Disease, Organismal Injury and Abnormalities	congenital agammaglobulinemia	congenital agammaglobulinemia	3.31e-07					C4A/C4B,C3,FCGR2A,FCGR2B	4
Cardiovascular Disease, Cell Death and Survival, Connective Tissue Disorders, Hematological Disease	fetal erythroblastosis	fetal erythroblastosis	3.31e-07					C4A/C4B,C3,FCGR2A,FCGR2B	4
Respiratory Disease	sinopulmonary infection	recurrent sinopulmonary infection	3.31e-07					C4A/C4B,C3,FCGR2A,FCGR2B	4
Inflammatory Response	cell-mediated response	cell-mediated response	3.4e-07		1.755		0.993	IL33,TLR2,NCF1,CLEC7A,C3,TNFRSF1A,HLA-A,HAVCR2,LAMP1,LAG3,FCGR2B,C3AR1,SLC11A1	13
Metabolic Disease, Neurological Disease, Psychological Disorders	Alzheimer's disease	Alzheimer's disease	3.59e-07					APOBEC1,C3,TYROBP,FCGR2A,IGKC,PDE3A,LCN2,VIM,SERPINA3,CD74,FCGR2B,C4A/C4B,CXCL16,CTSD,CD68,TF,CTSS,S100B,IGHM,GFAP,A2M,APOD	22
Cellular Development, Cellular Growth and Proliferation, Hematological System Development and Function, Hematopoiesis, Lymphoid Tissue Structure and Development, Tissue Development	development	development of lymphocytes	3.67e-07		1.47	bias	-0.25	CSF3R,SOX4,B2M,PTPN6,C3,TYROBP,TNFRSF1A,HLA-A,FCGR2A,IGKC,HAVCR2,CD74,FCGR2B,PTPRC,TLR2,ITGB2,LY9,MAPK3,FCER1G,LAMP1,IGHM,IRF8,NCKAP1L,C3AR1	24
Cellular Development, Cellular Growth and Proliferation, Hematological System Development and Function, Humoral Immune Response	proliferation	proliferation of B lymphocytes	3.68e-07		0.498		-0.219	LCP1,PTPN6,TYROBP,IGKC,LAG3,CD74,FCGR2B,IL33,TLR2,PTPRC,LY86,EZR,CD22,IGHM,IRF8,NCKAP1L	16
Inflammatory Disease, Inflammatory Response, Organismal Injury and Abnormalities, Renal and Urological Disease	nephritis	Nephritis	3.76e-07		-1.257	bias	0.13	PTPN6,C3,TNFRSF1A,FCGR2A,XDH,C1QA,FCGR2B,TLR2,PTPRC,C4A/C4B,CXCL16,ITGAM,CCL3L3,CSF1,IGHM	15
Hematological Disease, Hereditary Disorder, Immunological Disease, Organismal Injury and Abnormalities	agammaglobulinemia	agammaglobulinemia	3.79e-07					C4A/C4B,C3,FCGR2A,IGHM,FCGR2B	5
Cell-To-Cell Signaling and Interaction, Hematological System Development and Function, Hypersensitivity Response, Immune Cell Trafficking, Inflammatory Response	activation	activation of mast cells	3.8e-07		1.301	bias	0.527	C4A/C4B,IL33,C3,ITGAM,NDRG1,FCGR2A,FCER1G,CD84	8
Cellular Development, Cellular Growth and Proliferation, Hematological System Development and Function, Inflammatory Response	proliferation	proliferation of macrophages	4e-07		0.811		0.618	PTPRC,PTPN6,TYROBP,CSF1,HAVCR2,LAG3,IRF8	7
Cell-To-Cell Signaling and Interaction, Hematological System Development and Function	binding	binding of leukocytes	4.04e-07		1.807	bias	0.474	PTPRC,ITGB2,PTPN6,C3,ITGAM,FCGR2A,CSF1,LSP1,CD22,FCGR2B,A2M,MSN	12
Molecular Transport	quantity	quantity of metal ion	4.05e-07		1.257	bias	-0.138	PTPN6,C3,LAIR1,FCGR2A,IGKC,XDH,ATP2B2,PTPRC,NPC1,MARCKSL1,PMP22,LYZ,CCL3L3,CSF1,FCER1G,CYBB,CD22,IGHM,A2M,C3AR1	20
Cellular Assembly and Organization, Cellular Function and Maintenance	organization	organization of cytoplasm	4.07e-07	Increased	2.822	bias	0.804	CRYAB,CAMK4,ERMN,EFHD1,PTN,CSRP1,C1QA,SYNM,NCK2,CTSS,MAPK3,EZR,RHOU,HEXB,GFAP,LCP1,C3,NDRG1,SEPT4,TNFRSF1A,FCGR2A,LCN2,VIM,VWF,CAPG,PLS1,Bst2,SLAIN1,IL33,NPC1,SEMA3A,PMP22,ITGAM,GAB1,TF,FLNC,CSF1,PLEKHF1,TREM2,S100B,LSP1,NCKAP1L,A2M,CAMKK2,MSN	45
Cell Signaling, Molecular Transport, Vitamin and Mineral Metabolism	quantity	quantity of Ca2+	4.08e-07		1.257	bias	-0.301	PTPN6,C3,LAIR1,FCGR2A,IGKC,XDH,ATP2B2,PTPRC,NPC1,MARCKSL1,PMP22,LYZ,CCL3L3,CSF1,FCER1G,CD22,IGHM,A2M,C3AR1	19
Cell-To-Cell Signaling and Interaction	response	response of mononuclear leukocytes	4.23e-07		-0.319	bias	-1.287	PTPN6,TNFRSF1A,FCGR2A,HAVCR2,LAG3,FCGR2B,IL33,TLR2,PTPRC,CLEC7A,CTSS,CD22,IGHM,C3AR1	14
Hematological System Development and Function, Immune Cell Trafficking, Inflammatory Response, Tissue Development	accumulation	accumulation of phagocytes	4.29e-07		-0.769	bias	-1.567	IL33,ITGB2,NPC1,C3,ITGAM,TYROBP,FCGR2A,CSF1,HAVCR2,LCN2,ITGAX	11
Cell Death and Survival	cell death	cell death of lymphoma cell lines	4.39e-07		-0.988		-0.905	PTPN6,LGALS3,LAIR1,TNFRSF1A,SERPINA3,FCGR2B,PTPRC,EZR,LSP1,IGHM,IRF8,FTH1,MSN	13
Cell Morphology, Nervous System Development and Function	morphology	morphology of central nervous system cells	4.58e-07					TLR2,PVALB,SEMA3A,CAMK4,S100B,ARSG,VIM,HEXB,GFAP,C1QA,ATP2B2	11
Cell Death and Survival	apoptosis	apoptosis of lymphoma cell lines	4.8e-07		-0.179		-0.165	PTPRC,PTPN6,LGALS3,LAIR1,TNFRSF1A,EZR,LSP1,IGHM,SERPINA3,IRF8,FCGR2B,MSN	12
Cell Death and Survival, Cellular Compromise	cytotoxicity	cytotoxicity of natural killer cells	5.04e-07		0.239	bias		ITGB2,NPC1,PTPN6,LGALS3,LAIR1,TYROBP,FCGR2A,HAVCR2,LAMP1	9
Inflammatory Disease, Respiratory Disease	asthma	Asthma	5.08e-07					C4A/C4B,PTPRC,TLR2,IL33,C3,ITGAM,CD68,FCGR2A,HAVCR2,PDE3A,FCGR2B,C3AR1	12
Dermatological Diseases and Conditions, Gastrointestinal Disease, Immunological Disease	Stevens-Johnson syndrome	Stevens-Johnson syndrome	5.32e-07					C4A/C4B,C3,FCGR2A,HLA-A,FCGR2B	5
Developmental Disorder, Hereditary Disorder, Immunological Disease, Organismal Injury and Abnormalities	complement component deficiency	complement component deficiency	5.32e-07					C4A/C4B,C3,C1QA,C1QC,C1QB	5
Cell-To-Cell Signaling and Interaction	binding	binding of tumor cell lines	5.37e-07		1.778	bias	0.739	ITGB2,PTPN6,CLEC7A,LGALS3,ITGAM,CD68,FCGR2A,HLA-A,CSF1,LGALS3BP,ANXA5,ITGB5	12
Hematological System Development and Function, Tissue Morphology	abnormal quantity	abnormal quantity of leukocytes	5.51e-07					PTPRC,B2M,ITGAM,FCGR2A,IGKC,IGHM,CD74,IRF8,TAP1	9
Cellular Movement	extravasation	extravasation	5.51e-07	Increased	2.789	bias		TLR2,ITGB2,ITGAM,CCL3L3,CSF1,LCN2,LSP1,VWF,CD63	9
Cell Morphology	polarization	polarization of leukocytes	5.52e-07	Increased	2.36	bias		TLR2,IL33,ITGB2,LCP1,CTSS,CSF1,LCN2,LSP1,FCER1G,MSN	10
Cell-To-Cell Signaling and Interaction, Inflammatory Response	immune response	immune response of macrophages	5.55e-07	Increased	3.079	bias	1.957	PTPRC,TLR2,ITGB2,LGALS3,ITGAM,FCGR2A,TREM2,FCER1G,CAPG,IRF8,FCGR2B	11
Cellular Development, Tissue Development	differentiation	differentiation of bone cells	5.73e-07		1.209		0.726	CA2,CAMK4,C3,TYROBP,IFI16,PTN,VIM,IGFBP5,FCGR2B,IL33,TLR2,SEMA3A,TF,CCL3L3,CSF1,TREM2,MAPK3,FCER1G,C3AR1	19
Cellular Development, Cellular Growth and Proliferation, Hematological System Development and Function, Inflammatory Response	proliferation	proliferation of phagocytes	6.01e-07		0.688		0.182	PTPRC,IL33,PTPN6,TYROBP,CSF1,HAVCR2,LAG3,IRF8,FCGR2B	9
Neurological Disease, Skeletal and Muscular Disorders	neuromuscular disease	neuromuscular disease	6.35e-07					B2M,CA2,CRYAB,CAMK4,HAVCR2,SERPINA3,CD74,FCGR2B,PTPRC,C4A/C4B,CTSS,LAMP1,GFAP,PSAT1,PVALB,C3,NDRG1,TNFRSF1A,FCGR2A,VIM,ATP2B2,TLR2,PMP22,ITGAM,CD68,A2M,NREP,CAMKK2,FTH1,APOD	30
Hematological Disease, Hereditary Disorder, Immunological Disease, Organismal Injury and Abnormalities	X-linked agammaglobulinemia	X-linked agammaglobulinemia	6.58e-07					C4A/C4B,C3,FCGR2A,FCGR2B	4
Connective Tissue Disorders, Dermatological Diseases and Conditions, Hematological Disease, Organismal Injury and Abnormalities	chronic idiopathic thrombocytopenic purpura	chronic idiopathic thrombocytopenic purpura	6.58e-07					C4A/C4B,C3,FCGR2A,FCGR2B	4
Cardiovascular Disease, Hematological Disease	thrombosis	Thrombosis	6.69e-07		0.647		1.323	TLR2,CTSD,LGALS3,C3,ITGAM,TNFRSF1A,FCGR2A,LGALS3BP,ANXA5,VWF,C1QA,HCLS1	12
Antimicrobial Response, Inflammatory Response	antibacterial response	antibacterial response	6.87e-07					B2M,TLR2,LYZ,NCF1,TNFRSF1A,HLA-A,FCER1G,IGHM,IRF8,SLC11A1	10
Cellular Development, Cellular Growth and Proliferation, Hematological System Development and Function	expansion	expansion of T lymphocytes	7.13e-07		-0.769		-1.436	B2M,TLR2,CTSD,LCP1,C3,LY9,TNFRSF1A,HAVCR2,LAG3,IGHM,IRF8	11
Hematological System Development and Function, Hematopoiesis, Tissue Morphology	quantity	quantity of hematopoietic progenitor cells	7.22e-07		-0.015		-0.824	CSF3R,SOX4,B2M,PTPN6,LAIR1,IGKC,LCN2,LAG3,FCGR2B,TAP1,PTPRC,ITGB2,CTSD,LY9,CSF1,MAPK3,FCER1G,CD22,IGHM,IRF8	20
Cellular Movement	extravasation	extravasation of cells	7.37e-07	Increased	2.608	bias		TLR2,ITGB2,ITGAM,CCL3L3,CSF1,LSP1,VWF,CD63	8
Hematological System Development and Function, Tissue Morphology	abnormal quantity	abnormal quantity of lymphocytes	8.18e-07					PTPRC,B2M,ITGAM,IGKC,IGHM,CD74,IRF8,TAP1	8
Cell-To-Cell Signaling and Interaction, Hematological System Development and Function	aggregation	aggregation of blood cells	8.24e-07	Increased	2.949	bias	2.066	PTPN6,C3,TNFRSF1A,FCGR2A,VWF,CSRP1,CD63,HCLS1,TLR2,ITGB2,SEMA3A,FCER1G,LAMP1,IGHM	14
Cellular Function and Maintenance	ion homeostasis	ion homeostasis of cells	8.54e-07		1.948	bias	0.723	B2M,CA2,C3,FCGR2A,VWF,FCGR2B,ATP2B2,C4A/C4B,PTPRC,TLR2,ITGB2,CLEC7A,TF,CCL3L3,S100B,CYBB,CD22,DMP1,IGHM,HEXB,A2M,C3AR1,SLC11A1	23
Inflammatory Response, Respiratory Disease	inflammation	inflammation of respiratory system component	8.71e-07		1.01		1.694	PTPN6,LGALS3,C3,TNFRSF1A,HLA-A,FCGR2A,FCGR2B,PTPRC,IL33,TLR2,NCF1,CLEC7A,CCL3L3,CTSS,MAPK3,ANXA5,CYBB,C3AR1,Ccl6	19
Developmental Disorder, Hereditary Disorder, Immunological Disease, Organismal Injury and Abnormalities	complement component C1q deficiency	complement component C1q deficiency	9.85e-07					C1QA,C1QC,C1QB	3
Cellular Development, Hematological System Development and Function, Hematopoiesis	differentiation	differentiation of antigen presenting cells	1.08e-06		1.838	bias	0.776	TLR2,IL33,SEMA3A,ITGAM,CAMK4,LAIR1,TYROBP,TNFRSF1A,CSF1,C1QC,IRF8,HCLS1	12
Infectious Diseases, Inflammatory Disease, Respiratory Disease	severe acute respiratory syndrome	severe acute respiratory syndrome	1.08e-06					CTSZ,TLR2,NCF1,ITGAM,LCN2,GLUL,IRF8,C3AR1,CD63	9
Cell Morphology, Hematological System Development and Function, Inflammatory Response	abnormal morphology	abnormal morphology of neutrophils	1.17e-06					ITGB2,C3,ITGAM,FCGR2B	4
Cardiovascular Disease, Developmental Disorder, Organismal Injury and Abnormalities	congenital heart block	congenital heart block	1.17e-06					C4A/C4B,C3,FCGR2A,FCGR2B	4
Connective Tissue Disorders, Hematological Disease	neonatal alloimmune thrombocytopenia	neonatal alloimmune thrombocytopenia	1.17e-06					C4A/C4B,C3,FCGR2A,FCGR2B	4
Infectious Diseases, Respiratory Disease	whooping cough	whooping cough	1.17e-06					C4A/C4B,C3,FCGR2A,FCGR2B	4
Immunological Disease	abnormal quantity	abnormal quantity of TNF	1.18e-06					B2M,TLR2,C3,CCL3L3,TREM2,HEXB	6
Cellular Movement, Hematological System Development and Function, Immune Cell Trafficking, Inflammatory Response	cellular infiltration	cellular infiltration of phagocytes	1.32e-06	Increased	2.19		1.513	TLR2,IL33,ITGB2,NPC1,PTPN6,C3,NDRG1,TNFRSF1A,CSF1,MYRF,S100B,CYBB	12
Cancer, Organismal Injury and Abnormalities	growth	growth of tumor	1.35e-06	Increased	2.033		1.198	S100A6,LGALS3,HAVCR2,PTN,GPNMB,CTSZ,CTSS,EZR,CYBB,IGHM,ITGB5,CSF3R,LAIR1,NDRG1,LCN2,PCSK6,IGFBP5,TLR2,IL33,IFITM3,CXCL16,ITGAM,CSF1,APCDD1,S100B,FCER1G,IRF8,FTH1	28
Cell-To-Cell Signaling and Interaction, Nervous System Development and Function	activation	activation of neuroglia	1.37e-06	Increased	2.063		1.347	TLR2,NPC1,LGALS3,C3,CSF1,TREM2,LCN2,CYBB,VIM,GFAP	10
Cell-mediated Immune Response, Cellular Function and Maintenance, Hematological System Development and Function	homeostasis	T cell homeostasis	1.38e-06		1.74	bias	0.15	SOX4,B2M,PTPN6,TYROBP,TNFRSF1A,HLA-A,FCGR2A,IGKC,HAVCR2,LAG3,CD74,FCGR2B,PTPRC,TLR2,ITGB2,LY9,MAPK3,FCER1G,LAMP1,IRF8,NCKAP1L,C3AR1	22
Cell Death and Survival	cell death	cell death of mononuclear leukocytes	1.47e-06		-0.212		0.193	SOX4,PTPN6,LGALS3,TNFRSF1A,LCN2,LAG3,KLK6,FCGR2B,TLR2,PTPRC,CTSD,CSF1,EZR,CD22,IGHM,IRF8,C3AR1,FTH1	18
Dermatological Diseases and Conditions, Immunological Disease, Inflammatory Disease	lichen planus	lichen planus	1.48e-06					B2M,IFITM3,LCP1,LAPTM5,HLA-A,IFI30,CD74,FTH1	8
Hematological System Development and Function, Immune Cell Trafficking, Inflammatory Response, Tissue Development	accumulation	accumulation of granulocytes	1.48e-06		-1.236	bias	-1.948	IL33,ITGB2,NCF1,ITGAM,TNFRSF1A,FCGR2A,MAPK3,HAVCR2,LCN2	9
Cellular Growth and Proliferation, Organismal Development	growth	growth of bacteria	1.63e-06		-1.842	bias	-0.647	TLR2,CTSD,LYZ,ITGAM,TF,TNFRSF1A,LCN2,TAP1	8
Cell Death and Survival	cell viability	cell viability of leukocytes	1.66e-06	Increased	2.388	bias		PTPN6,CAMK4,C3,LGALS3,TYROBP,KLK6,CD74,IL33,PTPRC,ITGB2,CSF1,MAPK3,FCER1G,CD22	14
Cellular Function and Maintenance	engulfment	engulfment of bacteria	1.74e-06	Increased	2.082	bias		TLR2,C3,ITGAM,FCGR2A,TREM2,LCN2,CD22	7
Cellular Movement, Hematological System Development and Function, Immune Cell Trafficking, Inflammatory Response	influx	influx of phagocytes	1.74e-06		1.698	bias	1.054	TLR2,LGALS3,TNFRSF1A,FCGR2A,LCN2,CYBB,IGHM	7
Lipid Metabolism, Molecular Transport, Small Molecule Biochemistry	release	release of eicosanoid	1.77e-06	Increased	2.107	bias		CLEC7A,C3,TNFRSF1A,FCGR2A,MAPK3,XDH,FCER1G,VIM,FCGR2B,APOD	10
Inflammatory Disease	inflammatory disorder	severe inflammatory disorder	1.77e-06					CTSZ,TLR2,NCF1,ITGAM,TNFRSF1A,LCN2,GLUL,IRF8,C3AR1,CD63	10
Organismal Injury and Abnormalities, Renal and Urological Disease	renal impairment	renal impairment	1.8e-06		0.314	bias	1.372	C4A/C4B,TLR2,C3,ITGAM,TF,TNFRSF1A,FCGR2A,PDE3A,XDH,LCN2,FCER1G,HEXB,FCGR2B	13
Drug Metabolism, Lipid Metabolism, Small Molecule Biochemistry	synthesis	synthesis of prostaglandin E2	1.89e-06		0.426	bias	-0.842	NPC1,NCF1,TNFRSF1A,FCGR2A,CSF1,MAPK3,VIM,IGHM,FCGR2B,NPC2	10
Dermatological Diseases and Conditions, Infectious Diseases	lepromatous leprosy	lepromatous leprosy	1.95e-06					TLR2,LY86,FCGR2A,FCER1G,CD22,IGHM	6
Developmental Disorder, Hereditary Disorder, Immunological Disease, Organismal Injury and Abnormalities	severe combined immunodeficiency	severe severe combined immunodeficiency	1.95e-06					C4A/C4B,PTPRC,C3,FCGR2A,FCGR2B,TAP1	6
Cell-To-Cell Signaling and Interaction, Hematological System Development and Function, Immune Cell Trafficking, Inflammatory Response	activation	activation of neutrophils	1.96e-06		1.915	bias	0.766	TLR2,ITGB2,C3,ITGAM,LGALS3BP,LCN2,CD63,SLC11A1	8
Humoral Immune Response, Protein Synthesis	quantity	quantity of IgM	2.01e-06		0.492		0.592	B2M,ITGB2,LY86,CTSS,IGKC,CD22,IGHM,CD74,IRF8,FCGR2B	10
Cell-To-Cell Signaling and Interaction, Hematological System Development and Function	response	response of lymphocytes	2.05e-06		-0.423	bias	-1.286	IL33,PTPN6,CLEC7A,TNFRSF1A,FCGR2A,CTSS,HAVCR2,CD22,LAG3,IGHM,FCGR2B,C3AR1	12
Cellular Movement, Hematological System Development and Function, Immune Cell Trafficking, Inflammatory Response	cellular infiltration	cellular infiltration by macrophages	2.13e-06		1.997		1.402	TLR2,IL33,ITGB2,NPC1,PTPN6,C3,NDRG1,CSF1,MYRF,S100B,CYBB	11
Cellular Development	maturation	maturation of cells	2.15e-06		1.996	bias	0.408	LCP1,PTPN6,TYROBP,TNFRSF1A,PDE3A,HAVCR2,LCN2,FCGR2B,PTPRC,IL33,TLR2,ITGB2,CLEC7A,ITGAM,CSF1,TREM2,MAPK3,IGHM,IRF8	19
Cellular Function and Maintenance, Hematological System Development and Function, Humoral Immune Response	function	function of B lymphocytes	2.16e-06					PTPRC,IL33,LCP1,PTPN6,FCGR2A,CTSS,CD22,IGHM,HCLS1	9
Cell Death and Survival	apoptosis	apoptosis of tumor cell lines	2.2e-06		0.867		1.144	B2M,CRYAB,S100A6,LGALS3,XDH,IFI16,SERPINA3,FCGR2B,PTPRC,CTSD,RNF13,MAPK3,EZR,IGHM,PLA2G16,SOX4,PTPN6,NDRG1,LAIR1,SEPT4,TNFRSF1A,LCN2,LAG3,IGFBP5,HCLS1,ADI1,TLR2,SEMA3A,ITGAM,GAB1,TF,LGALS3BP,LSP1,IRF8,FTH1,MSN	36
Connective Tissue Development and Function, Skeletal and Muscular System Development and Function	remodeling	remodeling of bone	2.26e-06	Increased	2.563		2.002	IL33,CA2,CAMK4,CD68,TF,TYROBP,TNFRSF1A,CTSS,CSF1,XDH,FCER1G,IGFBP5	12
Cell-To-Cell Signaling and Interaction, Hematological System Development and Function, Immune Cell Trafficking, Inflammatory Response	binding	binding of neutrophils	2.29e-06		1.051	bias	-0.138	ITGB2,PTPN6,C3,ITGAM,FCGR2A,LSP1	6
Infectious Diseases	HIV infection	HIV infection	2.32e-06		1.451	bias		CSF3R,B2M,CA2,CRYAB,LAPTM5,C3,FCGR2A,HLA-A,PDE3A,HAVCR2,MYRF,PCSK6,ZC3HAV1,VWF,CD74,FCGR2B,TMEM63A,C4A/C4B,PTPRC,TLR2,CTSZ,CSF1,CYBB,CD22,CAMKK2	25
Cell-To-Cell Signaling and Interaction	aggregation	aggregation of cells	2.36e-06	Increased	2.833	bias	1.651	PTPN6,C3,TNFRSF1A,FCGR2A,VWF,CSRP1,HCLS1,CD63,TLR2,PTPRC,ITGB2,SEMA3A,LYZ,FCER1G,LAMP1,IGHM	16
Hematological System Development and Function, Hypersensitivity Response, Tissue Morphology	quantity	quantity of eosinophils	2.5e-06		0.053		-0.074	IL33,ITGB2,LGALS3,ITGAM,LAIR1,TNFRSF1A,CD22,IRF8,C3AR1	9
Connective Tissue Development and Function, Skeletal and Muscular System Development and Function	resorption	resorption of bone	2.77e-06	Increased	2.563		2.027	IL33,CA2,CD68,TF,TYROBP,TNFRSF1A,CTSS,CSF1,XDH,FCER1G,IGFBP5	11
Organismal Injury and Abnormalities, Renal and Urological Disease	injury	injury of kidney	2.79e-06		1.778		1.355	B2M,TLR2,C3,CAMK4,FCGR2A,LCN2,IGHM,C3AR1	8
Cell-To-Cell Signaling and Interaction, Hematological System Development and Function, Inflammatory Response	aggregation	aggregation of blood platelets	2.85e-06	Increased	2.621		1.943	TLR2,SEMA3A,PTPN6,C3,FCGR2A,FCER1G,LAMP1,IGHM,CSRP1,VWF,HCLS1,CD63	12
Cellular Movement, Hematological System Development and Function, Immune Cell Trafficking	migration	Lymphocyte migration	2.95e-06		1.696	bias	0.145	LCP1,C3,TNFRSF1A,HLA-A,LAG3,CD74,HCLS1,TLR2,CXCL16,ITGB2,SEMA3A,CCL3L3,CTSS,EZR,CD22,Ccl6	16
Cell Death and Survival	killing	killing of cells	2.99e-06	Increased	2.173		1.465	TLR2,CTSD,PTPN6,LYZ,LGALS3,LY9,TNFRSF1A,HLA-A,CTSS,LAMP1,CYBB,CD22	12
Inflammatory Disease, Neurological Disease, Ophthalmic Disease	Devic's syndrome	Devic's syndrome	3.03e-06					C4A/C4B,C3,FCGR2A,FCGR2B	4
Cellular Development, Hematological System Development and Function, Hematopoiesis	differentiation	differentiation of phagocytes	3.25e-06		1.77	bias	0.816	IL33,TLR2,SEMA3A,CAMK4,ITGAM,LAIR1,TYROBP,TNFRSF1A,CSF1,IFI16,C1QC,IRF8,HCLS1	13
Nervous System Development and Function	morphology	morphology of central nervous system	3.26e-06					B2M,PVALB,C3,CAMK4,TYROBP,ARSG,VIM,C1QA,TAP1,Marcks,ATP2B2,ASPA,PTPRC,TLR2,MARCKSL1,SEMA3A,S100B,HEXB,GFAP,MAN2B1,TMEM176B	21
Neurological Disease	movement disorder	Movement Disorders	3.28e-06		-0.92	bias		B2M,CA2,CRYAB,CAMK4,SERPINA3,CD74,C4A/C4B,CTSD,CTSS,LAMP1,HEXB,GFAP,SOX4,PSAT1,PVALB,C3,NDRG1,TNFRSF1A,LCN2,VIM,IGFBP5,ASPA,ATP2B2,NPC1,PMP22,ITGAM,CD68,TMEM176B,A2M,NREP,CAMKK2,FTH1,APOD	33
Cell-mediated Immune Response, Cellular Development, Cellular Function and Maintenance, Cellular Growth and Proliferation, Hematological System Development and Function, Hematopoiesis, Lymphoid Tissue Structure and Development, Tissue Development	development	T cell development	3.42e-06		1.546	bias	0.011	SOX4,B2M,PTPN6,TYROBP,TNFRSF1A,HLA-A,FCGR2A,IGKC,HAVCR2,CD74,FCGR2B,PTPRC,TLR2,ITGB2,LY9,MAPK3,FCER1G,LAMP1,IRF8,NCKAP1L,C3AR1	21
Free Radical Scavenging	production	production of superoxide	3.55e-06	Increased	2.893		2.313	TLR2,ITGB2,NCF1,ITGAM,TYROBP,CSF1,XDH,CYBB,ITGAX	9
Lipid Metabolism, Molecular Transport, Small Molecule Biochemistry	release	release of lipid	3.58e-06		1.974	bias		TLR2,NPC1,CLEC7A,C3,TNFRSF1A,FCGR2A,MAPK3,XDH,FCER1G,VIM,FCGR2B,APOD	12
Cardiovascular Disease, Organismal Injury and Abnormalities	formation	formation of thrombus	3.59e-06		0.625		0.265	RIPK4,NPC1,C3,TNFRSF1A,FCGR2A,VWF	6
Neurological Disease	dysmyelination	dysmyelination	3.66e-06		-0.335	bias	0.441	PMP22,C3,NDRG1,CCL3L3,TYROBP,CSF1,MYRF,GFAP,C3AR1,ASPA	10
Nervous System Development and Function	morphology	morphology of nervous system	3.74e-06					B2M,CAMK4,SERPINA3,C1QA,PROM1,TAP1,PTPRC,CTSD,HEXB,GFAP,PVALB,C3,TYROBP,TNFRSF1A,ARSG,PCSK6,VIM,Marcks,ASPA,ATP2B2,TLR2,MARCKSL1,SEMA3A,PMP22,S100B,MAN2B1,TMEM176B,CAMKK2	28
Cardiovascular Disease, Organismal Injury and Abnormalities, Tissue Morphology	size	size of infarct	3.77e-06		0.724		1.016	TLR2,C3,ITGAM,TNFRSF1A,HLA-A,CSF1,ANXA5,FCER1G,VWF,C1QA,APOD	11
Cell-To-Cell Signaling and Interaction, Cellular Movement, Hematological System Development and Function, Immune Cell Trafficking	detachment	detachment of phagocytes	3.91e-06					PTPRC,PTPN6,ANXA5	3
Cell Death and Survival	cell death	cell death of lymphocytes	3.99e-06		-0.443		-0.009	SOX4,PTPN6,LGALS3,TNFRSF1A,LCN2,LAG3,KLK6,FCGR2B,TLR2,PTPRC,CTSD,CSF1,EZR,CD22,IGHM,C3AR1,FTH1	17
Cell Morphology	morphology	morphology of antigen presenting cells	4.06e-06					CTSZ,CTSD,LGALS3,TNFRSF1A,CSF1,ARSG,IGHM,HEXB,MAN2B1	9
Cell-To-Cell Signaling and Interaction, Cellular Compromise, Cellular Function and Maintenance, Inflammatory Response	respiratory burst	respiratory burst of phagocytes	4.14e-06		0		-0.485	ITGB2,C3,ITGAM,TYROBP,FCER1G,IRF8	6
Cardiovascular Disease, Cell Death and Survival, Connective Tissue Disorders, Hematological Disease, Immunological Disease	autoimmune hemolytic anemia	autoimmune hemolytic anemia	4.28e-06					C4A/C4B,C3,FCGR2A,FCER1G,FCGR2B	5
Cell Morphology	polarization	polarization of cells	4.38e-06	Increased	2.55	bias	1.068	TLR2,IL33,ITGB2,LCP1,CTSS,CSF1,LCN2,LSP1,FCER1G,ADIPOR2,MSN	11
Hematological Disease, Hereditary Disorder, Immunological Disease, Organismal Injury and Abnormalities	hyper-igm immunodeficiency syndrome	hyper-igm immunodeficiency syndrome	4.51e-06					C4A/C4B,C3,FCGR2A,FCGR2B	4
Cellular Movement	cell movement	cell movement of neuroglia	4.59e-06		0.797	bias	-0.366	SEMA3A,NPC1,PMP22,CCL3L3,MYRF,LCN2,CYBB,Marcks	8
Cell Morphology, Hematological System Development and Function, Inflammatory Response	morphology	morphology of macrophages	4.59e-06					CTSD,LGALS3,TNFRSF1A,CSF1,ARSG,IGHM,HEXB,MAN2B1	8
Neurological Disease	demyelination	demyelination	4.64e-06		-0.032	bias	0.684	PMP22,C3,NDRG1,CCL3L3,CSF1,MYRF,GFAP,C3AR1,ASPA	9
Cardiovascular Disease	atherosclerosis	atherosclerosis	4.7e-06		1.015		0.513	LGALS3,APOBEC1,TNFRSF1A,XDH,PDE3A,LCN2,VWF,PLEKHB1,IL33,TLR2,NPC1,ITGB2,CXCL16,NCF1,ITGAM,CCL3L3,CSF1,CTSS,ITGAX	19
Digestive System Development and Function	abnormal morphology	abnormal morphology of digestive system	4.94e-06					B2M,LGALS3,C3,TNFRSF1A,IGKC,ARSG,IGFBP5,PLS1,C4A/C4B,TLR2,NPC1,CTSD,NCF1,CLEC7A,CSF1,CYBB,IGHM,HEXB,MAN2B1,IRF8,A2M,C3AR1	22
Cell Signaling, Cellular Function and Maintenance, Molecular Transport, Vitamin and Mineral Metabolism	flux	flux of Ca2+	4.95e-06		1.948	bias	0.719	C3,FCGR2A,VWF,FCGR2B,C4A/C4B,TLR2,PTPRC,ITGB2,CLEC7A,CCL3L3,CD22,CYBB,IGHM,A2M	14
Cell-To-Cell Signaling and Interaction, Cellular Movement, Hematological System Development and Function, Immune Cell Trafficking	recruitment	recruitment of inflammatory leukocytes	5.26e-06		1.109	bias		C4A/C4B,CLEC7A,C3,CCL3L3,FCGR2B	5
Cellular Development, Hematological System Development and Function, Hematopoiesis	differentiation	differentiation of mononuclear leukocytes	5.4e-06		1.799	bias	0.294	B2M,SOX4,LCP1,PTPN6,LGALS3,LAIR1,IGKC,IFI16,HAVCR2,CD74,FCGR2B,PTPRC,TLR2,ITGB2,CSF1,EZR,LAMP1,IGHM,IRF8,NCKAP1L,C3AR1	21
Cell Death and Survival	cell death	cell death of tumor cell lines	5.44e-06		0.502		0.87	B2M,CRYAB,S100A6,LGALS3,CAMK4,XDH,ACER2,IFI16,KLK6,SERPINA3,FCGR2B,PTPRC,CTSD,RNF13,MAPK3,EZR,LAMP1,IGHM,PLA2G16,SOX4,PTPN6,NDRG1,LAIR1,SEPT4,TNFRSF1A,LCN2,LAG3,IGFBP5,HCLS1,ADI1,TLR2,SEMA3A,ITGAM,GAB1,TF,LGALS3BP,LSP1,SLC5A5,IRF8,FTH1,MSN	41
Molecular Transport	release	release of metal	5.54e-06		0.853	bias	-0.355	PTPRC,TLR2,TF,FCGR2A,CSF1,FCER1G,CYBB,IGHM,ZDHHC21,FCGR2B,A2M,SLC11A1	12
Inflammatory Response	innate immune response	innate immune response	5.85e-06					B2M,TLR2,Defb1,NCF1,HAVCR2,LCN2,FCER1G,CYBB,IGHM,Tlr13,Bst2	11
Cell Morphology, Hematological System Development and Function	morphology	morphology of T lymphocytes	6.01e-06					PTPRC,B2M,LGALS3,LY9,HLA-A,FCER1G,IGHM,FCGR2B,TAP1	9
Nervous System Development and Function	abnormal morphology	abnormal morphology of nervous system	6.17e-06					B2M,PVALB,CAMK4,C3,TYROBP,TNFRSF1A,PCSK6,ARSG,SERPINA3,C1QA,PROM1,TAP1,Marcks,ASPA,ATP2B2,PTPRC,TLR2,CTSD,MARCKSL1,SEMA3A,PMP22,HEXB,GFAP,MAN2B1,TMEM176B,CAMKK2	26
Cell-To-Cell Signaling and Interaction	activation	activation of peritoneal cavity cell	6.4e-06		1.067	bias	0.277	IL33,C3,CSF1,Ccl6,SLC11A1	5
Inflammatory Disease, Inflammatory Response, Neurological Disease	Rasmussen's encephalitis	Rasmussen's encephalitis	6.46e-06					C4A/C4B,C3,FCGR2A,FCGR2B	4
Hematological System Development and Function	hemostasis	hemostasis	7.12e-06		1.545	bias	0.716	C4A/C4B,TLR2,SEMA3A,NPC1,APOBEC1,C3,FCGR2A,ANXA5,LCN2,FCER1G,VWF,CD84	12
Lymphoid Tissue Structure and Development, Tissue Morphology	quantity	quantity of lymphatic system cells	7.25e-06		0		-0.785	SOX4,CSF3R,LAIR1,TYROBP,TNFRSF1A,LCN2,CD74,IL33,ITGB2,CSF1,CD22,IGHM,IRF8,CD84	14
Antimicrobial Response, Inflammatory Response	antiviral response	antiviral response	7.63e-06					Oasl2,APOBEC1,HLA-A,IFI16,LCN2,ZC3HAV1,Bst2,IL33,PTPRC,IFITM3,ANXA5,Tlr13,ITGAX	13
Cell-To-Cell Signaling and Interaction	signaling	signaling of leukocytes	7.73e-06					ITGB2,CLEC7A,ITGAM,CD22,FCGR2B	5
Organismal Injury and Abnormalities, Renal and Urological Disease	failure	failure of kidney	7.73e-06		0.314	bias	1.372	C4A/C4B,TLR2,C3,ITGAM,TNFRSF1A,FCGR2A,PDE3A,XDH,LCN2,FCER1G,HEXB,FCGR2B	12
Cell-To-Cell Signaling and Interaction, Nervous System Development and Function	long-term potentiation	long-term potentiation of synapse	7.91e-06		-0.563	bias	-1.589	B2M,NCF1,C3,MAPK3,PTN,CYBB,GFAP,MAN2B1,TAP1,CAMKK2	10
Immunological Disease	Wiskott-Aldrich syndrome	Wiskott-Aldrich syndrome	8.97e-06					C4A/C4B,C3,FCGR2A,FCGR2B	4
Immunological Disease, Infectious Diseases	acquired immunodeficiency syndrome	acquired immunodeficiency syndrome	9.27e-06					C4A/C4B,C3,FCGR2A,CD22,FCGR2B	5
Cellular Development, Hematopoiesis	maturation	maturation of bone marrow-derived dendritic cells	9.27e-06		-0.626		-0.757	ITGB2,CLEC7A,ITGAM,HAVCR2,FCGR2B	5
Lipid Metabolism, Molecular Transport, Small Molecule Biochemistry	accumulation	accumulation of asialo GM2 ganglioside	9.71e-06					NPC1,HEXB,NPC2	3
Cellular Movement	invasion	invasion of liver cells	9.71e-06					ITGAM,XDH,ITGAX	3
Hematological System Development and Function, Tissue Morphology	quantity	quantity of CD4+ T-lymphocytes	9.72e-06		1.457	bias	0.676	PTPRC,ITGB2,PTPN6,ITGAM,LAIR1,HLA-A,LAG3,IGHM,CD74,CD84	10
Cardiovascular System Development and Function, Organismal Development	angiogenesis	angiogenesis	9.73e-06	Increased	2.96	bias	1.441	CRYAB,LGALS3,XDH,PTN,SERPINA3,C1QA,CD63,CTSS,DMP1,CYBB,ITGB5,PTPN6,C3,NDRG1,TNFRSF1A,LCN2,VWF,VIM,TLR2,ITGB2,SEMA3A,NCF1,ITGAM,GAB1,TF,CSF1,MAN2B1,ADIPOR2,C3AR1	29
Cellular Movement, Hematological System Development and Function, Immune Cell Trafficking, Inflammatory Response	chemotaxis	chemotaxis of macrophages	9.76e-06		1.961	bias		TLR2,LGALS3,CCL3L3,CSF1,PTN,CYBB,CD74,C3AR1	8
Immunological Disease, Inflammatory Disease, Organ Morphology	enlargement	enlargement of spleen	9.76e-06		-1.219	bias	-0.321	C4A/C4B,PTPN6,C3,CSF1,MAPK3,FCER1G,LAG3,FCGR2B	8
Cell Morphology, Humoral Immune Response	abnormal morphology	abnormal morphology of B lymphocytes	1.02e-05					PTPRC,IGKC,CD22,IGHM,IRF8,CD84	6
Cell-To-Cell Signaling and Interaction, Hematological System Development and Function, Inflammatory Response	adhesion	adhesion of blood platelets	1.02e-05	Increased	2.398	bias	1.498	C3,ITGAM,FCER1G,CYBB,IGHM,VWF	6
Cellular Movement, Hematological System Development and Function, Immune Cell Trafficking, Inflammatory Response	influx	influx of neutrophils	1.02e-05		1.342	bias	0.77	TLR2,TNFRSF1A,FCGR2A,LCN2,CYBB,IGHM	6
Cell-To-Cell Signaling and Interaction, Cellular Function and Maintenance, Hematological System Development and Function, Inflammatory Response	phagocytosis	phagocytosis of neutrophils	1.02e-05	Increased	2.407	bias		ITGB2,C3,ITGAM,FCGR2A,TREM2,LCN2	6
Hereditary Disorder, Neurological Disease, Organismal Injury and Abnormalities, Psychological Disorders, Skeletal and Muscular Disorders	Huntington's disease	Huntington's Disease	1.04e-05					B2M,PSAT1,PVALB,CA2,CRYAB,CAMK4,C3,NDRG1,TNFRSF1A,SERPINA3,ATP2B2,C4A/C4B,PMP22,ITGAM,CD68,CTSS,GFAP,NREP,A2M,CAMKK2,APOD	21
Cell-To-Cell Signaling and Interaction, Cellular Growth and Proliferation, Hematological System Development and Function	stimulation	stimulation of leukocytes	1.08e-05	Increased	2.604	bias		PTPRC,TLR2,IL33,LGALS3,C3,CSF1,HAVCR2,XDH,LCN2,CD74	10
Cell-To-Cell Signaling and Interaction, Hematological System Development and Function, Immune Cell Trafficking, Inflammatory Response, Nervous System Development and Function	activation	activation of microglia	1.12e-05		1.992		1.35	TLR2,NPC1,LGALS3,C3,CSF1,TREM2,LCN2,CYBB	8
Cellular Development, Cellular Growth and Proliferation, Hematological System Development and Function, Hematopoiesis	proliferation	proliferation of hematopoietic cells	1.13e-05		1.274	bias	0.434	CSF3R,IL33,PTPRC,PTPN6,LGALS3,LY9,TNFRSF1A,CCL3L3,CSF1,MAPK3,CD22,IGHM,IRF8	13
Lymphoid Tissue Structure and Development, Organ Morphology	quantity	quantity of lymphoid organ	1.15e-05		-0.013		-0.753	PTPRC,B2M,CTSD,ITGB2,LY9,LAIR1,TNFRSF1A,MAPK3,LCN2,FCER1G,LAG3,IRF8,FCGR2B,TAP1	14
Cell-To-Cell Signaling and Interaction, Cellular Movement, Hematological System Development and Function, Immune Cell Trafficking, Inflammatory Response	recruitment	recruitment of macrophages	1.2e-05		0.863	bias	-0.26	TLR2,ITGB2,CRYAB,ITGAM,CSF1,LSP1,CD74,C3AR1	8
Metabolic Disease	hyperbilirubinemia	hyperbilirubinemia	1.21e-05					C4A/C4B,C3,FCGR2A,FCGR2B	4
Cellular Function and Maintenance, Hypersensitivity Response, Inflammatory Response	function	function of mast cells	1.28e-05					C3,FCGR2A,HAVCR2,LCN2,FCER1G,FCGR2B	6
Cell-To-Cell Signaling and Interaction, Cellular Compromise, Cellular Function and Maintenance, Hematological System Development and Function, Inflammatory Response	respiratory burst	respiratory burst of neutrophils	1.3e-05					ITGB2,C3,ITGAM,TYROBP,FCER1G	5
Lipid Metabolism, Small Molecule Biochemistry	synthesis	synthesis of prostaglandin D2	1.3e-05		0.555	bias		IL33,CLEC7A,FCER1G,IGHM,NPC2	5
Cellular Development, Hematological System Development and Function, Hematopoiesis	differentiation	differentiation of macrophages	1.31e-05	Increased	2.146	bias	1.274	TLR2,IL33,SEMA3A,ITGAM,TYROBP,CSF1,C1QC,IRF8,HCLS1	9
Neurological Disease, Psychological Disorders	disorder of basal ganglia	disorder of basal ganglia	1.31e-05					B2M,CA2,CRYAB,CAMK4,SERPINA3,CD74,C4A/C4B,CTSS,LAMP1,GFAP,PSAT1,PVALB,C3,NDRG1,TNFRSF1A,VIM,ATP2B2,PMP22,ITGAM,CD68,NREP,A2M,CAMKK2,FTH1,APOD	25
Inflammatory Response, Respiratory Disease	inflammation	inflammation of lung	1.33e-05		0.04		0.866	PTPN6,LGALS3,C3,TNFRSF1A,HLA-A,FCGR2B,IL33,TLR2,PTPRC,NCF1,CLEC7A,CCL3L3,CTSS,ANXA5,CYBB,Ccl6	16
Infectious Diseases	replication	replication of Retroviridae	1.39e-05		-0.671	bias	-1.426	PTPRC,TLR2,IFITM3,PVALB,IGKC,HAVCR2,ANXA5,ZC3HAV1,Bst2	9
Cell Morphology, Humoral Immune Response	morphology	morphology of B lymphocytes	1.41e-05					PTPRC,SOX4,IGKC,CD22,IGHM,IRF8,CD84	7
Infectious Diseases	protozoan infection	protozoan infection	1.41e-05		-1.98		-1.505	C4A/C4B,TLR2,C3,FCGR2A,GBP2,IRF8,SLC11A1	7
Cellular Movement, Hematological System Development and Function, Immune Cell Trafficking, Inflammatory Response	transmigration	transmigration of phagocytes	1.41e-05		1.706	bias	0.781	ITGB2,PTPN6,ITGAM,TNFRSF1A,CTSS,CSF1,ITGAX	7
Cellular Function and Maintenance	function	function of dendritic cells	1.48e-05					CTSZ,TLR2,SEMA3A,CLEC7A,LGALS3,TYROBP,CAPG,GPNMB	8
Cellular Function and Maintenance, Hematological System Development and Function	function	function of granulocytes	1.48e-05					ITGB2,LCP1,CLEC7A,NCF1,ITGAM,FCGR2A,CYBB,C3AR1	8
Cardiovascular Disease	vascular lesion	vascular lesion	1.51e-05		-0.728		-0.765	PTPRC,TLR2,IL33,CXCL16,NPC1,NCF1,APOBEC1,CCL3L3,TNFRSF1A,CTSS,VWF,C1QA	12
Cell Morphology, Hematological System Development and Function, Inflammatory Response	abnormal morphology	abnormal morphology of macrophages	1.53e-05					CTSD,TNFRSF1A,CSF1,ARSG,IGHM,HEXB,MAN2B1	7
Cell Death and Survival	cell death	cell death of B lymphocytes	1.55e-05		-1.559	bias	-0.875	PTPRC,TLR2,SOX4,PTPN6,CSF1,CD22,KLK6,IGHM,FCGR2B	9
Cell-To-Cell Signaling and Interaction, Cellular Function and Maintenance, Inflammatory Response	phagocytosis	phagocytosis of bacteria	1.6e-05		1.841	bias		TLR2,C3,ITGAM,TREM2,LCN2,CD22	6
Cardiovascular Disease, Hematological Disease, Organismal Injury and Abnormalities	pure red cell aplasia	pure red cell aplasia	1.61e-05					C4A/C4B,C3,FCGR2A,FCGR2B	4
Lipid Metabolism, Small Molecule Biochemistry	synthesis	synthesis of lipid	1.63e-05	Increased	2.787	bias	0.969	PLA2G16,PVALB,C3,TNFRSF1A,FCGR2A,VIM,VWF,CD74,FCGR2B,ASPA,IL33,TLR2,SEMA3A,NPC1,ITGB2,NCF1,CLEC7A,CSF1,MAPK3,FCER1G,IGHM,HEXB,MAN2B1,NPC2	24
Nervous System Development and Function	abnormal morphology	abnormal morphology of central nervous system	1.68e-05					B2M,PVALB,C3,CAMK4,TYROBP,ARSG,C1QA,TAP1,Marcks,ASPA,ATP2B2,PTPRC,TLR2,MARCKSL1,SEMA3A,HEXB,GFAP,MAN2B1,TMEM176B	19
Dermatological Diseases and Conditions, Immunological Disease, Inflammatory Disease, Inflammatory Response	atopic dermatitis	atopic dermatitis	1.75e-05					TLR2,C3,HAVCR2,ANXA5,FCER1G,IFI30,KLK6,IGHM,CAPG,CD74,PROM1,MSN	12
Cell Signaling, Small Molecule Biochemistry	synthesis	synthesis of nitric oxide	1.9e-05		0.633	bias	-0.226	TLR2,SEMA3A,ITGB2,NCF1,TNFRSF1A,CSF1,XDH,S100B,CYBB,VWF,IRF8,ZDHHC21,CAMKK2	13
Cell-To-Cell Signaling and Interaction, Hematological System Development and Function, Immune Cell Trafficking	detachment	detachment of myeloid cells	1.93e-05					PTPRC,PTPN6,ANXA5	3
Lipid Metabolism, Molecular Transport, Small Molecule Biochemistry	movement	movement of cholesterol	1.93e-05					NPC1,VIM,NPC2	3
Cellular Movement, Renal and Urological System Development and Function	cell movement	cell movement of kidney cell lines	2.03e-05		1.998	bias		TLR2,ITGB2,C3,ITGAM,GAB1,CSF1,EZR,SLC5A5,ADI1	9
Developmental Disorder, Hereditary Disorder, Metabolic Disease, Organismal Injury and Abnormalities	glycogen storage disease type II	glycogen storage disease type II	2.08e-05					C4A/C4B,C3,FCGR2A,FCGR2B	4
Infectious Diseases	infection	infection by Influenza A virus	2.09e-05					C4A/C4B,IFITM3,C3,FCGR2A,FCGR2B	5
Cardiovascular System Development and Function	vascularization	vascularization	2.1e-05		1.929	bias	0.829	TLR2,SEMA3A,ITGB2,CRYAB,LGALS3,C3,CSF1,S100B,IGFBP5,ADIPOR2,C3AR1,ITGB5	12
Cell Death and Survival	cell death	cell death of leukemia cell lines	2.14e-05		1.222		1.198	B2M,LGALS3,LAIR1,SEPT4,TNFRSF1A,KLK6,HCLS1,TLR2,PTPRC,CTSD,ITGAM,LGALS3BP,FTH1,MSN	14
Hematological System Development and Function, Humoral Immune Response, Lymphoid Tissue Structure and Development, Tissue Morphology	quantity	quantity of follicular B lymphocytes	2.17e-05		0.059	bias	-0.667	SOX4,LAIR1,TYROBP,CD22,IGHM,CD74,IRF8,CD84	8
Lipid Metabolism, Molecular Transport, Small Molecule Biochemistry	concentration	concentration of lipid	2.28e-05		-0.953		-1.264	LGALS3,XDH,C1QA,FCGR2B,CTSD,CTSS,ANXA5,CYBB,HEXB,GATM,PVALB,PTPN6,C3,APOBEC1,TNFRSF1A,LCN2,IL33,TLR2,NPC1,PMP22,CSF1,FCER1G,ADIPOR2,PIP4K2A,APOD,NPC2	26
Nervous System Development and Function, Tissue Morphology	quantity	quantity of nervous tissue	2.33e-05		-0.784	bias	-1.984	B2M,PTPN6,LGALS3,C3,CAMK4,PCDHGC5,ARSG,PCDHGA2,TAP1,ATP2B2,CTSD,SEMA3A,NPC1,CYBB,A2M,FTH1,MSN	17
Free Radical Scavenging	formation	formation of reactive oxygen species	2.46e-05	Increased	2.592	bias	1.331	S100A6,NCF1,TNFRSF1A,CSF1,XDH,S100B,CYBB	7
Cellular Function and Maintenance	internalization	internalization of tumor cell lines	2.46e-05		1.254	bias		PTPN6,ITGAM,FCGR2A,TREM2,EZR,VIM,FCGR2B	7
Cellular Movement, Hematological System Development and Function, Immune Cell Trafficking	migration	migration of granulocytes	2.51e-05	Increased	2.19	bias	0.847	IL33,ITGB2,PTPN6,C3,ITGAM,CCL3L3,TNFRSF1A,LSP1,CYBB	9
Protein Synthesis	quantity	quantity of interleukin	2.51e-05		0.637		0.953	TLR2,CXCL16,ITGB2,CLEC7A,C3,TNFRSF1A,LGALS3BP,HEXB,C3AR1	9
Cell-mediated Immune Response, Cellular Movement, Hematological System Development and Function, Immune Cell Trafficking	migration	T cell migration	2.51e-05		1.703	bias	0.308	CXCL16,SEMA3A,ITGB2,LCP1,C3,CCL3L3,TNFRSF1A,HLA-A,CTSS,EZR,LAG3,CD74	12
Cell Death and Survival, Gastrointestinal Disease, Hepatic System Disease, Organismal Injury and Abnormalities	necrosis	necrosis of liver	2.51e-05		-1.616		-1.005	PTPRC,IL33,ITGB2,NPC1,NCF1,LGALS3,C3,TYROBP,TNFRSF1A,MAPK3,IRF8,A2M	12
Neurological Disease	neurological signs	neurological signs	2.63e-05					B2M,PSAT1,PVALB,CA2,CRYAB,CAMK4,C3,NDRG1,TNFRSF1A,SERPINA3,ATP2B2,C4A/C4B,PMP22,ITGAM,CD68,CSF1,CTSS,GFAP,NREP,A2M,CAMKK2,APOD	22
Cellular Development, Tissue Development	differentiation	differentiation of connective tissue	2.66e-05		1.097		0.491	CA2,C3,CAMK4,TYROBP,IFI16,LCN2,PTN,VIM,IGFBP5,FCGR2B,HCLS1,PTPRC,IL33,TLR2,SEMA3A,TF,CCL3L3,CSF1,TREM2,MAPK3,FCER1G,NCKAP1L,A2M,C3AR1	24
Humoral Immune Response, Protein Synthesis	quantity	quantity of IgG3	2.66e-05		0.6	bias	-0.157	TLR2,TYROBP,LY86,FCER1G,CD22,IGHM,FCGR2B	7
Cell Death and Survival, Gastrointestinal Disease, Hepatic System Disease, Organismal Injury and Abnormalities	focal necrosis	focal necrosis of liver	2.66e-05		-1.982	bias		LGALS3,C3,TYROBP,TNFRSF1A	4
Cellular Function and Maintenance, Connective Tissue Development and Function, Skeletal and Muscular System Development and Function, Tissue Development	function	function of osteoclasts	2.68e-05					PTPRC,TLR2,CD68,TYROBP,CSF1,FCER1G	6
Cell-To-Cell Signaling and Interaction, Hematological System Development and Function, Immune Cell Trafficking, Inflammatory Response	priming	priming of mononuclear leukocytes	2.68e-05	Increased	2.2	bias		C3,CSF1,MAPK3,FCER1G,IRF8,C3AR1	6
Hematological Disease, Immunological Disease	leukopenia	leukopenia	2.77e-05					CSF3R,B2M,SOX4,HLA-A,IGKC,FCER1G,IGHM,IRF8,TAP1	9
Free Radical Scavenging	generation	generation of reactive oxygen species	2.85e-05		1.273		0.66	TLR2,NPC1,CRYAB,NCF1,LGALS3,ITGAM,TF,FCGR2A,XDH,CYBB,C3AR1	11
Cell Morphology, Nervous System Development and Function	abnormal morphology	abnormal morphology of neuroglia	2.86e-05					PTPRC,TLR2,PMP22,TYROBP,HEXB,GFAP,MAN2B1	7
Free Radical Scavenging	production	production of reactive oxygen species	2.88e-05	Increased	2.365		1.693	PTPN6,C3,TYROBP,FCGR2A,XDH,SERPINA3,TLR2,ITGB2,NCF1,CLEC7A,ITGAM,CSF1,CYBB,FTH1,ITGAX	15
Cellular Development, Cellular Growth and Proliferation, Hematological System Development and Function, Hematopoiesis	proliferation	proliferation of hematopoietic progenitor cells	2.88e-05		1.555	bias	0.784	PTPRC,CSF3R,IL33,PTPN6,LGALS3,LY9,TNFRSF1A,CSF1,MAPK3,CD22,IGHM,IRF8	12
Hematological System Development and Function, Humoral Immune Response, Tissue Morphology	quantity	quantity of plasma cells	2.95e-05		-0.218		-0.246	IL33,ITGB2,PTPN6,CD22,IRF8,FCGR2B	6
Infectious Diseases	quantity	quantity of virus	2.95e-05		-1.987		-1.555	ITGB2,CCL3L3,TYROBP,TNFRSF1A,IGHM,CD74	6
Cellular Development	differentiation	differentiation of lymphatic system cells	3e-05	Increased	2.155		1.411	CSF3R,IL33,SEMA3A,LCP1,C3,TYROBP,CSF1,FCER1G,IRF8,C3AR1	10
Cellular Function and Maintenance, Hematological System Development and Function	function	function of neutrophils	3.08e-05					ITGB2,LCP1,CLEC7A,NCF1,ITGAM,FCGR2A,CYBB	7
Cellular Movement, Hematological System Development and Function, Immune Cell Trafficking, Inflammatory Response	migration	migration of monocytes	3.08e-05		1.655	bias	0.658	SEMA3A,ITGB2,LGALS3,ITGAM,TNFRSF1A,CTSS,ITGAX	7
Infectious Diseases	replication	replication of HIV-1	3.13e-05		-0.711	bias	-1.452	PTPRC,TLR2,IFITM3,PVALB,IGKC,HAVCR2,ANXA5,ZC3HAV1	8
Gastrointestinal Disease, Hepatic System Disease, Organismal Injury and Abnormalities	damage	damage of liver	3.2e-05		0.296		0.245	PTPRC,TLR2,ITGB2,NPC1,NCF1,C3,TNFRSF1A,HLA-A,CSF1,HAVCR2,FCGR2B,C3AR1	12
Cellular Development, Hematological System Development and Function, Hematopoiesis, Humoral Immune Response	differentiation	differentiation of B lymphocytes	3.2e-05		0.216	bias	-0.65	PTPRC,SOX4,LCP1,PTPN6,LGALS3,IGKC,EZR,IGHM,CD74,IRF8,NCKAP1L	11
Connective Tissue Development and Function, Skeletal and Muscular System Development and Function	bone mineral density	bone mineral density	3.27e-05		1.543	bias	0.61	ITGB2,PTPN6,CAMK4,CD68,TYROBP,TNFRSF1A,CSF1,DMP1,IGHM,ASPA	10
Protein Synthesis	quantity	quantity of protein in blood	3.27e-05		-0.28		-0.011	LGALS3,APOBEC1,C3,TNFRSF1A,PTN,IGFBP5,TLR2,CXCL16,ITGB2,NCF1,CLEC7A,CTSS,LGALS3BP,HEXB,ADIPOR2,TMBIM1,GATM,C3AR1,CAMKK2	19
Cell-To-Cell Signaling and Interaction, Nervous System Development and Function	long-term potentiation	long-term potentiation	3.31e-05		-1.02	bias	-2.055	B2M,NCF1,C3,CAMK4,MAPK3,PTN,S100B,CYBB,GFAP,MAN2B1,TAP1,CAMKK2	12
Hematological System Development and Function, Immune Cell Trafficking, Inflammatory Response, Tissue Development	accumulation	accumulation of antigen presenting cells	3.31e-05		-0.651	bias	-1.26	IL33,NPC1,ITGAM,TYROBP,CSF1,HAVCR2,ITGAX	7
Lipid Metabolism, Molecular Transport, Small Molecule Biochemistry	release	release of arachidonic acid	3.31e-05		1.406	bias		CLEC7A,C3,TNFRSF1A,FCGR2A,MAPK3,VIM,APOD	7
Immunological Disease	common variable immunodeficiency	common variable immunodeficiency	3.34e-05					C4A/C4B,C3,FCGR2A,FCGR2B	4
Post-Translational Modification	phosphorylation	phosphorylation of protein	3.5e-05	Increased	2.402	bias	0.992	PTPN6,HIPK4,C3,CAMK4,TYROBP,FCGR2A,XDH,PTN,VWF,FCGR2B,PTPRC,ITGB2,CLEC7A,ITGAM,TF,CSF1,MAPK3,S100B,FCER1G,CD22,IGHM,NCKAP1L,CAMKK2	23
Hematological System Development and Function, Inflammatory Response, Tissue Morphology	quantity	quantity of monocytes	3.52e-05		-0.121		0.243	CSF3R,IL33,ITGB2,LGALS3,CSF1,LCN2,IRF8,FCGR2B	8
Cellular Movement, Hematological System Development and Function, Immune Cell Trafficking, Inflammatory Response	cell movement	cell movement of monocytes	3.56e-05		1.242	bias	0.057	SEMA3A,ITGB2,LGALS3,ITGAM,TNFRSF1A,CTSS,S100B,SERPINA3,ITGAX	9
Cell Death and Survival	cytolysis	cytolysis of leukocytes	3.56e-05					PTPRC,ITGB2,TYROBP,FCGR2A,HLA-A,FCER1G,TAP1	7
Cell Death and Survival	cell death	cell death of neuroglia	3.73e-05		1		1.282	TLR2,CRYAB,TNFRSF1A,XDH,MYRF,LCN2,GFAP,A2M	8
Connective Tissue Disorders, Inflammatory Disease, Inflammatory Response, Skeletal and Muscular Disorders	experimentally-induced arthritis	experimentally-induced arthritis	3.74e-05		0.957		0.614	TLR2,IL33,C3,CCL3L3,TNFRSF1A,FCGR2A,CTSS,FCGR2B,SLC11A1	9
Cardiovascular Disease	atherosclerotic lesion	atherosclerotic lesion	4.11e-05		-0.391		-0.717	TLR2,IL33,CXCL16,NPC1,NCF1,APOBEC1,CCL3L3,TNFRSF1A,CTSS	9
Infectious Diseases, Organismal Injury and Abnormalities	septic shock	septic shock	4.11e-05					C4A/C4B,B2M,TLR2,C3,ITGAM,TNFRSF1A,FCGR2A,PDE3A,FCGR2B	9
Infectious Diseases	infection	infection by cytomegalovirus	4.14e-05					C4A/C4B,C3,FCGR2A,FCGR2B	4
Hematological System Development and Function, Organismal Functions	coagulation	coagulation of blood	4.21e-05		1.404	bias	0.808	C4A/C4B,TLR2,NPC1,APOBEC1,C3,FCGR2A,ANXA5,LCN2,FCER1G,VWF	10
Cellular Movement, Hematological System Development and Function	mobilization	mobilization of blood cells	4.28e-05		1.524	bias	0.337	CSF3R,ITGB2,CCL3L3,CSF1,LCN2,C3AR1	6
Behavior	mechanical allodynia behavior	mechanical allodynia behavior	4.7e-05	Increased	2.213	bias	1.449	TLR2,CCL3L3,TNFRSF1A,LCN2,CYBB	5
Infectious Diseases	infection	infection of cells	5.05e-05		1.459	bias		CA2,CRYAB,LAPTM5,C3,HAVCR2,MYRF,PCSK6,LCN2,ZC3HAV1,VWF,CD74,PROM1,FCGR2B,TAP1,TMEM63A,TLR2,CTSZ,IFITM3,ITGAM,CSF1,CTSS,CYBB,Tlr13,CAMKK2	24
Cardiovascular Disease, Organismal Injury and Abnormalities	development	development of atherosclerotic lesion	5.08e-05					IL33,CXCL16,TNFRSF1A,CTSS	4
Cell-To-Cell Signaling and Interaction, Hematological System Development and Function, Humoral Immune Response, Immune Cell Trafficking, Inflammatory Response	activation	activation of B lymphocytes	5.21e-05		-0.628	bias	-1.446	C4A/C4B,PTPRC,ITGB2,PTPN6,CD22,IGHM,C1QA,FCGR2B	8
Neurological Disease	abnormal brain myelination	abnormal brain myelination	5.32e-05					CCL3L3,TYROBP,MYRF	3
Cell Morphology, Nervous System Development and Function, Tissue Morphology	abnormal morphology	abnormal morphology of nerve ending	5.32e-05					B2M,C1QA,TAP1	3
Lipid Metabolism, Molecular Transport, Small Molecule Biochemistry	accumulation	accumulation of ganglioside GM2	5.32e-05					NPC1,HEXB,NPC2	3
Cell-To-Cell Signaling and Interaction	binding	binding of macrophage cancer cell lines	5.32e-05					CLEC7A,ITGAM,CSF1	3
Cellular Movement, Connective Tissue Development and Function, Skeletal and Muscular System Development and Function	migration	migration of osteoblasts	5.32e-05					CXCL16,MAPK3,PTN	3
Infectious Diseases	quantity	quantity of lymphocytic choriomeningitis virus	5.32e-05					ITGB2,IGHM,CD74	3
Digestive System Development and Function, Organ Morphology, Organismal Development	abnormal morphology	abnormal morphology of intestine	5.35e-05					C4A/C4B,TLR2,CTSD,NCF1,C3,TNFRSF1A,IGKC,CYBB,IGHM,C3AR1,PLS1	11
Neurological Disease, Psychological Disorders	pervasive developmental disorder	pervasive developmental disorder	5.37e-05					C4A/C4B,IFITM3,LGALS3,C3,FCGR2A,ANXA5,GBP2,FCGR2B,TAP1,MSN	10
Cardiovascular System Development and Function, Cell-To-Cell Signaling and Interaction	activation	activation of endothelial cells	5.55e-05		1.964	bias		TLR2,IL33,C3,CSF1,IFI16,S100B	6
Cellular Development, Cellular Growth and Proliferation, Digestive System Development and Function, Hepatic System Development and Function, Organ Development	proliferation	proliferation of liver cells	5.58e-05		0.726		0.129	PTPN6,NCF1,LGALS3,C3,LY9,TF,TNFRSF1A,XDH,PTN,C3AR1	10
Connective Tissue Development and Function, Skeletal and Muscular System Development and Function, Tissue Development	abnormal morphology	abnormal morphology of trabecular bone	5.74e-05					CD68,TYROBP,TNFRSF1A,CSF1,FCER1G,IGHM,HEXB	7
Cancer, Organismal Injury and Abnormalities, Reproductive System Disease	tumorigenesis	tumorigenesis of genital organ	5.75e-05					HIPK4,LGALS3,IFI16,XDH,KIAA1841,PDE3A,KLK6,C1QC,SERPINA3,PTPRC,CTSS,MAPK3,CYBB,IFI30,GFAP,CD84,CSF3R,SOX4,RIPK4,LCP1,C3,ITM2A,NDRG1,B3GALT5,ANLN,MYRF,PCSK6,LCN2,ZC3HAV1,IGFBP5,SLC44A1,IL33,TLR2,IFITM3,NPC1,SCUBE1,ITGAM,CD68,APCDD1,S100B,PCDHB6,GLUL,PIP4K2A,C3AR1,TMEM176B,SLC11A1,FTH1,APOD,B2M,CA2,LAPTM5,ERICH5,HLA-A,PCDHB3,PTN,CD74,PROM1,TAP1,SYNM,C4A/C4B,LYZ,ANXA5,IGHM,MYO1D,PSAT1,IGKC,VIM,VWF,G…	85
Cancer, Organismal Injury and Abnormalities, Reproductive System Disease	genital tumor	genital tumor	5.86e-05					HIPK4,LGALS3,IFI16,XDH,KIAA1841,PDE3A,KLK6,C1QC,SERPINA3,PTPRC,CTSS,MAPK3,CYBB,IFI30,GFAP,CD84,CSF3R,SOX4,RIPK4,LCP1,C3,ITM2A,NDRG1,B3GALT5,ANLN,MYRF,PCSK6,LCN2,ZC3HAV1,IGFBP5,SLC44A1,IL33,TLR2,IFITM3,NPC1,SCUBE1,ITGAM,CD68,APCDD1,S100B,PCDHB6,GLUL,PIP4K2A,C3AR1,TMEM176B,SLC11A1,FTH1,APOD,B2M,CA2,LAPTM5,ERICH5,HLA-A,PCDHB3,PTN,CD74,PROM1,TAP1,SYNM,C4A/C4B,LYZ,ANXA5,IGHM,MYO1D,PSAT1,IGKC,VIM,VWF,G…	85
Cellular Movement	transmigration	transmigration of cells	5.96e-05	Increased	2.09	bias	0.888	ITGB2,PTPN6,ITGAM,CCL3L3,TNFRSF1A,CTSS,CSF1,XDH,ITGAX	9
Digestive System Development and Function, Gastrointestinal Disease, Hepatic System Development and Function, Hepatic System Disease, Infectious Diseases, Inflammatory Disease, Inflammatory Response, Organ Development, Organismal Injury and Abnormalities	hepatitis B	hepatitis B	5.98e-05					C4A/C4B,C3,FCGR2A,CSF1,FCGR2B	5
Molecular Transport, Small Molecule Biochemistry	release	release of histamine	5.98e-05		0.339	bias	-0.376	C4A/C4B,B2M,C3,FCER1G,FCGR2B	5
Inflammatory Disease, Neurological Disease, Skeletal and Muscular Disorders	multiple sclerosis	Multiple Sclerosis	6.04e-05					C4A/C4B,PTPRC,TLR2,CRYAB,C3,TNFRSF1A,FCGR2A,CTSS,HAVCR2,FCGR2B	10
Cell-To-Cell Signaling and Interaction, Cellular Growth and Proliferation, Hematological System Development and Function	stimulation	stimulation of mononuclear leukocytes	6.12e-05		1.846	bias		PTPRC,IL33,C3,CSF1,HAVCR2,XDH,LCN2,CD74	8
Cellular Movement, Hematological System Development and Function, Immune Cell Trafficking	transmigration	transmigration of leukocytes	6.12e-05		1.9	bias	0.788	ITGB2,PTPN6,ITGAM,CCL3L3,TNFRSF1A,CTSS,CSF1,ITGAX	8
Free Radical Scavenging, Molecular Transport	release	release of superoxide	6.16e-05		0.789	bias	-0.115	ITGB2,FCGR2A,XDH,FCER1G	4
Lipid Metabolism, Small Molecule Biochemistry	metabolism	fatty acid metabolism	6.39e-05	Increased	2.06	bias	0.163	PVALB,TNFRSF1A,FCGR2A,VIM,VWF,CD74,FCGR2B,IL33,TLR2,NPC1,SEMA3A,NCF1,CLEC7A,CSF1,CTSS,MAPK3,FCER1G,IGHM,NPC2,MSN	20
Cell Death and Survival	apoptosis	apoptosis of B lymphocytes	6.45e-05		-1.272	bias	-0.626	PTPRC,TLR2,SOX4,PTPN6,CSF1,CD22,IGHM,FCGR2B	8
Immunological Disease	delayed hypersensitive reaction	delayed hypersensitive reaction	6.45e-05		1	bias	0.297	ITGB2,NCF1,LAPTM5,LGALS3BP,FCER1G,IGHM,CD74,FCGR2B	8
Cancer, Organismal Injury and Abnormalities	advanced malignant tumor	advanced malignant tumor	6.54e-05		0.926		0.468	B2M,LGALS3,KLK6,CD74,PTPRC,C4A/C4B,ANXA5,EZR,IFI30,CYBB,CSF3R,NDRG1,FCGR2A,LCN2,MYRF,VIM,IGFBP5,CAPG,HCLS1,IL33,TLR2,IFITM3,CSF1,GLUL,CST7,TMEM176B	26
Lymphoid Tissue Structure and Development	morphology	morphology of lymphatic system component	6.68e-05					SOX4,C3,TNFRSF1A,IGKC,LAG3,CD74,FCGR2B,Bst2,PTPRC,C4A/C4B,ITGB2,CTSD,CSF1,IGHM,MAN2B1,IRF8	16
Cell-To-Cell Signaling and Interaction, Hematological System Development and Function	activation	activation of leukocyte cell lines	6.71e-05	Increased	2.213	bias		B2M,TLR2,LGALS3,HLA-A,LSP1	5
Dermatological Diseases and Conditions, Immunological Disease, Inflammatory Disease, Inflammatory Response	contact dermatitis	contact dermatitis	6.71e-05	Increased	2.236	bias	1.537	ITGB2,TNFRSF1A,IGKC,FCER1G,IGHM	5
Cellular Compromise, Inflammatory Response	degranulation	degranulation of granulocytes	6.71e-05		-1	bias		IL33,ITGB2,ITGAM,FCGR2A,FCGR2B	5
Lymphoid Tissue Structure and Development	formation	formation of lymphatic system component	6.84e-05					C4A/C4B,PTPRC,B2M,LCP1,C3,TYROBP,TNFRSF1A,CSF1,IGKC,MAPK3,PCSK6,IGHM,CD74	13
Tox Functions for My Projects->Training Project->CaloricRestriction_Aging_RNAseq F0 brain_age effects_qLess0.1
Categories	Functions	Diseases or Functions Annotation	p-Value	Predicted Activation State	Activation z-score	Notes	Bias-corrected z-score	Molecules	# Molecules
Liver Inflammation/Hepatitis	inflammation	inflammation of liver	2.28e-08		-1.686	bias	-0.451	CSF3R,LGALS3,C3,TYROBP,TNFRSF1A,HLA-A,FCGR2A,PDE3A,FCGR2B,C4A/C4B,PTPRC,NPC1,ITGB2,CCL3L3,CSF1,ADIPOR2,A2M	17
Cardiac Infarction	myocardial infarction	myocardial infarction	3.18e-08		-0.152		0.221	CSF3R,C3,TNFRSF1A,FCGR2A,VWF,FCGR2B,TLR2,C4A/C4B,ITGB2,ITGAM,CCL3L3,CSF1,FCER1G,CYBB,APOD	15
Renal Damage	damage	damage of kidney	1.76e-07		1.736		1.154	C4A/C4B,B2M,TLR2,C3,CAMK4,FCGR2A,CSF1,LCN2,IGHM,C1QA,C3AR1	11
Renal Inflammation, Renal Nephritis	nephritis	Nephritis	3.76e-07		-1.257	bias	0.13	PTPN6,C3,TNFRSF1A,FCGR2A,XDH,C1QA,FCGR2B,TLR2,PTPRC,C4A/C4B,CXCL16,ITGAM,CCL3L3,CSF1,IGHM	15
Congenital Heart Anomaly	congenital heart block	congenital heart block	1.17e-06					C4A/C4B,C3,FCGR2A,FCGR2B	4
Renal Damage	injury	injury of kidney	2.79e-06		1.778		1.355	B2M,TLR2,C3,CAMK4,FCGR2A,LCN2,IGHM,C3AR1	8
Kidney Failure	failure	failure of kidney	7.73e-06		0.314	bias	1.372	C4A/C4B,TLR2,C3,ITGAM,TNFRSF1A,FCGR2A,PDE3A,XDH,LCN2,FCER1G,HEXB,FCGR2B	12
Liver Hyperbilirubinemia	hyperbilirubinemia	hyperbilirubinemia	1.21e-05					C4A/C4B,C3,FCGR2A,FCGR2B	4
Liver Necrosis/Cell Death	necrosis	necrosis of liver	2.51e-05		-1.616		-1.005	PTPRC,IL33,ITGB2,NPC1,NCF1,LGALS3,C3,TYROBP,TNFRSF1A,MAPK3,IRF8,A2M	12
Liver Necrosis/Cell Death	focal necrosis	focal necrosis of liver	2.66e-05		-1.982	bias		LGALS3,C3,TYROBP,TNFRSF1A	4
Liver Damage	damage	damage of liver	3.2e-05		0.296		0.245	PTPRC,TLR2,ITGB2,NPC1,NCF1,C3,TNFRSF1A,HLA-A,CSF1,HAVCR2,FCGR2B,C3AR1	12
Liver Proliferation	proliferation	proliferation of liver cells	5.58e-05		0.726		0.129	PTPN6,NCF1,LGALS3,C3,LY9,TF,TNFRSF1A,XDH,PTN,C3AR1	10
Liver Inflammation/Hepatitis	hepatitis B	hepatitis B	5.98e-05					C4A/C4B,C3,FCGR2A,CSF1,FCGR2B	5
Renal Inflammation, Renal Nephritis	glomerulonephritis	glomerulonephritis	9.52e-05	Decreased	-2.207	bias	-1.345	C4A/C4B,PTPRC,CXCL16,PTPN6,C3,CCL3L3,TNFRSF1A,FCGR2A,C1QA,FCGR2B	10
Cardiac Dysfunction	dysfunction	dysfunction of left ventricle	0.000104					CSF3R,NCF1,CSF1,CYBB	4
Renal Inflammation, Renal Nephritis	lupus nephritis	lupus nephritis	0.000172					PTPRC,CXCL16,C3,TNFRSF1A,FCGR2A,FCGR2B	6
Cardiac Dysfunction	systolic dysfunction	systolic dysfunction	0.000217					CSF3R,MARCKSL1,ANXA5,CYBB	4
Heart Failure	chronic heart failure	chronic heart failure	0.000316					CSF3R,CA2,TF,XDH	4
Kidney Failure	end stage renal disease	end stage renal disease	0.000368					C4A/C4B,C3,TNFRSF1A,FCGR2A,PDE3A,XDH,FCGR2B	7
Cardiac Infarction	acute myocardial infarction	acute myocardial infarction	0.000406					C4A/C4B,TLR2,C3,FCGR2A,VWF,FCGR2B	6
Increased Levels of LDH	release	increased release of LDH	0.00041					ITGB2,XDH,KLK6	3
Cardiac Inflammation	carditis	carditis	0.000449		-0.447		0.029	IL33,ITGB2,ITGAM,CCL3L3,IGHM	5
Liver Damage	injury	injury of liver	0.000525		0.805		0.849	PTPRC,TLR2,ITGB2,NPC1,NCF1,TNFRSF1A,HLA-A,CSF1,FCGR2B	9
Liver Inflammation/Hepatitis	viral hepatitis	viral hepatitis	0.000797					C4A/C4B,PTPRC,C3,FCGR2A,CSF1,FCGR2B	6
Cardiac Dysfunction	left ventricular systolic dysfunction	left ventricular systolic dysfunction	0.000976					CSF3R,CYBB	2
Increased Levels of ALT	localization	increased localization of ALT	0.000991					ITGB2,NCF1,C1QA	3
Renal Damage, Renal Tubule Injury	damage	damage of renal tubule	0.00114		-0.152		-0.567	TLR2,C3,CSF1,LCN2	4
Cardiac Dysfunction	dysfunction	dysfunction of heart	0.00118		-0.152		-0.042	CSF3R,CRYAB,NCF1,CSF1,CYBB	5
Kidney Failure	acute tubular necrosis	acute tubular necrosis	0.00145					TLR2,LCN2	2
Liver Fibrosis, Liver Proliferation	proliferation	proliferation of hepatic stellate cells	0.00156		0.313	bias	-0.245	PTPN6,LGALS3,TF,XDH	4
Renal Dysfunction	dysfunction	dysfunction of kidney	0.00171					TLR2,C3,VWF	3
Liver Inflammation/Hepatitis, Liver Steatosis	nonalcoholic steatohepatitis	nonalcoholic steatohepatitis	0.00171					TNFRSF1A,PDE3A,ADIPOR2	3
Renal Damage, Renal Tubule Injury	proximal tubular toxicity	proximal tubular toxicity	0.00181					LYZ,LGALS3,CCL3L3,CTSS,IGFBP5	5
Heart Failure	failure	failure of heart	0.00234					CSF3R,CA2,CRYAB,GAB1,TF,MAPK3,PDE3A,XDH,VWF	9
Kidney Failure	acute renal failure	acute renal failure	0.00237					TLR2,ITGAM,LCN2,HEXB	4
Liver Fibrosis	fibrosis	fibrosis of liver	0.00248		-0.555		-0.173	IL33,NPC1,NCF1,LGALS3,CD74,FCGR2B	6
Liver Inflammation/Hepatitis	alcoholic hepatitis	alcoholic hepatitis	0.00297					CSF3R,TNFRSF1A,PDE3A	3
Renal Damage	reperfusion injury	reperfusion injury of kidney	0.00328					TLR2,C3,C3AR1	3
Glomerular Injury, Renal Thrombosis	thrombosis	thrombosis of renal glomerulus	0.00342					TLR2,C1QA	2
Liver Steatosis	hepatic steatosis	hepatic steatosis	0.00472		0.2	bias	0.778	TLR2,LGALS3,C3,TNFRSF1A,PDE3A,ADIPOR2,A2M,GATM,CAMKK2	9
Renal Necrosis/Cell Death	apoptosis	apoptosis of tubular cells	0.00596					TLR2,CSF1,LCN2	3
Renal Proliferation	proliferation	proliferation of kidney cells	0.00647		-0.218		-0.502	CAMK4,CSF1,LCN2,FCER1G	4
Cardiac Hypertrophy	hypertrophy	hypertrophy of heart cells	0.00675		-0.339		-0.534	IL33,CA2,CTSD,S100A6,CRYAB,NCF1	6
Liver Necrosis/Cell Death	cell death	cell death of liver cells	0.00743		-0.091		0.04	PTPRC,IL33,ITGB2,NPC1,NCF1,TNFRSF1A,MAPK3	7
Cardiac Hypertrophy	hypertrophy	hypertrophy of heart	0.00761		-1.323		-1.114	IL33,CA2,SEMA3A,CTSD,S100A6,CRYAB,NCF1,CAMK4,MAPK3,CYBB	10
Congenital Heart Anomaly	congenital heart disease	congenital heart disease	0.00816					C4A/C4B,SOX4,C3,FCGR2A,PCSK6,S100B,FCGR2B	7
Cardiac Necrosis/Cell Death	cell death	cell death of cardiomyocytes	0.00913		-0.221		0.169	IL33,CRYAB,XDH,LCN2,PTN,S100B,CYBB	7
Renal Necrosis/Cell Death	cell death	cell death of kidney cells	0.00985	Increased	2.385		1.928	TLR2,RNF13,PTPN6,CRYAB,PMP22,TNFRSF1A,CSF1,EZR,LCN2,ATP2B2	10
Liver Inflammation/Hepatitis	hepatitis	chronic phase hepatitis	0.01					HLA-A	1
Liver Hyperplasia/Hyperproliferation	hyperplasia	delay in hyperplasia of hepatocytes	0.01					C3	1
Glomerular Injury	focal segmental glomerulosclerosis type 8	focal segmental glomerulosclerosis type 8	0.01					ANLN	1
Kidney Failure	gentamicin-induced renal injury	gentamicin-induced renal injury	0.01					HEXB	1
Cardiac Infarction	infarction	infarction of myocardium	0.01					CSF1	1
Liver Damage, Liver Inflammation/Hepatitis	chronic hepatitis B	persistent chronic hepatitis B	0.01					CSF1	1
Liver Damage, Liver Inflammation/Hepatitis	chronic hepatitis C	persistent chronic hepatitis C	0.01					CSF1	1
Kidney Failure	septic acute kidney injury	septic acute kidney injury	0.01					LCN2	1
Renal Damage, Renal Tubule Injury	injury	injury of renal tubule	0.0109					TLR2,C3	2
Renal Proliferation	proliferation	proliferation of tubular cells	0.0109					CSF1,LCN2	2
Renal Necrosis/Cell Death	apoptosis	apoptosis of kidney cells	0.0122		1.732		1.62	TLR2,PTPN6,CSF1,LCN2	4
Glomerular Injury, Kidney Failure, Renal Fibrosis	interstitial fibrosis	interstitial fibrosis of kidney	0.0137					C3,TNFRSF1A,XDH	3
Liver Inflammation/Hepatitis	acute hepatitis	acute hepatitis	0.0152					TNFRSF1A,CSF1	2
Renal Necrosis/Cell Death	apoptosis	apoptosis of renal tubular epithelial cells	0.0168					TLR2,LCN2	2
Liver Cirrhosis	cirrhosis	Cirrhosis	0.0173					CSF3R,B2M,TF,TNFRSF1A,CSF1,VWF	6
Cardiac Dilation	dilation	dilation of heart chamber	0.0177					MARCKSL1,NCF1,GAB1	3
Glomerular Injury, Renal Damage	injury	injury of renal glomerulus	0.0185					B2M,C3	2
Renal Hydronephrosis	autoimmune hydronephrosis	autoimmune hydronephrosis	0.0199					FCGR2B	1
Liver Hyperplasia/Hyperproliferation	beta-catenin activating mutation positive hepatocellular adenoma	beta-catenin activating mutation positive hepatocellular adenoma	0.0199					GLUL	1
Cardiac Fibrosis	interstitial fibrosis	interstitial fibrosis of myocardium	0.0199					NCF1	1
Cardiac Arteriopathy	ischemic coronary artery disease	ischemic coronary artery disease	0.0199					TLR2	1
Renal Damage	ischemic injury	ischemic injury of kidney	0.0199					LCN2	1
Liver Inflammation/Hepatitis	alcoholic hepatitis	mild alcoholic hepatitis	0.0199					TNFRSF1A	1
Renal Inflammation, Renal Nephritis	glomerulonephritis	mild glomerulonephritis	0.0199					FCGR2B	1
Liver Inflammation/Hepatitis, Liver Necrosis/Cell Death	necrotizing inflammation	necrotizing inflammation of liver	0.0199					TNFRSF1A	1
Heart Failure	heart failure	onset of heart failure	0.0199					CRYAB	1
Cardiac Stress Response	oxidative stress response	oxidative stress response of cardiomyocytes	0.0199					IL33	1
Liver Inflammation/Hepatitis	alcoholic hepatitis	severe alcoholic hepatitis	0.0199					TNFRSF1A	1
Liver Fibrosis	hepatic fibrosis	severe hepatic fibrosis	0.0199					IL33	1
Cardiac Infarction	acute myocardial infarction	stage 2 acute myocardial infarction	0.0199					C4A/C4B	1
Cardiac Fibrosis	interstitial fibrosis	interstitial fibrosis of heart	0.0277					NCF1,CYBB	2
Cardiac Dysfunction	diastolic dysfunction	diastolic dysfunction of left ventricle	0.0297					CYBB	1
Liver Damage, Liver Inflammation/Hepatitis	susceptibility to hepatitis C virus	susceptibility to hepatitis C virus	0.0297					PTPRC	1
Increased Levels of Alkaline Phosphatase	activation	increased activation of alkaline phosphatase	0.0307					MAPK3,IFI16,IGFBP5	3
Cardiac Necrosis/Cell Death	cell viability	cell viability of cardiomyocytes	0.0361					TLR2,APOD	2
Cardiac Inflammation	endocarditis	endocarditis	0.0394					ITGB2	1
Liver Inflammation/Hepatitis	hepatitis A	hepatitis A	0.0394					CSF1	1
Glomerular Injury, Renal Inflammation, Renal Nephritis	inflammation	inflammation of renal glomerulus	0.0394					TLR2	1
Liver Cholestasis	lipopolysaccharide hepatocellular cholestasis	lipopolysaccharide hepatocellular cholestasis	0.0394					CD68	1
Glomerular Injury	glomerulosclerosis	glomerulosclerosis	0.0437					C3,TNFRSF1A,ANLN,XDH	4
Congenital Heart Anomaly	persistent truncus arteriosus	persistent truncus arteriosus	0.0453					SOX4,PCSK6	2
Liver Damage, Liver Inflammation/Hepatitis	acute hepatitis C	acute hepatitis C	0.0491					CSF1	1
Decreased Levels of Albumin	localization	decreased localization of albumin	0.0491					LGALS3	1
Liver Cholestasis	obstructive cholestasis	obstructive cholestasis	0.0491					CD68	1
Cardiac Necrosis/Cell Death	apoptosis	apoptosis of cardiomyocytes	0.0491		-0.424		-0.062	IL33,CRYAB,LCN2,PTN,CYBB	5

## Sheet: Top Regulator Effect Networks
Top Regulator Effect Networks
Consistency Score	Node Total	Regulator Total	Regulators	Target Total	Target Molecules in Dataset	Disease & Function Total	Diseases & Functions	Known Regulator-Disease/Function Relationships
80.61	95	19	AGT,APOA1,APOE,CAMP,CCR1,CEBPE,CHUK,CSF3,EGR1,Ifn,Ifnar,IKBKB,IKBKG,IL1,IL22,INSIG1,NFkB (complex),TLR3,TLR4	50	A2M,APOD,B2M,Bst2,C3,C3AR1,CAPG,CCL3L3,Ccl6,CD68,CD74,CLEC7A,CSF1,CSF3R,CTSD,CTSS,CTSZ,CYBB,FCER1G,FCGR2B,FTH1,GBP2,GFAP,HLA-A,IFI16,IFITM3,IGFBP5,IGKC,IL33,IRF8,ITGAM,ITGAX,ITGB2,ITGB5,LCN2,LSP1,LYZ,Marcks,NCF1,NDRG1,NREP,Oasl2,SERPINA3,SOX4,TAP1,TLR2,TNFRSF1A,TREM2,VIM,XDH	26	activation of granulocytes,activation of phagocytes,angiogenesis,binding of cells,cell movement of neutrophils,cell movement of tumor cell lines,cellular infiltration by leukocytes,differentiation of lymphatic system cells,endocytosis,engulfment of antigen presenting cells,engulfment of myeloid cells,engulfment of phagocytes,immune response of phagocytes,infection of mammalia,internalization of c…	41% (205/494)
70.111	150	31	APOA1,APOE,CAMP,CCR1,CEBPE,CHUK,CREBBP,CSF3,EGR1,Hbb-b1,Hbb-b2,HOXA10,IFNA2,Ifnar,IKBKB,IKBKG,IL1,IL10RA,IL12 (complex),IL1A,IL2,IL22,INSIG1,IRF7,KITLG,NFkB (complex),OSM,PDGF BB,SMARCA4,TLR3,TLR4	81	A2M,APOD,B2M,Bst2,C1QA,C3,C3AR1,CA2,CAMK4,CAPG,CCL3L3,Ccl6,CD63,CD68,CD74,CLEC7A,CRYAB,CSF1,CSF3R,CTSD,CTSS,CTSZ,CYBB,EVI2A,FCER1G,FCGR2A,FCGR2B,FTH1,GAB1,GBP2,GFAP,GLUL,GPNMB,HAVCR2,HCLS1,HEXB,HLA-A,IFI16,IFI30,IFITM3,IGFBP5,IGHM,IGKC,IL33,IRF8,ITGAM,ITGAX,ITGB2,ITGB5,LCN2,LGALS3,LGALS3BP,LSP1,LY86,LYZ,Marcks,MSN,MYRF,NCF1,NDRG1,NPC2,Oasl2,PLA2G16,PLEKHF1,PLS1,PROM1,PTPN6,PTPRC,S100A6,S100B,SERP…	38	activation of antigen presenting cells,activation of granulocytes,activation of neuroglia,activation of phagocytes,adhesion of granulocytes,adhesion of phagocytes,angiogenesis,binding of cells,cell movement of neutrophils,cell movement of tumor cell lines,cellular infiltration by leukocytes,development of blood cells,differentiation of macrophages,endocytosis,engulfment of antigen presenting cell…	34% (402/1178)
63.287	81	14	APOA1,CAMP,CCR1,CFB,CSF1,CSF3,EGR1,IL1,IL10RA,IL12 (complex),IL22,NCSTN,SPI1,TLR4	43	C3,C3AR1,C4A/C4B,CAPG,CCL3L3,Ccl6,CD63,CD68,CD84,CLEC7A,CSF3R,CTSD,CTSS,CYBB,FCER1G,FCGR2A,FCGR2B,FTH1,GBP2,GFAP,HAVCR2,HLA-A,IFITM3,IL33,IRF8,ITGAM,ITGAX,ITGB2,ITGB5,LCN2,LYZ,NCF1,NDRG1,PMP22,PTPN6,PTPRC,SERPINA3,TAP1,TLR2,TNFRSF1A,TREM2,VIM,XDH	24	activation of granulocytes,activation of phagocytes,angiogenesis,binding of cells,cell death of kidney cells,cell movement of myeloid cells,degranulation of phagocytes,endocytosis,engulfment of antigen presenting cells,engulfment of myeloid cells,engulfment of phagocytes,immune response of antigen presenting cells,immune response of phagocytes,infection of mammalia,inflammatory response,migration…	47% (159/336)
63.087	72	10	APOA1,CAMP,CCR1,CFB,CSF3,IL1,JUN,NCSTN,SPI1,TLR4	40	A2M,C3,C3AR1,C4A/C4B,CAPG,CCL3L3,CD68,CD84,CLEC7A,CSF1,CSF3R,CTSD,CTSS,CXCL16,CYBB,EZR,FCER1G,FCGR2A,FCGR2B,FLNC,FTH1,GFAP,IFITM3,IL33,IRF8,ITGAM,ITGAX,ITGB2,LCN2,LGALS3,LYZ,MAPK3,NCF1,PTPN6,PTPRC,TLR2,TNFRSF1A,TREM2,VIM,XDH	22	activation of phagocytes,angiogenesis,binding of cells,cell movement of myeloid cells,degranulation of phagocytes,endocytosis,engulfment of antigen presenting cells,engulfment of myeloid cells,engulfment of phagocytes,immune response of antigen presenting cells,immune response of phagocytes,inflammatory response,migration of mononuclear leukocytes,migration of phagocytes,organismal death,organiza…	53% (116/220)
56.667	158	38	APOA1,APOE,BID,BTNL2,CAMP,CCR1,CD44,CEBPB,CEBPE,CFB,CHUK,CSF3,EGR1,Hbb-b1,Hbb-b2,Ifnar,IKBKB,IKBKG,IL1,IL10RA,IL12 (complex),IL1A,IL22,IL5,INSIG1,IRF1,IRF7,NCSTN,NFkB (complex),OSM,PDGF BB,PSEN1,PSEN2,RAF1,SMARCA4,SPI1,TLR3,TLR4	81	A2M,APOD,B2M,Bst2,C1QA,C1QC,C3,C3AR1,C4A/C4B,CA2,CAPG,CCL3L3,Ccl6,CD63,CD68,CD74,CD84,CLEC7A,CRYAB,CSF1,CSF3R,CTSD,CTSS,CTSZ,CXCL16,CYBB,FCER1G,FCGR2A,FCGR2B,FTH1,GAB1,GBP2,GFAP,GLUL,GPNMB,HAVCR2,HCLS1,HEXB,HLA-A,IFI16,IFI30,IFITM3,IGFBP5,IGHM,IGKC,IL33,IRF8,ITGAM,ITGAX,ITGB2,ITGB5,LCN2,LGALS3,LSP1,LY86,LYZ,Marcks,MYRF,NCF1,NDRG1,NPC2,Oasl2,PCSK6,PLA2G16,PLS1,PTPN6,PTPRC,PVALB,S100A6,S100B,SERPIN…	39	activation of antigen presenting cells,activation of granulocytes,activation of phagocytes,adhesion of granulocytes,adhesion of phagocytes,aggregation of blood cells,angiogenesis,binding of cells,cell movement of tumor cell lines,cellular infiltration by leukocytes,chemotaxis of neutrophils,degranulation of phagocytes,development of blood cells,differentiation of macrophages,endocytosis,engulfmen…	30% (446/1482)
56.125	100	19	ACOX1,APOA1,APOE,CAMP,CCR1,CEBPB,CEBPE,CREBBP,CSF3,EGR1,Ifn,Ifnar,IKBKG,IL1,IL12 (complex),IL18,IL2,NFkB (complex),PDGF BB	56	A2M,APOD,B2M,C3,C3AR1,CA2,CAMK4,CAPG,CCL3L3,Ccl6,CD63,CD68,CD74,CLEC7A,CRYAB,CSF1,CSF3R,CTSD,CTSS,CTSZ,CXCL16,CYBB,EVI2A,FCER1G,FCGR2B,FTH1,GBP2,GFAP,GLUL,HAVCR2,HLA-A,IFI16,IFITM3,IGKC,IL33,IRF8,ITGAM,ITGAX,ITGB2,LCN2,LGALS3,LGALS3BP,LSP1,LYZ,NCF1,NDRG1,PLEKHF1,PTPN6,PTPRC,SERPINA3,TAP1,TF,TLR2,TNFRSF1A,VIM,XDH	25	activation of neuroglia,angiogenesis,cell movement of neutrophils,cell movement of tumor cell lines,cellular infiltration by leukocytes,degranulation,differentiation of lymphatic system cells,endocytosis,engulfment of antigen presenting cells,engulfment of myeloid cells,engulfment of phagocytes,immune response of phagocytes,migration of mononuclear leukocytes,migration of phagocytes,organismal de…	39% (186/475)
54.23	109	19	APOA1,CAMP,CCR1,CHUK,CSF1,CSF3,EGR1,Ifnar,IKBKB,IKBKG,IL1,IL12 (complex),IL22,IRF7,PDGF BB,PGR,SMARCA4,TLR3,TLR4	58	A2M,B2M,Bst2,C3,C3AR1,CAPG,CCL3L3,Ccl6,CD63,CD68,CD74,CLEC7A,CRYAB,CSF3R,CTSD,CTSS,CTSZ,CYBB,EZR,FCER1G,FCGR2A,FCGR2B,FTH1,GBP2,GFAP,GLUL,HAVCR2,HCLS1,HEXB,HLA-A,IFI16,IFI30,IFITM3,IGFBP5,IL33,IRF8,ITGAM,ITGAX,ITGB2,ITGB5,LCN2,LGALS3,LYZ,Marcks,MYRF,NDRG1,NPC1,Oasl2,PTPRC,S100A6,SERPINA3,SLC11A1,TAP1,TLR2,TNFRSF1A,TREM2,VIM,XDH	32	activation of granulocytes,activation of phagocytes,adhesion of granulocytes,adhesion of phagocytes,angiogenesis,binding of cells,cell death of kidney cells,cell movement of tumor cell lines,cell viability,cellular infiltration by leukocytes,chemotaxis of neutrophils,Dermatitis,endocytosis,engulfment of antigen presenting cells,engulfment of myeloid cells,engulfment of phagocytes,immune response …	38% (229/608)
53.046	76	17	APOE,CAMP,CREBBP,CSF2,CSF3,Ifn,Ifnar,IFNAR1,IL1,IL10RA,IL5,Interferon alpha,IRF7,NFkB (complex),OSM,SPI1,TLR4	38	ANXA5,B2M,C1QC,C3,C3AR1,C4A/C4B,CAMK4,CAPG,CCL3L3,CD63,CD74,CLEC7A,CSF1,CSF3R,CTSS,CYBB,FCER1G,FCGR2B,GFAP,HLA-A,IL33,IRF8,ITGAM,ITGAX,ITGB2,LCN2,LCP1,LGALS3BP,LSP1,NCF1,NDRG1,PTPN6,PTPRC,TLR2,TNFRSF1A,TREM2,VIM,XDH	21	activation of leukocyte cell lines,activation of myeloid cells,activation of neuroglia,activation of phagocytes,activation of T lymphocytes,adhesion of granulocytes,adhesion of phagocytes,cell movement of neutrophils,cytotoxicity of cells,degranulation of phagocytes,differentiation of macrophages,engulfment of antigen presenting cells,engulfment of bacteria,engulfment of myeloid cells,engulfment …	38% (135/357)
50.596	69	9	APOA1,CAMP,CCR1,CSF2,CSF3,IL1,NCSTN,SPI1,TLR4	40	C1QC,C3,C3AR1,C4A/C4B,CAPG,CCL3L3,CD63,CD68,CD74,CD84,CLEC7A,CSF1,CSF3R,CTSD,CTSS,CYBB,FCER1G,FCGR2A,FCGR2B,FTH1,GFAP,IFI16,IFITM3,IL33,IRF8,ITGAM,ITGAX,ITGB2,ITGB5,LCN2,LCP1,LYZ,NCF1,PTPN6,PTPRC,TLR2,TNFRSF1A,TREM2,VIM,XDH	20	activation of phagocytes,angiogenesis,binding of cells,cell movement of myeloid cells,differentiation of leukocytes,endocytosis,engulfment of antigen presenting cells,engulfment of myeloid cells,engulfment of phagocytes,immune response of antigen presenting cells,immune response of phagocytes,inflammatory response,migration of mononuclear leukocytes,migration of phagocytes,organismal death,phagoc…	68% (122/180)
44.902	67	8	APOA1,APOE,CAMP,CREBBP,CSF2,CSF3,IL1,NFkB (complex)	42	A2M,APOD,B2M,C3,C3AR1,C4A/C4B,CAMK4,CAPG,CCL3L3,CD63,CD68,CD74,CLEC7A,CSF1,CSF3R,CTSD,CTSS,CYBB,FCGR2B,FTH1,GFAP,HLA-A,IFITM3,IGKC,IL33,ITGAM,ITGAX,ITGB2,ITGB5,LCN2,LCP1,LGALS3BP,LSP1,LYZ,NCF1,NDRG1,PLEKHF1,SERPINA3,TLR2,TNFRSF1A,VIM,XDH	17	activation of myeloid cells,activation of neuroglia,activation of phagocytes,angiogenesis,cell movement of neutrophils,differentiation of leukocytes,endocytosis,engulfment of antigen presenting cells,engulfment of myeloid cells,engulfment of phagocytes,immune response of phagocytes,migration of macrophages,organismal death,phagocytosis of leukocytes,production of superoxide,response of myeloid ce…	65% (88/136)
44.114	72	12	APOA1,CAMP,CCR1,CSF2,CSF3,IL1,IL10RA,IL5,IRF7,LDL,PRKAA2,TLR4	40	A2M,C3,C3AR1,C4A/C4B,CAMK4,CAPG,CCL3L3,CD63,CD68,CD74,CLEC7A,CSF1,CSF3R,CTSD,CTSS,CYBB,FCGR2B,FTH1,GFAP,HLA-A,IFI16,IFITM3,IGHM,IL33,IRF8,ITGAM,ITGAX,ITGB2,ITGB5,LCN2,LCP1,LYZ,NCF1,NDRG1,NPC1,TLR2,TNFRSF1A,TREM2,VIM,XDH	20	activation of myeloid cells,activation of phagocytes,adhesion of granulocytes,adhesion of phagocytes,angiogenesis,cell movement of myeloid cells,cell movement of phagocytes,differentiation of leukocytes,endocytosis,engulfment of antigen presenting cells,engulfment of myeloid cells,engulfment of phagocytes,immune response of phagocytes,migration of mononuclear leukocytes,organismal death,phagocyto…	53% (128/240)
42.357	57	11	CAMP,CREBBP,CSF1,CSF2,CSF3,Ifnar,IL1,IL3,IL5,IRF7,NCSTN	30	A2M,C3,CAMK4,CAMKK2,CAPG,CCL3L3,CD68,CD74,CD84,CLEC7A,CSF3R,CYBB,FCER1G,FCGR2A,FCGR2B,GFAP,IGHM,IL33,IRF8,ITGAM,ITGAX,ITGB2,LCN2,LCP1,NCF1,PTPRC,TAP1,TLR2,VIM,XDH	16	activation of neuroglia,adhesion of granulocytes,adhesion of phagocytes,binding of blood cells,differentiation of macrophages,engulfment of antigen presenting cells,engulfment of myeloid cells,engulfment of phagocytes,immune response of antigen presenting cells,immune response of phagocytes,migration of macrophages,phagocytosis of leukocytes,phosphorylation of protein,production of superoxide,res…	36% (63/176)
41.588	92	18	CAMP,CCR1,Cg,CREBBP,CSF2,CSF3,Ifn,Ifnar,IFNAR1,IL1,IL10RA,IL5,Interferon alpha,IRF1,IRF7,OSM,TGM2,TLR4	51	ANXA5,B2M,C3,C3AR1,C4A/C4B,CA2,CAMK4,CAPG,CCL3L3,CD63,CD74,CLEC7A,CSF1,CSF3R,CTSS,CXCL16,CYBB,EVI2A,FCER1G,FCGR2B,FTH1,GBP2,GFAP,GLUL,GPNMB,HLA-A,IFI16,IGHM,IL33,IRF8,ITGAM,ITGAX,ITGB2,LCN2,LCP1,LGALS3BP,LSP1,LY9,LYZ,MAPK3,NDRG1,Oasl2,S100A6,SCUBE1,TAP1,TLR2,TNFRSF1A,TREM2,TYROBP,VIM,XDH	23	activation of leukocyte cell lines,activation of myeloid cells,activation of neuroglia,activation of phagocytes,activation of T lymphocytes,adhesion of granulocytes,adhesion of phagocytes,cytotoxicity of cells,degranulation of phagocytes,differentiation of lymphatic system cells,differentiation of macrophages,engulfment of antigen presenting cells,engulfment of bacteria,engulfment of myeloid cell…	33% (136/414)
40.553	74	13	CAMP,CCR1,CREBBP,CSF3,Ifnar,IL1,IL10RA,IRF1,IRF7,NFkB (complex),OSM,STAT3,TLR4	44	B2M,C3,C3AR1,CA2,CAPG,CCL3L3,CD74,CLEC7A,CSF1,CSF3R,CTSD,CTSS,CXCL16,CYBB,EVI2A,FCER1G,FCGR2B,FTH1,GBP2,GFAP,GLUL,GPNMB,HLA-A,IFI16,IGFBP5,IGKC,IL33,IRF8,ITGAM,ITGAX,ITGB2,LCN2,LSP1,LYZ,NDRG1,Oasl2,PTN,PTPN6,TAP1,TLR2,TNFRSF1A,TREM2,VIM,XDH	17	activation of neuroglia,adhesion of granulocytes,adhesion of phagocytes,cellular infiltration by leukocytes,engulfment of antigen presenting cells,engulfment of myeloid cells,engulfment of phagocytes,immune response of cells,migration of macrophages,migration of mononuclear leukocytes,phagocytosis,production of superoxide,recruitment of granulocytes,response of myeloid cells,stimulation of leukoc…	36% (79/221)
37.155	70	9	APOA1,APOE,CAMP,CSF2,CSF3,IGF1,IL1,NFkB (complex),SPI1	46	A2M,APOD,C1QA,C1QC,C3,C3AR1,C4A/C4B,CAPG,CCL3L3,CD63,CD68,CD74,CLEC7A,CSF1,CSF3R,CTSD,CTSS,CYBB,FCER1G,FCGR2B,FTH1,GFAP,HLA-A,IFITM3,IGFBP5,IGKC,IL33,ITGAM,ITGAX,ITGB2,ITGB5,LAMP1,LCN2,LCP1,LSP1,LYZ,MAPK3,NCF1,PTPN6,PTPRC,SERPINA3,TF,TLR2,TNFRSF1A,VIM,XDH	15	activation of myeloid cells,activation of phagocytes,angiogenesis,cell movement of neutrophils,differentiation of leukocytes,endocytosis,engulfment of antigen presenting cells,engulfment of myeloid cells,engulfment of phagocytes,immune response of phagocytes,organismal death,phagocytosis of leukocytes,production of superoxide,response of myeloid cells,toxicity of cells	70% (95/135)
33.957	61	9	APOA1,ARNT2,CCR1,EGR1,Ifn,Ifnar,IL1,SIM1,TGM2	34	B2M,C3,CA2,CCL3L3,Ccl6,CD74,CLEC7A,CSF1,CTSS,CYBB,FCER1G,FCGR2A,FTH1,GBP2,GFAP,GLUL,HLA-A,IFI16,IFITM3,IL33,IRF8,ITGAM,ITGAX,ITGB2,LCN2,LCP1,LSP1,LYZ,NDRG1,TAP1,TLR2,TYROBP,VIM,XDH	18	activation of cells,angiogenesis,cell death,cell movement of myeloid cells,differentiation of lymphatic system cells,endocytosis,engulfment of myeloid cells,hypersensitive reaction,immune response of phagocytes,migration of mononuclear leukocytes,migration of phagocytes,organismal death,phagocytosis of blood cells,production of superoxide,recruitment of cells,response of myeloid cells,systemic au…	38% (61/162)
32.577	35	7	CSF1,CSF2,Ifnar,IL1,LDL,NCSTN,PRKAA2	19	C3,CD68,CD74,CD84,CLEC7A,FCER1G,FCGR2A,FCGR2B,HLA-A,IL33,IRF8,ITGAM,ITGAX,ITGB2,ITGB5,LCP1,PTPRC,TAP1,TLR2	10	binding of cells,differentiation of lymphatic system cells,engulfment of antigen presenting cells,engulfment of myeloid cells,engulfment of phagocytes,immune response of antigen presenting cells,immune response of phagocytes,phagocytosis of leukocytes,response of macrophages,response of myeloid cells	24% (17/70)
32.348	74	11	APOE,CEBPB,CREBBP,CSF1,Ifnar,IL1,IL12 (complex),IL18,IL2,NFkB (complex),OSM	45	A2M,APOD,B2M,C3,CAMK4,CAPG,CCL3L3,CD63,CD68,CD74,CLEC7A,CSF3R,CTSD,CXCL16,CYBB,FCER1G,FCGR2A,FCGR2B,FTH1,GAB1,GFAP,GPNMB,HAVCR2,HLA-A,IFITM3,IGKC,IL33,IRF8,ITGAM,ITGAX,ITGB2,ITGB5,LCN2,LGALS3BP,LSP1,LYZ,NCF1,NDRG1,PTPN6,PTPRC,TF,TLR2,TNFRSF1A,VIM,XDH	18	activation of neuroglia,cell movement of neutrophils,cell movement of tumor cell lines,cellular infiltration by leukocytes,degranulation of cells,Dermatitis,differentiation of lymphatic system cells,engulfment of myeloid cells,immune response of phagocytes,migration of macrophages,organismal death,phagocytosis of blood cells,production of superoxide,recruitment of neutrophils,release of eicosanoi…	45% (89/198)
30.087	59	11	CAMP,CREBBP,Ifn,Ifnar,IFNAR1,IL1,IL2,Interferon alpha,IRF7,OSM,PDGF BB	35	A2M,B2M,C3,C3AR1,CAMK4,CCL3L3,CD74,CLEC7A,CSF1,CSF3R,CYBB,FCER1G,FCGR2B,GAB1,GFAP,HAVCR2,HLA-A,IFITM3,IL33,IRF8,ITGAM,ITGAX,ITGB2,LAPTM5,LCN2,LGALS3,LGALS3BP,LYZ,NDRG1,PTPN6,PTPRC,TLR2,TNFRSF1A,VIM,XDH	13	activation of leukocyte cell lines,activation of neuroglia,activation of T lymphocytes,adhesion of granulocytes,adhesion of phagocytes,cell movement of tumor cell lines,cytotoxicity of cells,differentiation of macrophages,migration of macrophages,migration of mononuclear leukocytes,production of superoxide,recruitment of granulocytes,stimulation of leukocytes	24% (35/143)
28.297	62	15	APP,CAMP,CCR1,CREBBP,CSF2,Ifn,Ifnar,IFNAR1,IL1,IL10RA,Interferon alpha,IRF7,NFkB (complex),OSM,TGM2	34	B2M,C3,C3AR1,C4A/C4B,CCL3L3,CD74,CSF1,CSF3R,CTSS,CYBB,FCER1G,FCGR2A,FCGR2B,GFAP,HAVCR2,HLA-A,IL33,IRF8,ITGAM,ITGAX,ITGB2,LCN2,LCP1,LGALS3,LSP1,NCF1,NDRG1,PTPRC,S100B,TLR2,TNFRSF1A,TYROBP,VIM,XDH	13	activation of leukocyte cell lines,activation of neuroglia,adhesion of blood platelets,adhesion of granulocytes,adhesion of phagocytes,cellular infiltration by leukocytes,cytotoxicity of cells,differentiation of macrophages,engulfment of bacteria,migration of macrophages,migration of mononuclear leukocytes,production of superoxide,transmigration of cells	26% (51/195)
24.666	57	8	APOA1,APP,CAMP,CCR1,F2,IL1,JUN,PRKCD	40	A2M,C3,C3AR1,C4A/C4B,CCL3L3,CD63,CD68,CD74,CLEC7A,CSF1,CSF3R,CTSD,CTSS,CXCL16,CYBB,EZR,FCGR2A,FCGR2B,FLNC,FTH1,GAB1,GFAP,HAVCR2,IGFBP5,IL33,ITGAM,ITGAX,ITGB2,LAMP1,LGALS3,LYZ,MAPK3,NCF1,PTPN6,PTPRC,S100B,TLR2,VIM,VWF,XDH	9	angiogenesis,cell movement of myeloid cells,cell movement of phagocytes,cellular infiltration by leukocytes,endocytosis,migration of mononuclear leukocytes,organismal death,production of superoxide,transmigration of cells	65% (47/72)
23.678	42	9	CSF2,Ifn,Ifnar,IFNAR1,IL1B,Interferon alpha,IRF7,OSM,TLR4	24	B2M,C3,C3AR1,C4A/C4B,CCL3L3,CD63,CD74,CLEC7A,CSF1,CTSS,CTSZ,CYBB,FCER1G,FCGR2B,HLA-A,IL33,IRF8,ITGAM,ITGAX,LCN2,LCP1,SEMA3A,TLR2,TNFRSF1A	9	activation of granulocytes,activation of leukocyte cell lines,activation of T lymphocytes,adhesion of granulocytes,adhesion of phagocytes,cytotoxicity of cells,degranulation of phagocytes,differentiation of macrophages,migration of mononuclear leukocytes	36% (29/81)
20.592	41	5	APP,IFNG,IL1B,NFkB (complex),TNF	27	C1QC,C3,CCL3L3,CD63,CSF1,CTSS,CYBB,FCER1G,FCGR2A,FCGR2B,IL33,IRF8,ITGAM,ITGB2,LCN2,LCP1,LGALS3BP,LSP1,NCF1,PTPN6,S100A6,S100B,SEMA3A,SLC11A1,TLR2,TNFRSF1A,TYROBP	9	activation of granulocytes,cellular infiltration of phagocytes,differentiation of macrophages,extravasation,formation of reactive oxygen species,mechanical allodynia behavior,migration of granulocytes,polarization of cells,production of superoxide	64% (29/45)
20.247	27	7	Ifn,Ifnar,IFNAR1,Interferon alpha,IRF7,OSM,STAT1	13	B2M,C3,C3AR1,CD74,CSF1,CSF3R,FCER1G,HLA-A,IL33,IRF8,ITGAM,ITGAX,TLR2	7	activation of leukocyte cell lines,activation of T lymphocytes,adhesion of granulocytes,adhesion of phagocytes,cytotoxicity of cells,differentiation of lymphatic system cells,differentiation of macrophages	20% (10/49)
17.8	37	5	CSF1,IFNG,IL1B,NFkB (complex),TNF	25	C3,C3AR1,C4A/C4B,CCL3L3,CD63,CD74,CTSS,CYBB,FCER1G,FCGR2A,FCGR2B,HLA-A,IFI30,IGKC,IL33,ITGAM,ITGB2,LCN2,LCP1,LSP1,PTPN6,PTPRC,S100B,TLR2,TNFRSF1A	7	cellular infiltration of phagocytes,degranulation of mast cells,Dermatitis,extravasation,mechanical allodynia behavior,migration of granulocytes,polarization of leukocytes	63% (22/35)
15.25	27	5	APP,IFNG,NFkB (complex),P38 MAPK,TNF	16	C3,CCL3L3,CD63,CSF1,CYBB,IL33,ITGAM,ITGB2,LCN2,LSP1,NCF1,PTPN6,S100B,TLR2,TNFRSF1A,TYROBP	6	cellular infiltration of phagocytes,extravasation,formation of reactive oxygen species,mechanical allodynia behavior,migration of granulocytes,production of superoxide	57% (17/30)
14.289	34	4	CSF1,CSF2,IL1B,IL3	24	A2M,B2M,C1QA,C3,C4A/C4B,CAMKK2,CCL3L3,CD63,CD74,CLEC7A,FCER1G,FCGR2A,FCGR2B,IFI16,IL33,ITGAM,LCN2,LCP1,PTPRC,S100B,SEMA3A,SOX4,TLR2,TNFRSF1A	6	activation of granulocytes,binding of blood cells,degranulation of phagocytes,differentiation of leukocytes,glomerulonephritis,phosphorylation of protein	63% (15/24)
11.471	27	3	CSF2,IL1B,TNF	19	A2M,C3,CCL3L3,CD63,CSF1,CYBB,FCGR2B,IL33,IRF8,ITGAM,ITGAX,ITGB2,LCN2,NCF1,PTPRC,SEMA3A,SLC11A1,TLR2,TNFRSF1A	5	activation of granulocytes,binding of blood cells,differentiation of macrophages,migration of granulocytes,production of superoxide	87% (13/15)
9.045	17	2	APOE,IL18	11	CCL3L3,CSF1,CTSD,CTSS,CXCL16,CYBB,FCGR2B,ITGAM,LCN2,NCF1,TNFRSF1A	4	cell movement of neutrophils,cellular infiltration by leukocytes,killing of cells,recruitment of leukocytes	88% (7/8)
5.367	9	2	LDL,PRKAA2	5	C3,CYBB,FCGR2B,NCF1,VIM	2	Bacterial Infections,phagocytosis	25% (1/4)
4.243	12	1	F2	8	CD63,CYBB,IGFBP5,LAMP1,MAPK3,NCF1,S100B,VWF	3	aggregation of blood platelets,cellular homeostasis,cellular infiltration by leukocytes	100% (3/3)
3.92	16	4	HGF,HRAS,LIF,PRL	11	A2M,CRYAB,GFAP,IGFBP5,ITGAM,MAPK3,PMP22,SEMA3A,SERPINA3,VIM,VWF	1	cell spreading	50% (2/4)
3.889	11	1	IL4	8	C3,CSF1,FCER1G,IL33,IRF8,ITGB2,LGALS3,MAPK3	2	cell viability of leukocytes,priming of mononuclear leukocytes	100% (2/2)
3.578	8	2	IL2,IL6	5	CSF1,GFAP,PTPRC,TF,VIM	1	proliferation of neuroglia	50% (1/2)
-3.162	12	1	HGF	10	A2M,CRYAB,CSF1,GAB1,LCN2,NPC1,PMP22,SEMA3A,TNFRSF1A,VIM	1	organization of cytoplasm	100% (1/1)
-3.78	9	1	TP53	7	A2M,CRYAB,IGFBP5,LGALS3,MAPK3,SERPINA3,VIM	1	cell spreading	100% (1/1)
-4.082	8	1	IL1	6	CLEC7A,CSF1,IL33,ITGAM,ITGB2,TLR2	1	maturation of leukocytes	100% (1/1)
-4.082	8	1	IL12 (complex)	6	CSF1,HAVCR2,IRF8,ITGB2,TLR2,TNFRSF1A	1	maturation of leukocytes	100% (1/1)
-4.919	7	1	TRIM24	5	Bst2,GBP2,LGALS3,TAP1,TLR2	1	infection of mammalia	0% (0/1)
-6	6	1	TSC2	4	A2M,CRYAB,GFAP,LGALS3	1	cell spreading	0% (0/1)
-7.506	5	1	ATF4	3	IGFBP5,LGALS3,NDRG1	1	growth of tumor	0% (0/1)
-7.506	5	1	ATF4	3	IGFBP5,LGALS3,PMP22	1	cell spreading	0% (0/1)
-7.506	5	1	TET2	3	IFITM3,ITGAX,ITGB2	1	invasion of cells	0% (0/1)
-12.969	7	1	MYC	5	PMP22,PTN,PTPRC,TF,VIM	1	proliferation of neuroglia	100% (1/1)
-16.743	5	1	CD38	3	GBP2,LGALS3,VIM	1	cell spreading	0% (0/1)
